# Supplementary material for: Large‐scale plasma proteomics can reveal distinct endotypes in chronic obstructive pulmonary disease and severe asthma
Source: Clin Transl Allergy. 2021 Dec 20;11(10):e12091. doi: 10.1002/clt2.12091 (PMC8686766; doi:10.1002/clt2.12091)
Supplement: Supplementary file 2 — Supporting Information S2 [file CLT2-11-e12091-s002.xlsx]

## Sheet: Dataset-1
Dataset-1: Patient information
Individual demographic and clinical information for the 85 somascan patient samples.
Sample ID	Disease	Cohort	Sex	Age	Pack-years	BMI
SA VN 002 p	asthma	Smoking asthma with high blood eosinophils	M	70	52	22.9354
SA VN 007 p	asthma	Smoking asthma with low blood eosinophils	M	58	12	26.1264
SA VN 009 p	asthma	Smoking asthma with high blood eosinophils	M	66	27.5	18.093
SA VN 012 p	asthma	Smoking asthma with high blood eosinophils	F	44	28	37.1665
SA VN 014 p	asthma	Smoking asthma with high blood eosinophils	M	56	30	24.3538
SA VN 034 p	asthma	Non-smoking asthma with high blood eosinophils	F	62	0	24.5845
SA VN 038 p	asthma	Smoking asthma with low blood eosinophils	F	66	23.25	28.793
SA VN 042 p	asthma	Smoking asthma with high blood eosinophils	M	56	71.7	25.8808
SA VN 044 p	asthma	Non-smoking asthma with high blood eosinophils	F	53	0	20.35
SA VN 048 p	asthma	Smoking asthma with low blood eosinophils	M	70	42	27.9503
SA VN 050 p	asthma	Smoking asthma with low blood eosinophils	F	78	17.5	29.3968
SA VN 052 p	asthma	Non-smoking asthma with high blood eosinophils	M	70	0	20.6117
SA VN 056 p	asthma	Smoking asthma with low blood eosinophils	M	75	72	19.9934
SA VN 060 p	asthma	Smoking asthma with low blood eosinophils	F	75	24	28.2956
SA VN 074 p	asthma	Non-smoking asthma with high blood eosinophils	F	58	0	31.0661
SA VN 078 p	asthma	Smoking asthma with high blood eosinophils	M	63	10.5	30.3373
SA VN 082 p	asthma	Smoking asthma with high blood eosinophils	M	79	46	24.4057
SA VN 097 p	asthma	Smoking asthma with low blood eosinophils	M	63	57.2	28.3321
SA VN 105 p	asthma	Non-smoking asthma with high blood eosinophils	F	75	0	27.5569
SA VN 115 p	asthma	Non-smoking asthma with high blood eosinophils	F	71	0	38.0401
SA VN 130 p	asthma	Non-smoking asthma with high blood eosinophils	M	59	0	22.7513
SA VN 001 p	asthma	Non-smoking asthma with high blood eosinophils	M	28	1.25	24.1842
SA VN 003 p	asthma	Smoking asthma with low blood eosinophils	M	67	96	22.9767
SA VN 006 p	asthma	Non-smoking asthma with high blood eosinophils	M	64	0	20.4558
SA VN 013 p	asthma	Smoking asthma with low blood eosinophils	M	54	18.5	28.5303
SA VN 015 p	asthma	Smoking asthma with high blood eosinophils	M	62	36	21.6079
SA VN 017 p	asthma	Smoking asthma with high blood eosinophils	F	54	11	19.1046
SA VN 018 p	asthma	Smoking asthma with high blood eosinophils	M	34	10.5	20.5986
SA VN 019 p	asthma	Non-smoking asthma with high blood eosinophils	F	68	0	18.7231
SA VN 022 p	asthma	Smoking asthma with high blood eosinophils	M	58	68	25.6339
SA VN 040 p	asthma	Smoking asthma with high blood eosinophils	M	68	37	26.2962
SA VN 054 p	asthma	Smoking asthma with high blood eosinophils	F	75	39	22.4418
SA VN 057 p	asthma	Smoking asthma with low blood eosinophils	M	70	96	24.5617
SA VN 064 p	asthma	Non-smoking asthma with high blood eosinophils	F	46	0	21.6057
SA VN 066 p	asthma	Smoking asthma with low blood eosinophils	F	33	11.75	27.9127
SA VN 111 p	asthma	Smoking asthma with high blood eosinophils	M	60	38	22.4741
SA VN 116 p	asthma	Smoking asthma with high blood eosinophils	F	60	11	22.0152
SA VN 120 p	asthma	Smoking asthma with low blood eosinophils	M	73	54	18.9677
SA VN 134 p	asthma	Smoking asthma with low blood eosinophils	F	69	23.25	27.221
SA VN 138 p	asthma	Non-smoking asthma with high blood eosinophils	F	72	0	27.1331
SA VN 045 p	asthma	Smoking asthma with low blood eosinophils	M	70	42	24.1517
SA VN 055 p	asthma	Smoking asthma with high blood eosinophils	M	51	24	50.2492
SA VN 084 p	asthma	Smoking asthma with low blood eosinophils	M	76	57	17.2283
SA VN 086 p	asthma	Smoking asthma with low blood eosinophils	M	44	26	24.04
SA VN 087 p	asthma	Smoking asthma with low blood eosinophils	M	66	72	27.4582
SA VN 095 p	asthma	Non-smoking asthma with high blood eosinophils	F	55	0	19.6762
SA VN 114 p	asthma	Non-smoking asthma with high blood eosinophils	F	63	0	22.9333
SA VN 125 p	asthma	Smoking asthma with high blood eosinophils	M	53	64	20.5037
SA VN 127 p	asthma	Non-smoking asthma with high blood eosinophils	F	50	0	31.0958
SA VN 133 p	asthma	Non-smoking asthma with high blood eosinophils	M	50	2.25	22.1634
SA VN 135 p	asthma	Non-smoking asthma with high blood eosinophils	F	60	0	21.0304
W0374334 4	COPD	COPD with asthma-like features	M	56	111	21.9586
W0374348 4	COPD	COPD with asthma-like features	M	71	12.5	20.8973
W0374383 4	COPD	COPD with asthma-like features	M	62	61.5	23.5294
W0374530 4	COPD	COPD with asthma-like features	M	64	67.5	19.9573
W0374335 4	COPD	COPD with asthma-like features	M	60	57	27.2657
W0374316 4	COPD	COPD without asthma-like features	M	77	26	21.4433
W0374323 4	COPD	COPD without asthma-like features	M	69	32.5	21.2183
W0374364 4	COPD	COPD without asthma-like features	M	58	76	23.9813
W0374375 4	COPD	COPD without asthma-like features	M	72	47	20.0133
W0374391 4	COPD	COPD with asthma-like features	M	67	82	28.8754
W0374443 4	COPD	COPD with asthma-like features	M	71	69	23.0308
W0374456 4	COPD	COPD with asthma-like features	M	68	51.25	24.6681
W0374459 4	COPD	COPD with asthma-like features	M	68	54	23.3084
W0374472 4	COPD	COPD with asthma-like features	M	70	84	28.5712
W0374496 4	COPD	COPD with asthma-like features	M	74	56	18.9671
W0374522 4	COPD	COPD with asthma-like features	M	77	56	26.1066
W0374289 4	COPD	COPD without asthma-like features	M	64	64.5	21.8201
W0374382 4	COPD	COPD without asthma-like features	M	68	69	26.4463
W0374396 4	COPD	COPD without asthma-like features	M	58	61.5	25.3069
W0374416 4	COPD	COPD without asthma-like features	M	68	72	15.425
W0374449 4	COPD	COPD without asthma-like features	M	63	43	21.3856
W0374453 4	COPD	COPD without asthma-like features	M	77	135	22.719
W0374455 4	COPD	COPD without asthma-like features	M	58	34	23.6095
W0374474 4	COPD	COPD without asthma-like features	M	74	63.75	18.3143
W0374505 4	COPD	COPD without asthma-like features	F	68	42	18.433
W0374506 4	COPD	COPD without asthma-like features	M	79	87.5	24.1396
COPD 1032 VI	COPD	COPD without asthma-like features	M	61	63	21.3027
W0374304 4	COPD	COPD with asthma-like features	M	71	58	23.0518
W0374426 4	COPD	COPD with asthma-like features	M	67	34.5	20.0777
W0374431 4	COPD	COPD with asthma-like features	M	61	111	29.8317
W0374494 4	COPD	COPD without asthma-like features	M	72	96	27.3438
W0374423 4	COPD	COPD without asthma-like features	M	72	94	23.4755
COPD 1018 VI P	COPD	COPD with asthma-like features	F	47	30	17.7154
COPD 3012	COPD	COPD with asthma-like features	M	72	104	23.5082

## Sheet: Dataset-2
Dataset-2: Protein abundances
Complete SOMAscan dataset, showing each protein and its abundance (Relative Fluorescent Units) within each sample. Each protein is described by its Somalogic ID, UniProt ID, EntrezGeneSymbol and protein description
				Sample ID
Somalogic ID	UniProt ID	EntrezGeneSymbol	Protein Description	W0374391 4	W0374522 4	COPD 1018 VI P	W0374431 4	W0374334 4	W0374472 4	COPD 3012	W0374383 4	W0374459 4	W0374496 4	W0374530 4	W0374456 4	W0374443 4	W0374426 4	W0374335 4	W0374348 4	W0374304 4	W0374416 4	W0374364 4	COPD 1032 VI	W0374455 4	W0374474 4	W0374316 4	W0374423 4	W0374505 4	W0374289 4	W0374449 4	W0374382 4	W0374375 4	W0374396 4	W0374323 4	W0374506 4	W0374453 4	W0374494 4	SA VN 115 p	SA VN 127 p	SA VN 133 p	SA VN 052 p	SA VN 135 p	SA VN 006 p	SA VN 019 p	SA VN 105 p	SA VN 064 p	SA VN 095 p	SA VN 074 p	SA VN 138 p
SL007136_CEBPB	P17676	CEBPB	CCAAT/enhancer-binding protein beta	4239.3	1256.5	1924.1	2582.4	952.5	1278.1	969.5	1064.7	2053.5	1627.3	963.8	936.4	1011.5	1184.8	906.4	1187.1	1375.4	1005.7	1191	1008.5	1134.8	1578.8	1857.3	2252.2	1398.6	1940.6	991.5	1005.1	1356.8	1457.7	1261.6	1349	767.3	1093	3556.9	1197.8	1181.1	8483.5	985.2	1222.9	1572.1	921.9	1283.3	928.4	1296.1	1051.6
SL019096_PIAS4	Q8N2W9	PIAS4	E3 SUMO-protein ligase PIAS4	4196.1	925.8	1249.8	1792.5	611.7	842	752.3	639.2	599.4	1378	517.4	643.3	946.1	790.5	514.2	497.1	1194.8	702.4	603.5	634.4	724.2	551.7	705	694.1	776.2	829.8	739.6	548.3	985.5	815.2	1012.7	689.5	480.8	1103.4	1009.6	609.6	702.4	18848.9	667	1044.2	1054.6	556.6	790.3	767.5	1182.5	741
SL005173_IL_10_Ra	Q13651	IL10RA	Interleukin-10 receptor subunit alpha	13314.4	1353.4	1505	1430	1429.7	1562.5	2002	1594.8	1369.6	1509.2	1581.2	1393.1	1477.4	1857	1494.1	1450.3	1415.3	1399.4	1686.7	1373.4	1527	1438.1	1305.5	1310	1321.8	1383.9	1510	1291.2	1623.3	1486.2	1597.1	1522.5	1506.3	1928.6	1494.7	1710.7	1215.2	2098.2	1218.5	6877.4	1343.9	1687.8	2308.8	1287.9	1491.1	1261.7
SL007221_STAT3	P40763	STAT3	Signal transducer and activator of transcription 3	7440.9	2972.8	3628.7	3036.2	3819.9	1479.8	802.3	4379.2	3537.1	3392	7828	2865.7	2833	1210.2	4747.9	3966.8	2011	2197.8	5823.5	1771.9	3769.7	1547	3797.8	927.4	2615.4	4196	1977.6	2221.7	4936.5	4482.1	3126.1	2958.7	2696.6	1967.9	1353.8	4119.9	2686.9	957.9	2039.8	2129.9	2873.3	786.6	1157.6	682.1	880.3	4053.8
SL007108_IRF1	P10914	IRF1	Interferon regulatory factor 1	2405.4	1529.6	2535.3	3177.6	2913.8	2394.4	1959	2395.4	2581.5	2206.7	2930.5	2381.7	2046.5	1842.1	2369.7	1340.1	2467.2	3142.2	2508.1	2228.2	2661.6	2984.7	3104.9	2617.4	4497.5	4551.3	2635.9	3263.5	2685	7615.9	3317	11237.6	2759.7	2267	2856.8	2073.5	3358.4	2920.7	2349.1	1975.7	3075.1	1743.1	2076.8	1826.3	2095	2229.4
SL003755_Mcl_1	Q07820	MCL1	Induced myeloid leukemia cell differentiation protein Mcl-1	9952.8	1083.8	1347.8	1468.2	826.2	928.4	1061.3	896.1	775.8	1191	822.5	1187.7	923.5	1037.4	765.1	886.6	1127.7	843.5	2000.7	815.3	901.5	2561	1167.1	784.4	954.6	907.3	958.5	967.9	1031.9	925.8	873.1	855.4	16803.6	1324.5	923.6	793.2	777.9	8239.1	1006.9	923.4	882.5	958.4	1236.9	966.3	1062.6	946.3
SL014684_OAS1	P00973	OAS1	2'-5'-oligoadenylate synthase 1	4594.1	335.5	236.8	296	345.4	295.1	263.6	310.8	311.6	233	365.1	276.6	716.5	249.7	404.3	322	217.4	291.4	332.4	311.6	241.1	291.3	332.4	268.9	269.9	383.3	927.5	331	365.8	291.5	1910.6	257.8	277.3	350.1	428.6	294.5	1820	36521.7	290.7	441.2	1010.7	239.6	475.1	300.9	779.3	390.3
SL002565_c_Myc	P01106	MYC	Myc proto-oncogene protein	2158.4	314.4	287.2	343.9	470.5	399.6	287.8	1752.8	330.1	398.1	453.8	408.3	455.5	359.6	500.3	424.3	542.4	416.7	418.1	433.7	363	390.7	416.4	566.9	335.9	364.5	329.1	405	473.1	388.9	401.1	901.7	343.6	368.1	615.7	454.3	436.1	11684.1	370.4	919.9	628.8	335.3	315.8	363.2	739.2	437.3
SL004097_SMAD3	P84022	SMAD3	Mothers against decapentaplegic homolog 3	15935.7	21036.3	24287	23612.6	19370.1	12794.3	8071	20511.6	23443.9	17702.1	23007.3	20481.7	16109.6	12296.6	17795.8	19971	16733.5	15240.7	21108	15775	20291.2	14777.3	19744	10697.9	20497.3	21205.1	19527.7	15336.8	18387.3	21898.9	19309.6	19096.8	17772.8	16868.1	11866.3	16094	20059.2	10793.4	18197.2	16330.2	17361.6	8417.2	11758.8	10329.6	6290.5	13742.9
SL004101_SMAD2	Q15796	SMAD2	Mothers against decapentaplegic homolog 2	19718.4	21951	10001.5	9332.3	27611.9	7910.5	4182.5	25696.5	30565.5	14586.2	38495.2	24102.9	15305.9	8805.3	29858.6	29723.8	17705.7	16066.7	28680.4	13560.7	20137.9	11569.9	23715.3	8247.4	18640	25950.5	17688.8	14138.4	24724.7	27169.9	26991.4	20109	18477.5	6826.6	9231.4	18175	14225.3	9499.1	11227.7	16542	20338.2	4824.3	8498.7	4205.9	4039.9	18198.9
SL005184_IL_23	P29460, Q9NPF7	IL12B IL23A	Interleukin-23	3058.5	608.9	805.8	1447.3	821.5	1063.3	1529.2	959.3	1615.3	1143.3	720	1684.4	1391.2	971.5	888.7	1555.2	1259.8	1046	1362.5	607	844.1	1227.7	727.2	2372.7	970	782	872.3	1084.2	551.2	1100.7	1040.4	1061.6	1856.3	2287.7	916.7	541	668	10129.7	867.7	1139.2	2019	865.7	2590.1	636.8	1500.7	1286.3
SL001728_PDGFRA	P16234	PDGFRA	Platelet-derived growth factor receptor alpha	5554.7	1374.8	1906.3	1616.6	1098.9	1369	1773.8	1351.1	1444.7	1612.7	1379.9	2737.2	1853.7	1415.6	1328.3	1366.3	2980	1714.3	1905.8	918.6	1484.6	1638.2	1688.2	2879.9	923.1	1413.1	2190.6	1462.5	1360.7	1803.9	1544.7	1737.7	1569.8	1623.1	1530.4	971.3	1146.9	18014.4	872.8	5634.6	1856.1	937.2	1765.8	971.2	1754.6	1260.2
SL001716_IL_12	P29459, P29460	IL12A IL12B	Interleukin-12	3851.8	162.5	192.4	177.6	239.8	253.9	213	313.4	176.8	195.6	221.9	769.6	216.3	502.5	249	223.2	264	228.6	195	274.1	318.2	169.7	200.9	244.4	175.9	212.8	176.2	209.9	213.4	178.6	205.2	180.3	178.4	425.2	295.9	290.5	229.5	2138.1	187.5	329.7	194.4	202.7	517.6	198.4	353.8	260.7
SL004396_STAT1	P42224	STAT1	Signal transducer and activator of transcription 1-alpha/beta	9646.5	20533.1	19514.8	21143.3	15262	7939.9	6249.9	14679.1	14459.6	14739.7	17218.8	11150.5	9014	8349.1	13172.5	24250.4	14286.1	11913.7	16392.4	10020.8	13221.4	8694.3	18365.2	4564.2	20178.4	22105.8	11177.5	12133.8	14100.2	14160.1	14848.7	16430.2	27738.1	24201.9	5770.6	14706.9	15592.4	14415.7	11883.6	16075.3	15232.5	5695.4	8274.8	4008.8	4263.8	13080.5
SL007229_STAT6	P42226	STAT6	Signal transducer and activator of transcription 6	4590	751.2	1833.3	1300.4	904.2	493.2	441	1196.4	787.6	1310.2	1485.4	685.1	805.2	552.4	1213.4	1165.9	652.9	816.3	1169.9	723.5	925.4	524.7	1276.5	413.4	783.4	1009.4	719.6	812.3	1377.7	908.3	1225.7	999.6	731.8	823	589.5	984.4	670.5	655.5	647.4	916.4	749.5	411.4	467.2	453.4	482.5	753.4
SL017128_LRRK2	Q5S007	LRRK2	Leucine-rich repeat serine/threonine-protein kinase 2	2534.1	2071.1	3321.8	4494.9	2857.9	2876.1	4309.8	3168.9	2345.5	3069.6	3005.7	2431.9	2521.4	5001.2	3290	2882	2729	2718.8	3277.7	2469.1	2884.9	2709.6	2751.4	2195.4	2626.7	2754.6	3249.5	2220.1	3511.8	2694.7	2969.9	3458.6	2611.7	5193.6	1794.8	2204.5	1791.9	1661.2	1748	2718.2	2065.8	1771.5	2691.4	1551.5	1593.1	1765.1
SL001791_Osteocalcin	P02818	BGLAP	Osteocalcin	1002	1020.7	2117.1	2005.7	1381.1	1192.9	1240.5	2655.4	1055.7	2012.3	1589.4	1042.5	1245.7	6381.5	1875.7	1327.4	1097	1528.5	2241.5	1261.1	1720.3	1735	21245.7	1747.3	1294	2974	2236.5	1803.8	2518.4	5118	1813.1	1459.8	1590	2620.7	1083.2	1093.5	1069.5	713.6	1184.2	1154	2470.7	1084.5	1121.7	1208.1	1065.5	1049.9
SL000481_IL_5	P05113	IL5	Interleukin-5	131.3	188.7	230.2	191.7	197.5	233.2	200.5	206	189.8	162.5	217.3	269.6	193.1	811.6	179.2	162	212.8	219.2	212.7	219.5	203.6	207.4	158.2	173.8	207.3	170.1	218.4	186	148.8	354.5	176.3	184.1	243.3	210	243.4	312.3	372.6	163	492.6	1354.2	201.9	254.9	322.7	324.4	207.5	292.9
SL000459_IgA	P01876 P01877	IGHA1 IGHA2	Immunoglobulin A	17184.8	2779.9	2601.9	3447.8	2836	3062.9	7318.3	2862.8	4952.6	3609.5	2582.4	7943.9	2318.9	2165.8	2097	3377.6	4190.1	5585.6	4572.2	3297.6	2229	4061.1	3041.6	4973.5	2782.4	4083	2200.7	5385.9	4929.7	2034.8	3319.6	5906.9	4075.4	5073.7	4322.2	1791.3	5830.5	6213.5	2054.3	2816	11644	3870.6	3305.5	4944.3	4587.7	5910.3
SL007361_LPPL	Q05315	CLC	Galectin-10	358.5	400.3	543.7	529.9	470.3	518.1	432.5	401.7	444.2	525.1	479.8	430.2	487.5	473.5	528.8	419.9	1099.7	472.7	401.5	470.1	447.5	470.4	452	478.6	420.8	513.7	377.2	434.5	516.8	468.8	469.7	433.2	330	436.6	458.8	612.6	509.4	367.8	579.9	418.8	351.3	489.6	865	501.4	534.2	530.3
SL018921_HEMK2	Q9Y5N5	N6AMT1	HemK methyltransferase family member 2	7541.4	6052.4	5747.2	4930.1	11643.2	7823.3	2320.5	12956.5	8490.6	6600	17549.2	7666.2	6339.9	4136.3	15991.8	12807	5232	8476.6	16271.9	5246.8	8888.3	7498.7	12100.9	4447.3	7941.2	9470.2	6204.1	7763	17834.8	10191.1	12782.7	9963.7	7532	4923.9	3472.2	6345.8	5438	2186.8	4300.5	5946	6575.1	1899.9	3960.9	1949.7	2259.5	6148.2
SL004489_TLR4	O00206	TLR4	Toll-like receptor 4	273.8	344.2	619.3	239.1	346.3	281.2	309.7	264	216.2	281.7	284.4	232.9	246.7	262.7	276.5	228.6	239.9	229	228.5	213.6	326.2	516.2	389	338.7	229.5	296.3	253.6	227.8	234.2	197.8	240.2	214.5	214.6	2028.4	333	230.5	277.9	411.4	342.4	227.9	244.6	467.7	344.2	467.3	216.6	435.7
SL012561_REG4	Q9BYZ8	REG4	Regenerating islet-derived protein 4	1612.2	1537.5	968.8	4709.8	2028	1291.3	1944.3	1453.8	2106.2	4817.6	2061.8	2038.9	1058.8	1215.8	2257.1	1244.3	4937.7	1910	1080.9	2724.8	1053.7	4017	4397.2	4572.6	1145.9	1325.4	1681.1	2374.8	1244	1364.9	1022.9	1717.1	1135.8	2188.5	2564.7	1537.2	1347.3	3498.9	1939.8	1688.4	1065.6	1382.3	2004.6	1350.4	1753.6	1033.9
SL000448_HSP_27	P04792	HSPB1	Heat shock protein beta-1	6833.8	2040.6	3657.2	3765.7	16155.3	3839.5	2601.2	7048	12837.8	3509.6	14233.3	6231.1	3400.6	8122.8	8861.1	16738.6	4200.3	9085.7	19608.8	5890.2	5163.4	10383.2	2992.9	3292.6	5026.3	8694.5	4941.7	4620.2	5886.5	9028.2	14491.1	7865.9	6531.9	3921.3	7333.5	10499	13069.3	1845.2	15791.9	6125.4	14165.9	4494.8	3926.6	4016.7	2464.2	6024.5
SL003340_YKL_40	P36222	CHI3L1	Chitinase-3-like protein 1	6450.8	35296.4	7085.8	17960.5	21138.9	23231.2	155617	28413.5	17828.6	36631	12237.8	92892.9	59458.8	11367	6778.8	35553.4	18664.7	23696	12559	7050.7	30310.9	39525.7	7483.5	32309.8	4410.2	54308.2	21363.2	65706	14517.8	10567.8	15032.7	14926.5	16346.9	22863.3	20420.1	3841.9	13890	40617.5	7341.9	10813.3	20793.3	31187.6	38016.8	23982	38794.3	71526.9
SL005699_Apo_L1	O14791	APOL1	Apolipoprotein L1	26731.8	32224.7	27099.1	30844.8	31517.9	33968.5	45137.1	25966.6	25390.5	30585.2	27162.5	31334.6	34876.8	35050.1	29063.8	29406.2	27162.1	30268.1	22158.4	29430.5	38411.8	20290	22972.8	31267.8	28679.6	30145.6	23704.4	21053.4	29051.7	28657	28338.1	29433.4	15350.8	20460.7	21563.8	30036	32697.3	25454.1	36929.1	40046.7	34195.9	35730.6	39758.3	26559	24887.4	22826.1
SL002722_CD38	P28907	CD38	ADP-ribosyl cyclase/cyclic ADP-ribose hydrolase 1	315.5	422.9	428.7	437.1	434.1	432.3	472.2	340.9	360.3	449.5	381.4	386.2	384.9	437.8	464.8	445.6	412.2	405.8	377.5	577.7	387.9	336.9	348.2	375.8	427.5	413.2	363.4	359.5	401	429.4	353.9	370.6	406.5	430.8	492.9	432.9	537.9	451.5	574.8	350	367.3	646.2	502.6	500.1	415.7	456.5
SL004557_CD59	P13987	CD59	CD59 glycoprotein	941.3	1402.1	1009.8	1143.8	1082.7	1137.5	1703.3	1315.8	1391.5	1248.5	1133.6	1206.1	1172.3	1270.5	1015.5	1098	1303	1068.6	1074.3	1177.5	1071.5	1143.5	1089.9	1269.2	1185.6	1224.2	1259.8	1178.9	961.5	1223.8	1068.9	1279.6	1156.3	1355	1389.1	827.2	1378.9	2304.4	1217	1441.5	1186.5	1286.9	1630	1138.5	1419.1	1209.9
SL006131_FABPL	P07148	FABP1	Fatty acid-binding protein, liver	1516.7	2886.3	2342.9	2008.3	3148.3	1932.5	1838.9	1718.1	5500.2	2380.6	1804.3	2597.7	1807.1	1536.1	1313.1	2148.6	1958.4	1775.8	3881.7	888	2450.2	1867.1	4952.4	2837	1325.4	3068.4	11634	1751.6	828.2	3502.3	2402.8	2796.8	2849.8	2778.6	7433	1196.5	1124.4	9852.9	1022.9	3373.5	4812.9	2178.2	7271.1	933.1	4681.1	2317.1
SL004345_GDF_11	O95390	GDF11	Growth/differentiation factor 11	89543.3	835.9	719.1	702.8	502	611.9	633	508.7	710	679.5	542.3	638.3	562	580.3	481.9	602.1	641	580.6	535.2	467.6	536	655.5	472.6	1029.1	578.6	635.8	671.4	484.2	430.2	614.9	628.2	625.4	509	814.7	833.1	706.6	624.6	4353.4	576.7	919.2	852.9	787.8	2268.6	569.5	1150.6	998.9
SL000137_BTC	P35070	BTC	Betacellulin	9792.1	513.4	374.9	565	525.7	371.1	356	676.1	590.9	520.9	641.4	393.7	443.4	484.8	657.9	866.2	315.9	650.6	414.6	554.9	546.4	339.7	474.3	616.7	461.9	898.9	513.7	574.3	925.1	490.7	536.1	565.2	379.6	432.7	474.1	609.4	523.4	14269.4	517.7	910.9	902.9	445	819	523.1	858.7	534.6
SL003349_HIF_1a	Q16665	HIF1A	Hypoxia-inducible factor 1-alpha	1359.5	452.1	376.4	427.2	459.9	510.5	374.7	432.9	353.2	386	465	489.1	455.5	601.6	439.6	1022	461.5	602.3	377.2	465.1	379.6	459	418.2	446	434.6	368.8	346.3	1737.8	416.1	350.1	395.9	373.5	336.9	376.8	472.1	490.3	515.6	9548.5	554.7	483.6	784.8	443.5	857.5	647.4	572.6	560.4
SL004827_S100A6	P06703	S100A6	Protein S100-A6	9402.2	1321.7	3709	4975.5	3322.4	2306	2051.6	3563.2	2441.7	3244.7	6903.2	1957.1	2752.8	3221.8	4507.9	3134.9	3049.6	4667.5	4792.8	3276.1	3085.1	3048.3	4336.6	2562.7	3190.6	3482.6	3405	2026.9	4406.9	3135.4	3183.8	2527.1	3178.2	2150.8	2082.6	2084	2083.8	4290.3	2489.9	2414.6	1977.7	1447.2	1452.1	2763.5	2343.5	2067.2
SL005430_SECTM1	Q8WVN6	SECTM1	Secreted and transmembrane protein 1	3347.9	1585.7	1968.9	2365.2	1580.5	1749.1	1626.9	1632.6	1578.5	2033.8	1722.2	1377.1	1529.4	1681.7	1651.1	1552.6	1608.9	1677	1548.5	1354.1	1276.2	1561.6	1874.5	1584.1	1431.7	1541	1392.3	1357.8	2090.5	1614.6	4983.9	1359	1817.4	2053.2	1418.6	1464.2	1050.5	3202.2	1319.1	2015.4	1490.6	1305.8	1444.1	1167	1659.1	1436.7
SL018509_RSPO3	Q9BXY4	RSPO3	R-spondin-3	3202.6	1836.1	1241.1	6241.3	1212.8	1341.8	1495.7	1469.2	1646.9	1478	1250.9	1432.3	1280.5	1197.4	1054.6	1565.7	1359.7	1291.2	1530	832.4	1217.1	1854.3	1187.5	1694.3	1554.4	1471.1	1540.2	1468.9	1129	1348.9	1333	1336.7	1268	1550.8	1569.5	846.4	871.7	16635	659.3	1455.8	1952.2	1356.9	1570.4	598.5	1764	1368
SL005357_PSP	P05451	REG1A	Lithostathine-1-alpha	12632.5	470.1	179.5	367.3	765.6	381	375.2	318.2	772.5	863.2	292	810.6	243.1	341.2	459.7	415.3	546.5	400.2	345.2	206.2	207.2	1083.1	1289.9	1077.8	339.4	412	299.2	298.6	330.6	449.3	279.8	321.8	483.9	522.6	1516.6	353.4	477.6	1661.8	537	359.1	264.5	306.2	504	269.9	339.2	233.3
SL003774_Apoptosis_regulator_Bcl_W	Q92843	BCL2L2	Bcl-2-like protein 2	17021.5	849.6	557.5	634.3	665.8	674	3354.5	706	617.3	890.3	664.4	658.5	617.3	590.1	607	752	1069.5	580.4	646.4	817.2	1077.8	778.4	574.3	572.8	673.8	541.7	845.5	650.5	760.8	643.5	885.3	699.8	587.8	972.5	639.2	684.2	797.5	2911.4	574	810.4	729.9	1950.2	757.7	634	996.5	795.3
SL003320_VEGF_D	O43915	FIGF	Vascular endothelial growth factor D	1341.7	620.2	704.8	543.3	404.1	528.9	789.1	427.5	399.2	677	498.4	574.2	659.6	489.9	419.4	504.7	413.6	562.9	459.5	427.5	434.5	643.5	471	694	551.1	490	456.1	491.3	379.8	569.2	426.4	378.9	475.4	483.1	594.2	377.5	556.7	1317.4	453	315.8	685.6	457.6	375.4	436.5	506.4	400
SL007631_SOST	Q9BQB4	SOST	Sclerostin	16268.9	34622.9	17029.3	13145.3	24573.1	19548.8	37623.4	9110.6	38698.8	18544.1	14222.6	33858.7	14045.3	23560.6	9262.4	13803.5	22163.8	14171.1	8313.3	24273.3	9940.4	18050.1	11336.8	12791.8	31270.4	20590.4	11187.6	35057.3	13493.1	13278.6	24139.2	27988.2	17197.2	18668.1	26685.5	33779	51165.9	55582.9	39105.1	30098.1	14739.5	31452.8	17225	52306.2	14721.8	20111.1
SL012769_FAM3D	Q96BQ1	FAM3D	Protein FAM3D	7476.4	7045.5	5586.4	4867.1	3877.5	6022.7	7184.2	5320.1	5960.9	5000.8	3644.6	23501.9	8583.5	8014.9	2555.8	5204.3	9239.1	5461.4	11742.1	3234.4	6262.5	10250.2	3931.8	28273.3	14382.9	15246.2	5649.3	4786.8	3674.6	15412.5	6318.2	12305.6	14246.6	17056.8	26218.4	5150.8	4059.7	10269.9	9103.2	5550	7563.4	8586.8	6776.5	3137.2	17767.9	2978
SL009328_CSH	P0DML2 P0DML3	CSH1 CSH2	Chorionic somatomammotropin hormone	2979.5	2944.2	7814.8	3873.6	4294	3007.9	2595.4	3951.1	3495.5	3256.9	4070.9	4147	2773	3338.9	3410.3	3799.9	3455.3	3377.6	3859.5	3172.4	3485.1	3407.5	4146.3	2917	4169.2	4401.7	4415.3	3604.1	3487.9	3878	4022.8	3367.4	2806.6	3387.8	2200	3340	5368.7	2527.3	4796.9	4135.6	3462.1	2417.6	2584	2513.5	2066.6	3285.2
SL008614_EFNB1	P98172	EFNB1	Ephrin-B1	2978.2	2241.2	2533.8	2564	2695	2116.8	1955.8	3111.4	2265.6	2774.2	3291.3	2175.9	2248.4	2557.1	3238.3	3338.4	4540.3	2953	3105.4	2392.3	2558.6	2408.8	2508.2	3365.9	2174.8	2736.5	2389.9	2245.5	3578	2615.9	2908.5	2693.7	1920.6	2237.9	1781.8	2049.3	2144.4	5180	1994.6	2000.9	2210.1	1655.3	1710	1735.8	1857.1	2044.3
SL007311_SNP25	P60880	SNAP25	Synaptosomal-associated protein 25	3034.3	1561.6	2266	43921	1175.6	2944.3	1256.5	8258.4	1303	921.4	1336.5	3151.2	1804.7	2105.1	908.4	1119.1	3465.2	991	1700.1	1549	1860.3	1901.2	1215.5	1228.9	1310	1157.4	1828	1174.7	850.6	3273	1093.6	1277.1	1458.9	2139.6	1625.7	1254.8	1300.1	5525.2	765	1183.8	935.7	1322.7	1491.1	1030.1	1763.7	1762.3
SL008402_LYPD3	O95274	LYPD3	Ly6/PLAUR domain-containing protein 3	9025.7	1402.7	1835.5	2381.2	1109.7	1437.1	1324.3	1316.4	1326.9	1430.9	1276.9	1427.3	1323.9	1128.3	1058.8	1130.6	1168	1506.9	1124.4	888.3	1318.5	1469.2	1126.5	1423	962.6	1203.9	1245.5	1248.3	1056.9	1496.8	1413.7	1317.2	1202.8	1178.5	1275.2	984.6	955.5	24890.5	723.7	1241.3	2019.4	1003.3	1921	801	1893.4	1332.2
SL008810_NEGR1	Q7Z3B1	NEGR1	Neuronal growth regulator 1	7540.1	11204	3221.9	3153.3	2710.7	3395.1	4158.4	3005.4	3365.9	3507.8	3124	3391.1	2958.9	3075.3	2881	3126.9	3537.2	3448	3347.2	3412.1	3398.4	3920.8	2940.6	4371	3805.7	3390.5	3647.6	3044.5	2093.5	3860.9	3907.3	3039.4	3289.7	3094.9	3369.4	2307.9	3445.5	4702.9	3341.8	2141.6	3653.3	3842.3	2813.5	3445.1	4105.2	3448.6
SL007223_BCL6	P41182	BCL6	B-cell lymphoma 6 protein	7265.1	1662.8	2867.5	2393.5	1218	1990.8	3200.9	2169.3	1837.9	2834	1439	12384.3	2483.3	2672.4	1534.5	1935.3	2234.2	2613	2116.5	809	1877	2502	1711	3249.9	1620.7	1721.1	3013.8	1210.9	1536.9	2205.9	1929.2	2236.3	2061.8	2786.3	2131.5	1247.6	982.6	14683	712.8	2654.3	1879.4	1101.2	2646.8	858.7	2049	1862.3
SL009349_FSTL1	Q12841	FSTL1	Follistatin-related protein 1	22628.7	33133.2	29758.7	28141	25420.5	26732.3	27549.4	24204.6	25297.2	28496.3	23840.7	33829.2	27178.9	26059.3	27073.9	26876	26594.6	27352.5	24322.9	27222.5	23270.8	31236.7	23260.5	29930.2	27140.4	27509.7	25750.3	32376.4	23075.4	25820.4	28472.3	23710.3	26221.1	24303.2	37015.2	26468.2	30007.9	37661.8	29026.3	20544	29357.5	30485.3	29908.7	30445.4	34359.3	30936.7
SL006230_Lumican	P51884	LUM	Lumican	11907.8	2323	1734.4	2244.7	1422.3	2128.5	2093.8	1657.1	1496.4	1880.5	1758.2	1876.7	1611.7	1439.4	1823.9	1854.2	1648.1	1734.8	1875.9	1751.9	1849.4	2444.7	2398.8	2084.9	2358.7	1619.6	2437.9	2465.6	1394.2	2180.4	1773	1914.6	1813.1	1433.1	3046.5	1195.7	1077	1573.3	1164.2	983.8	1999.9	1480.9	1341.8	1597.5	1642.6	1906.5
SL018256_CHKB	Q9Y259	CHKB	Choline/ethanolamine kinase	6644.5	4556	11016.5	21245.3	7852	6086.1	5944.1	5766.7	4075.7	5593.6	10915.8	3250.1	9328.4	9525.4	8137.5	7653.8	8532.4	6353.3	6184.6	6978.5	7447.6	8091.8	8021.4	6922.9	5561.8	5333.9	9510.5	5016.7	10931.3	5129.3	5141.3	6970.5	4356.1	10229.2	4218.9	5656.1	6935.1	4369.3	4409.4	3782.1	3506.9	3170.6	4152.3	3079	3238.3	3718.3
SL011888_SMOC1	Q9H4F8	SMOC1	SPARC-related modular calcium-binding protein 1	4406.8	3842.3	2583.6	2816.6	2800.6	2896.9	5187.1	2939.5	3031.1	3085.8	2901.6	2739.6	2857.3	3495.6	2795.3	2933.7	3682.6	2816.4	2933.6	2756.4	2575	3038.9	2832.8	3297.8	3220.9	2978.8	3005.4	2774.3	2996.4	2664.5	3051	3210.5	3195.6	3089.7	3318.4	2431.3	5144.9	5080	3032.7	3618.9	3051.4	3332.3	3529.6	2629.9	2914.8	2777.2
SL004467_protein_Z_inhibitor	Q9UK55	SERPINA10	Protein Z-dependent protease inhibitor	15707.6	9934.2	5733.1	10264.6	8758.1	7880	13671.9	8336.3	9470.3	7312	6734	8441.4	10463.1	13928.4	6754.2	6788.6	9311.7	10039.1	6308.8	10109.3	9461.6	7221	5182.7	9862.8	9783.9	8381.5	7541.8	4685.6	9496.2	3213.3	5237.3	10763.7	5661.7	8333.1	9441.8	7241.9	13602.8	9448	15277.6	12967.4	6037.3	12173.3	10626.4	7878.5	7929.1	8333.8
SL008360_FLRT2	O43155	FLRT2	Leucine-rich repeat transmembrane protein FLRT2	11919.3	18980.8	13504.7	15353.4	7900.9	13316.5	17656.7	9439.3	13063.5	13328.7	8395	14050.2	9475.5	11630.7	5840.4	10334.7	13579.1	10402	8842.8	12289.8	10637.4	16729	9916.5	15330.4	16567.7	11135.9	15629.4	11362	5287.2	11313.1	11598.5	10434	9913.9	14081.8	17672.6	8260.4	14107.2	29118.6	14614	13328.9	15181.5	22231.2	18983.2	15141	15032.1	12829.3
SL008372_FLRT3	Q9NZU0	FLRT3	Leucine-rich repeat transmembrane protein FLRT3	5634.7	3515.6	4369.3	2987.3	7631.7	2773.9	7584.7	4097.8	4192	5200.4	2092.4	4857.5	6053.7	3405.9	1677.6	3955.4	3339.8	4065	3156.6	889.3	5517.6	5301.1	2529.6	6651.8	1885	4461.3	9341.3	2298.5	2237.9	3988.8	4486.3	3846.2	3102.3	5623.7	3290.7	797.1	887.3	20115.3	803.3	9025.4	4781.5	1542.1	7507.4	579.5	3408.2	2559.8
SL018587_ISLR2	Q6UXK2	ISLR2	Immunoglobulin superfamily containing leucine-rich repeat protein 2	23118.6	4595.2	5978.6	4830	4801.1	5156.8	8951.4	5516.5	7328.8	5339.7	4605.6	4591.2	3595.3	4923.3	3367	4529.9	5544.2	5706.9	3775.2	6962.2	6238.3	7408.7	3850.2	5833.7	6698.5	4902.3	5823.1	4619.3	2624.9	5375.9	5973.5	3644.8	3862.9	5330.5	5885.4	4765.6	7653.2	11907.7	7077.8	6407.1	5767.9	10040.9	7064.8	7622	6982.8	4453.2
SL000616_Vitronectin	P04004	VTN	Vitronectin	46689	38660.3	37290.3	52642	46216.3	54905.8	68794.8	44210	36527.4	48923.5	32700.6	50310.7	26997.8	66677.2	42642.3	31633.7	45701	45391.3	49342.8	40931.1	47184.7	48517.1	31462.3	46970.2	45101	44140	60455.3	36949.6	36051.4	45126	47217.1	48031.4	40223.9	73999.3	41166.1	38937.6	49905.8	46396.6	49789.6	70282	44152.9	51832.3	73377.7	51444.6	41450.6	13190.3
SL008631_DSC2	Q02487	DSC2	Desmocollin-2	2074	3842.2	2903.4	2197	2684.7	2217.9	3225.3	2399.6	2898	2383.8	1653.1	2613.3	2098.9	2939	1889.2	2455.9	2934.2	2090.2	2350.5	2132.1	2125.4	2821	2442.8	2874	2673.4	2301.4	2525.1	2031.6	1769.8	2749.2	2592	2094.1	2386.6	2275.5	2864.1	1986	2487.2	5662.7	2475.5	2081.2	2722.6	3115.2	2754.9	3008.3	3173.5	2325.4
SL007070_LDLR	P01130	LDLR	Low-density lipoprotein receptor	2915.5	176.6	138.3	147.8	199.7	186.4	175.9	189.4	146.6	172.2	174.7	154.6	183.7	222.9	212	173.1	193.7	182.6	153.4	189.8	170.1	137.6	154.9	176.1	226.1	161.9	135.8	154.5	166.2	152.4	168.8	160.6	132.8	165.6	217.7	211.8	190.3	2072.7	213	176.9	458.7	225.7	277.1	262.9	518.5	355.7
SL007272_HXK2	P52789	HK2	Hexokinase-2	2256.7	859.7	16785.2	25294.8	577.9	668.5	1889.6	1574.6	786.8	15855.7	798.7	657.9	6170.2	1280.2	719.7	801.6	4844.8	2058.9	1380.4	979.1	1046.8	621.3	4160	1017.1	2413.8	2485	1980.5	1277	13258.8	1411.3	602.1	1821	659.7	9950.2	1236.9	1342.7	992.9	4676.5	2140.3	655.3	537	846.4	1846.3	1180.2	1635.2	866.4
SL011180_HXK1	P19367	HK1	Hexokinase-1	12178.4	1056.4	1336.2	1810.6	864.4	841.5	1591.8	796.9	872.5	996.9	818.5	1078.1	808.8	925.9	766	816.2	3018.7	729	765.3	948	784.6	746.5	819.2	819.1	978.9	1050.6	949.3	696.7	959.5	884.8	878.4	3265.1	728.4	1154.7	1221.5	1172.8	1089.2	18525.9	1027	1638.9	2023.3	1040.3	1197.9	1158.5	1453	1155.5
SL008522_SEM5A	Q13591	SEMA5A	Semaphorin-5A	6046.6	4820.8	5297	4948.1	3756.6	3896.3	5988.5	4493.9	5010.5	4049	3110.8	5020.9	3894.5	4104.2	3097.2	3581.1	4404.3	3725.6	3020.7	3559.9	3830.4	4010.6	3168.5	4347.2	3896	5783	3850.6	5101	2321.3	4830.5	3541.6	4812.3	3912.4	4905.8	7233	2859.4	2401.2	20932.6	3672.3	6035.6	3587.8	6746.3	7897.7	4380.5	6566.1	6280.2
SL007033_LTBP4	Q8N2S1	LTBP4	Latent-transforming growth factor beta-binding protein 4	706.1	1186.3	1054.2	943.5	744.1	905.1	983	809.4	889.1	1145.1	964.3	930.8	1218	1008.2	785.3	1024.4	1104.3	1062.2	851.4	971.2	757.3	1074.2	894.1	1459.1	915.1	1002.4	1073	1278.8	744.3	872.6	1046.7	756.7	1169.8	809.3	1324.5	805.8	1025.4	2016.2	942.6	692.3	1362	1121.9	813.6	1006.9	1163.6	1269.2
SL019019_PIANP	Q8IYJ0	PIANP	PILR alpha-associated neural protein	4884.6	4091.9	3817.4	2405.9	3049.7	2581	5037.3	3332.7	4811.5	3316.9	2117.4	2476.6	2472.9	4020.5	1735.8	2514.4	3974.4	4025.8	2136.6	3193.5	2417.2	4047.8	2363.9	3247.5	5410.2	3951.6	3640.5	2901.2	1910.3	2690	2799	3176.6	2935.4	4043.2	4439.8	3054.3	4938.7	13508.5	3763.4	4898.6	4667	6314	4579.9	2778.3	5768.2	3591.3
SL002782_Adrenomedullin	P35318	ADM	Adrenomedullin	5828.4	2628.2	2952.7	3819.9	4423.3	2257.4	2645.2	3952.7	3082.8	4203.6	3826.9	3300	2753.8	3300.3	4573.2	3585.6	2943.9	2993.7	3311.7	3326.9	3305	2438.1	3369.1	2720.5	2823.3	3151.1	3645.8	2864.1	5621.1	3818.5	3507.9	3035.3	3238.3	4133.8	2194.3	2230.9	2546.3	2565.3	2433.6	2124.4	2599.4	2394.5	1861.8	2509.7	2385.7	2575.3
SL004821_S100A4	P26447	S100A4	Protein S100-A4	9097.2	2691.5	5727.8	7031.8	6139.1	4951.8	4809.3	7865	3546.6	7330	7028.7	4634.6	5464.3	5426.5	6478.2	4212.7	5186	7487.3	6434.6	8298.1	5545.1	5869.9	6523.4	4096.2	6338.3	4183.9	6602.7	6216.7	9115	4827.1	5052.8	5651.7	5974.6	6607.5	2534.8	2375.6	2647.1	3740.1	2626.3	4926	3542.2	2991.3	3161.4	3113.3	3220.9	2964
SL018629_RNF43	Q68DV7	RNF43	E3 ubiquitin-protein ligase RNF43	3356.3	1023.6	1163	1218.7	1083.8	1073.2	1203.6	1856.8	1063.1	1013.6	859.7	1293.2	986.1	1337.1	794	993.4	1491.7	968.6	976.1	988.3	1021.1	1193.7	850.3	1005.5	2964.7	1225.3	1131.1	1970.4	965.2	1063.4	1010.4	1730.7	1336.7	3039.9	1360.5	975	1163.8	16990	917.4	1286.9	1063.3	1213	1517.7	1131.4	1715.1	1157.3
SL004159_TRAIL_R4	Q9UBN6	TNFRSF10D	Tumor necrosis factor receptor superfamily member 10D	6000.8	925.4	1236	1234.4	755.8	840.7	1256.9	753.9	714.1	809.6	740.6	810.6	894.6	753.1	810.1	735.7	1134.9	766.6	710.1	834.8	730.2	643.6	797.1	857.8	808.1	869.3	770.5	804.1	787	745.5	705	854.2	587.2	918.9	1311.3	788.5	932.8	16620.8	740.6	1735.7	1866.6	965.3	962.8	941.7	1666.4	778.4
SL018971_ZNRF3	Q9ULT6	ZNRF3	E3 ubiquitin-protein ligase ZNRF3	5408.1	668.6	451.8	687.9	485.3	469.7	485.9	442.5	527.4	491.4	328.5	395.6	412.9	608.9	356.3	439.8	796.5	464.6	375.6	317.2	382	412.1	346.7	1048.4	336.6	523.2	492.6	454.3	339.4	372.3	415.8	423.6	389	662.9	527.1	2472.3	333.9	2394	320	395.1	457.9	1116.8	401.1	435.7	709.7	623.3
SL004843_Ephrin_A2	O43921	EFNA2	Ephrin-A2	17744.8	907.7	774.4	864.6	641.3	882.6	873.6	718.7	2135.8	733.6	663.1	771.9	786.1	805.5	821.7	635.8	935.5	652.5	693.8	752.5	616.5	653.2	745.1	880.6	822	600.5	826.5	678.9	530.3	798.3	772.9	754.7	893.1	817.5	1226	599	768.7	2459.5	805.3	726.5	1078	922.8	1128.1	930.6	989.2	863.7
SL004747_ApoM	O95445	APOM	Apolipoprotein M	14445.4	13064.9	19389.3	8482.4	9451.7	13616.7	19670	7188.1	12179.5	17304.3	9867.3	14563.9	12629.5	15438.2	4577.7	8438.8	16780.7	10943.9	11423.7	12350.2	8876.2	18726.6	6690.7	15000.3	15569.3	13386.9	15921	6265.2	6974.4	7641.3	15310.1	8933.3	9484.2	8037.8	14037.4	10309.2	25578.7	20509.8	21395.4	17255.8	12962.9	28119.8	24629.1	14007.9	13838.5	8217.6
SL001880_IFN_b	P01574	IFNB1	Interferon beta	1202.9	427.1	510.9	517.4	438.8	481.9	745.3	437.6	429.7	480.9	458.1	499.6	468.2	2730.4	451.1	413.6	513.3	483.2	583.3	404.5	475.8	601.5	422.3	673.6	411.7	458.5	622.7	497.9	471.5	709.1	477.8	416.3	401.6	562.4	791.7	432.9	410.3	2760.9	452.5	1126.9	897.7	480.6	481.6	411.4	700.5	1119.3
SL017106_IFN10	P01566	IFNA10	Interferon alpha-10	1502.9	3070.2	262.7	243.1	222.5	290.5	367.2	247.3	320.9	277.9	248.8	466.3	225	395.8	190.6	208.4	247.5	236.4	283.2	256.4	245.1	232.3	233	285.3	254.5	239.4	432.3	224.5	203.7	229	363.6	262.6	204.6	327.1	272.6	209.7	289.1	1483.9	278.3	238.3	430.7	406.5	343.4	347	485.2	350.5
SL019978_IFNA7	P01567	IFNA7	Interferon alpha-7	1430.2	208.9	178.9	172.1	182.1	322.5	234.8	233.8	155.7	182.3	178.2	221.5	204.9	330.5	204.9	167.2	295.8	194.6	1623.5	184.7	174.9	192.1	164	209.4	170.9	213	153.2	184.2	222.7	159.3	184.8	170.3	460.8	294.6	217.1	210.4	183.1	2890.9	170.5	256.6	152.2	250	181.3	288.5	469.9	292.8
SL007274_EFNB2	P52799	EFNB2	Ephrin-B2	11115.2	10481.6	13231.3	11355	7966.4	10390.3	20218.6	10995.4	17248.9	13826.2	5696.6	14779.6	11528.3	11525.7	5060.2	10582	12616.7	11785.4	10405.4	1727.2	12093.2	12488.4	7386.7	20194.5	7530.8	11266.3	19290.5	8431.4	5127.4	14355.8	9818.5	9221	8114	14628.7	10035.2	2333.5	2522.3	37849.4	903.9	17920.4	17540.3	5913.1	19878.4	687.3	8724.2	7240.3
SL020171_HHLA2	Q9UM44	HHLA2	HERV-H LTR-associating protein 2	4761.1	1084.7	5287.9	1968.1	1154.2	1109.6	2031.4	1445.8	1296.9	1695.7	1770.4	1226.5	1470.7	1595.4	1106.8	1472	1268.2	2230.7	1571.8	1063.5	1499.9	1243.5	1111.5	1850.9	1034.9	1390.2	1747.4	1020.1	1301.5	1228.2	1221.1	1810.6	1196.3	1725.3	1252.6	791.9	2565.3	5743	800.9	1975.8	1739.8	923.2	1265.3	906.8	1400.1	1234.5
SL000145_IL_1_sRII	P27930	IL1R2	Interleukin-1 receptor type 2	8686.3	9387	11411.8	12024	13254.4	12372.8	17821.5	10105.7	11190.6	9409.1	11062.6	16207.4	18170.9	9754.9	8954.2	6897.4	11806.5	9734.4	9562.8	11583.5	12539.1	11418.4	7307.1	11542.6	10869.7	15470.3	10977.8	10987.6	5652.5	9202	9485.2	10585.6	8250.3	11291.4	14862.1	12217	12624.3	9091.8	15300.6	11057.3	14177.7	13330.8	13685.9	14106.1	17170.4	16955.1
SL015046_AMGO2	Q86SJ2	AMIGO2	Amphoterin-induced protein 2	2957.3	3621.5	2610.9	2926.5	1966.4	2012.2	3111.5	2657.3	2635	2576.3	2131.5	3167.4	2253	4096.1	1332.5	2026.7	2137.3	2865.8	2132.9	706.4	2525	2703.9	2165.4	2236.3	1720.3	4284	2288.4	2389.2	2208.1	1969.6	2279.5	2023.4	1896.4	2654.4	2214.7	825.9	858.3	7754.5	1081.7	2969.5	2806.6	1355.4	3713.4	510.2	2267.5	2437
SL020172_RXFP1	Q9HBX9	RXFP1	Relaxin receptor 1	31418.3	419.5	242.7	422.5	343	387.5	266.7	445.4	311	262.4	355.3	259.8	308.2	241.8	366	847.6	252.8	284	360.8	365.5	305.7	261.5	308.5	268.3	340.6	285	219.4	320	332.3	343.1	328.2	283.7	365.5	230	300.9	432.6	357.1	7170.4	1469.3	1216.8	562.7	345.9	244.8	423.5	582.5	369
SL007696_C1QR1	Q9NPY3	CD93	Complement component C1q receptor	12891.1	12861.7	10673.8	14965.9	8816.2	10966.1	11928.6	9880	11398.5	9459.5	9111.5	12144.7	8519.1	9862.2	6766.4	10386.4	10777.3	9690.9	9925.1	11238.8	10154.1	11129.8	9034	13418.4	11399.1	10849.6	14810.7	9946.3	5722	17200.1	9995.7	8159.3	7753.3	8982.8	11638.9	6705.2	11356.1	15034.5	8817.4	9514	10971.4	11793.4	12181.1	14609	12191.8	10686
SL007828_NRG4	Q8WWG1	NRG4	Neuregulin-4	7368.3	728.3	641.3	698.6	771.7	791.3	1176.6	706.8	795.4	656	703.9	676.2	728	1149	740.1	684.5	1160.6	677.1	597.6	715.5	626.4	635.7	666.5	718.3	755.1	963.9	627.3	863.7	625.8	695.3	618	613.2	929.8	1022.7	1012.2	802.1	874	14547.5	790	2297.7	3094.2	1553.2	972.2	924	1747.8	924.7
SL014983_H2B2E	Q16778	HIST2H2BE	Histone H2B type 2-E	27704.4	51721	140568	58881.1	15568.8	14491.5	46575.1	40592.7	20150.3	75506.2	11907.1	26301.3	36286.6	38579.3	19725.1	12256.7	37568.2	53267	23112	30299.7	9874.9	14949.7	116267	28709.3	16849	35390.3	20659.3	52999	36068.3	14070.9	22882.5	21752.2	20688	37794.6	41310.4	37676.9	20807.9	70173.3	37129.6	29806.8	16709.1	26043.3	25148.5	25590.2	44863.4	26861.9
SL019979_H2A3	Q7L7L0	HIST3H2A	Histone H2A type 3	2081.3	1555.8	9512.6	2144.7	889.4	1591.9	2690.2	2300.2	746.1	5115.5	1158.4	803.1	1927.2	1697.1	2376.2	979.6	1397.7	2786.5	1947.4	1279	921.8	752.2	25028.2	902.4	718.4	1782.6	889.9	3170.1	4292	967.6	1593	1248.4	968.8	2314.5	917.7	1439.7	591.9	1136.2	769.4	960.5	650.3	633.6	1117.6	651.2	1675	859.7
SL008158_H31	P68431	HIST1H3A	Histone H3.1	9134.5	4663	7848.4	4605.7	3751.2	5167.6	9761.5	4893.8	4362	4758.3	3075	6498.5	2779	2940.3	3624.7	3558.9	5158.4	3307.6	4415.2	2041	3698.4	4651.8	7716	3618.5	5823.8	5718.8	5875.5	5220.7	2759.8	3195.5	4655.4	6064.4	2448.8	3616.4	1548.3	1716.1	3938.8	13014.7	1667.5	3889.8	4751.5	2082.5	2441	3130.6	2383.7	1549.1
SL001802_IFN_g	P01579	IFNG	Interferon gamma	39265.8	597.9	1077.7	923.3	949.1	832.5	1106.4	807	797.1	1453.6	721.5	1180.9	1014.7	1055.1	736.5	920	1585.1	1009.4	750.7	499.6	2308.8	1201.1	722.8	1056.6	824	972	1355.7	848	550.2	907.9	977.3	983.9	953	1197.6	968.3	422.9	352	6202.6	1214.5	1248.9	988.8	686.4	696.9	359.7	1015.2	743.8
SL005179_IL_1F8	Q9NZH7	IL36B	Interleukin-36 beta	12926.5	342.7	356.8	328.3	381.3	385.5	336.1	366.4	308.7	336.9	370.4	370.4	376.3	317.2	611.1	349.1	589.3	348.3	351.3	393.4	403.7	299.1	566.9	429.7	324.8	509.8	335.9	445.2	391.5	340.2	355.5	352.3	483.6	339.7	461	415.4	392.7	6956.4	322.9	861.8	612.1	405.5	352.1	374.7	752.4	447.3
SL015510_UCRP	P05161	ISG15	Ubiquitin-like protein ISG15	4138.6	2553.3	8576.5	7824.5	3885.1	3217.3	3945.8	4521.3	6943.7	4572.8	6485.3	4382.8	3183.6	3804.6	2928.8	8075.4	3445.1	7846.5	6988.5	2018.9	5252.6	5064.3	5313.4	10284.4	3748	4885.5	3649	3923.2	5305.3	4136.8	3669.5	4624.6	32816.3	10348.6	2015.3	1591.1	993.9	21301.2	950.3	4165.7	5005.9	1910	4188.5	764	3251.1	2801
SL004139_Ephrin_A3	P52797	EFNA3	Ephrin-A3	4780.4	1389.1	2436.2	2290.8	1764.4	1799.5	2169.5	1455.7	1924.2	1628.9	1289.6	1306.1	1960	1755	1196.5	1352	5241	2282.9	1426.8	1674.5	1502.9	2346.3	1229.8	1986.4	3234.7	2545.4	2055	1939.7	1030.4	1664.7	1879.2	1544.4	1226.8	1867.2	2215.8	1700.1	3117.8	10489	3125.3	2078.1	3360.3	3244.1	1709.7	2606.1	3458.3	1910.1
SL004815_14_3_3_protein_beta_alpha	P31946	YWHAB	14-3-3 protein beta/alpha	81634.4	61661.9	51966	48482.1	110290	60011.9	32019.4	110968	67744.9	63112.9	121797	58371.1	58692.4	40532.8	122784	101206	41893.9	97688.8	137624	63860.9	87986.2	79331.2	92541.4	47043	64047.7	76994.9	63161.6	64702.1	116056	65557	111969	81737.9	77873.2	37037.7	23302.2	64132.6	38784	12939.5	41214.6	54105	51554.7	13883.4	31149.9	12933.5	12480.9	44959.7
SL003848_Annexin_V	P08758	ANXA5	Annexin A5	6303.3	7143.5	1201.2	820.5	896.1	1997.2	900.5	14922.7	732.8	1106.6	766.9	1027.3	621.3	851	1178.3	684.4	13471	901.5	905.7	613.8	748.4	1101.9	1026.6	919.5	843.1	881.9	872	783.8	886.4	783	884.4	1520.5	728.8	1083.8	692.9	917	655.4	14568.7	653	2954.8	2792.9	798.5	1053.2	1177.6	1117	841.6
SL004357_Myostatin	O14793	MSTN	Growth/differentiation factor 8	3503.8	3853.5	5549.9	9235.4	4676.4	4894.9	5370	3174.6	3922.5	3416	4622.5	4350.4	3775.4	4350.6	3014.5	3479.3	4845.9	2968.5	3022.4	4291.4	3649.2	3854.6	3427	4639	5861.2	5276.3	4739.8	3974.6	2464.9	4582.4	3449.1	3366.8	3535.1	4903.8	4758.8	4406.8	8157.9	3451.2	6767.1	5423.8	3687.3	7996.5	4662.3	8431.2	6415.3	4635.1
SL000318_C4b	P0C0L4 P0C0L5	C4A C4B	Complement C4b	401	1328.2	1122.5	1007.1	594.2	988.8	3331.2	2111.3	740.6	1486.5	1316.8	701.2	2965.2	1470.2	402.5	726.8	820.4	1653.5	343	2349.6	607	1898.1	928.3	723.6	1053.6	238.3	1598.7	1244.2	2658.7	451.1	1005.6	1837.3	271	765.7	340.5	492.6	322.4	288.7	596.1	747	794.4	716.7	478.6	530.6	420.7	600.3
SL002662_Coagulation_Factor_XI	P03951	F11	Coagulation Factor XI	1031.6	1404.5	1486.8	1412.4	1715	1447.7	1278.7	1396.6	1455.9	1123.4	1549.7	1804.6	1388.6	1695.1	1515	1288.5	1542.3	1569.3	1330.7	1552.6	1918.3	1177.1	1167.3	1068.3	1540.7	1333.6	1463	1405.1	1452.6	1650.9	1960.1	1586.5	1266.8	1374.6	1460.5	1693.3	1793	1546.7	2055.9	2065.2	1333.1	2285.9	1752.9	1787.8	2071.1	1560.9
SL003168_CTACK	Q9Y4X3	CCL27	C-C motif chemokine 27	979.2	1049.2	981.9	875.1	1198.8	931.3	3321.6	1205.3	1212.7	1178.7	1159.5	1025.6	1018.5	966.9	1008.3	1302.7	951.5	1039.2	1042.9	993.2	1043.8	1055.2	1010.9	1173.3	1018.7	1119.7	1086.3	1064.2	1206.4	974.6	1104	1071.7	874	851.9	1066.3	854.5	857.4	987.6	692	1721.6	969.6	745.7	1248.1	736.1	818	906.3
SL000403_Endostatin	P39060	COL18A1	Endostatin	40025.3	74231.2	45901	54526.3	45976.3	51691.9	57222	48569.7	56839.6	49997.4	34517.7	56616.9	52565.7	43061.5	40390.8	46971.4	51227.4	46062.1	38467.7	46396.7	45090.2	42333.3	35135.4	62339.7	48466.3	40193	47968.2	35907.7	36604.2	49007.2	19384.7	49387.8	39838.4	60034.6	65590.1	46825.6	67497	77551.1	63710.2	53263.7	52838.3	64909.3	53700.8	62320.3	59630.4	48696.7
SL000591_TIMP_1	P01033	TIMP1	Metalloproteinase inhibitor 1	35.4	131	52.2	49.7	41.8	41	36.6	45.5	34.1	42	39.4	38.4	50.2	41.8	68.9	50.3	37.6	39	36.7	52.1	44.6	51.1	51.2	37.3	50.1	41.3	44.2	60.1	49.5	72.6	52.3	57.2	44.1	72	43.1	41.3	41	40.5	52.7	80.2	43.8	43.3	51.5	57.8	42.2	46.1
SL000053_tPA	P00750	PLAT	Tissue-type plasminogen activator	349.1	423.8	323.2	436.9	449.9	516	251.5	374.4	538.2	333.7	635.5	429.9	442.1	438.1	521.7	395.4	568.9	255.1	379.2	300.2	385.7	718.2	686	928.7	330.1	368.8	307.6	577.1	404.9	370.1	426.4	415.3	443.1	599.6	602.1	487.8	486.5	774.1	449.3	355	423.9	608.7	368.7	259.1	892.7	569
SL004332_EG_VEGF	P58294	PROK1	Prokineticin-1	112.9	123	150.1	132.2	169.4	163.7	170.2	149.4	124.8	155.2	155.8	134	160.4	121	157.1	145.2	123.4	139.1	144	168.3	148.9	306.7	161.6	157.1	145.4	119.2	126.3	132.7	175.1	158	135.5	121.5	122.2	158.8	131.1	166.2	144.2	113.9	190.7	113.3	140.2	170.5	127.5	159.6	140.3	218.9
SL000592_TIMP_2	P16035	TIMP2	Metalloproteinase inhibitor 2	360.3	535.9	446.5	402.2	283.7	435.4	400.9	379.8	306.9	379.8	377.1	381.8	344.9	314.5	368.8	346.8	358.9	344.6	397.1	386.5	312.6	514.2	440.1	416.4	365.5	362.2	370	455.3	365.7	398.1	458.3	357.9	356.6	313.7	410.3	312.4	315.7	348.3	289.7	214.6	385	336.4	293.2	381	335.8	393.9
SL000584_TGF_b1	P01137	TGFB1	Transforming growth factor beta-1	1573.2	2041.7	1652.8	1818.2	2382.2	1612.4	1114.3	2025	1631.8	1739.5	2308.6	1606.6	3221.4	1623.2	2205.8	2625.2	1631.9	1716.5	2615	2346.2	1753.1	1517.5	2459.8	1628.3	1869.6	1835.2	1412.5	2212.3	2830.4	1995.2	1819.7	1489.5	3437.7	1491.2	1281.5	2009.3	1678.8	1066.1	16943.7	935.6	1204.5	1503.7	1378.3	2168.5	1301.6	1238.6
SL003322_VEGF_sR3	P35916	FLT4	Vascular endothelial growth factor receptor 3	5761.4	4323.5	7804.3	6291.7	5072.2	7729.5	7908.6	7717.1	7742.4	7976.8	5610.1	7097.4	5126.6	8131.8	5177.3	7074.7	7533.8	8537.6	5929.3	5727.1	7961.4	6437.3	4837.9	6993.9	4980.2	3488.6	4979.3	5539.9	4637.2	6878.2	7200.5	5649.9	6219.9	6151.2	6712.9	6836.2	10061.7	5010.1	6792.8	8774.8	6682.1	10461.4	11463.6	9684.3	8839.7	11206.3
SL000319_C5	P01031	C5	Complement C5	6118.9	7025.2	9033.7	6651.9	6131.4	5718.2	7420.8	6290.3	6784.5	6205	6262.1	6585.9	7473.6	8148.5	5890.6	5971.2	6670.8	6950.1	5424.6	7062.8	6294.6	6390.9	6581.9	5353.1	5590.9	5753.2	5986.8	5341.5	7385.6	8612	5809.9	5994.4	6709.6	5653.8	8068.6	9237.3	7960.3	7353.1	10130.7	8448.4	6093.5	7900.5	7332.2	6743.4	7457	7136.3
SL000276_Apo_E	P02649	APOE	Apolipoprotein E	11065.5	34782.3	9900.8	7321.6	34284.3	15293.8	10464.2	6937.9	36845.6	6880.5	31465.6	10043.8	36072.3	8712.3	30087.9	29021.9	63785	11298.9	30376.8	22997.9	7761.2	12837.4	32811.1	18361.7	22690.9	37071.6	11691.2	7479.8	3963.6	33261.6	34104.4	23356.1	25522.1	26791.9	36198.5	65943.6	41466.5	63275.8	54916.3	13715.2	67307.3	61819.3	37562.9	69643.7	61357.5	55361.9
SL003951_BDNF	P23560	BDNF	Brain-derived neurotrophic factor	1090.4	1774.6	1158.1	534.8	1794.1	1278.2	645.3	1983.1	997.2	1716.4	1654.9	2308.1	1947.6	1314.7	1529.3	1836.6	891.9	1679	1410.2	1459.6	1779	1973.5	1834.5	2053.7	1503.5	1454.9	1497	2221.8	2461.7	1365.6	2233.4	1472.9	1160.1	657.3	1394	1529.1	853.2	544.5	1402.7	1012.8	855.2	859	760.3	486.6	1093.2	1271.9
SL000324_C8	P07357,P07358,P07360	C8A C8B C8G	Complement component C8	1220.1	1564.8	2313.9	2345.4	1596.6	1833.4	2177.7	1191.6	1757.2	1429.6	1399.3	1986.1	1673.4	1904.5	1295.2	1460.9	2427.2	1542.3	1714.2	1382.6	1444.7	1721.4	1015.7	1980	1457.5	2322.7	1964.6	1104.7	816.1	1492.3	1608.9	1622.7	1907.1	2769.3	2162.6	1928.4	1926.3	1963.4	2067.3	1252.5	1557.9	2424.7	3142.6	1494.8	2020.9	1744.7
SL000345_Cathepsin_G	P08311	CTSG	Cathepsin G	681	1150.3	1310.8	1238.7	1054.4	790.5	871.9	944.9	858.6	1117.3	1023.5	856.8	1079.2	768.4	1108.4	976	907.1	983.9	941.4	1282.5	894.1	869.8	1120.4	899.7	1025.3	842.8	3370.8	1018.9	1220.9	1081.6	880.7	908.4	759.3	989.9	1305.2	1282.6	1225.1	1025	1957.3	901	699.7	1128.2	925.9	1614.5	1121.6	820.6
SL004016_CXCL16_soluble	Q9H2A7	CXCL16	C-X-C motif chemokine 16	5701.4	10429.8	9469.4	10830.9	9331.8	9049.6	13492.5	7753.3	8270.6	8410	7637.6	9367.9	8583	11044.2	7034.8	8134	8189.9	8540.4	8281	8411.5	9826.4	11412.5	5342.2	11729.1	9369.8	7847.5	11810	8814.1	6101	8466	8746.2	9076.8	9238.8	12749.8	10122.5	8262.9	8311	12100.1	10569.9	5106.9	9990.2	11584.9	8831	10368.6	13169.7	9444.4
SL004333_FGF_10	O15520	FGF10	Fibroblast growth factor 10	192.4	273.9	321	321	398.4	319.5	295.3	313.3	301.9	256.3	317.4	234	270.3	273.4	344.8	313	232.8	247.8	322.7	478.8	293	306.9	301.8	226	391.8	257.1	287.5	340.3	423.2	252.5	318.3	379.2	219.8	301.8	219.9	303.4	481.5	301.8	533.4	124.7	214	336.6	180	586.6	222.2	334.7
SL004342_FGF_8B	P55075	FGF8	Fibroblast growth factor 8 isoform B	424	624.6	754.6	904.9	695.1	599.4	591.4	597.3	579	568.3	692.2	553.9	639.8	652.4	679.4	900.3	629.4	685.4	659.3	815.3	685.7	700.3	719.2	667.4	592.4	555.6	549.3	638.9	728	601.2	680.4	619.2	1913.3	616	796.1	727.9	864.9	594.2	664.8	682.3	528.5	654.3	680.3	860.4	614.5	677.6
SL004066_GIIE	Q9NZK7	PLA2G2E	Group IIE secretory phospholipase A2	195.2	189.7	159.6	218	245.1	237.3	191.5	218.3	199.2	248.6	268.3	208.6	249.8	181.7	280.8	232.6	158.9	213.4	234.6	233.9	219.4	445.4	225.6	2114.6	185.5	154.2	172.2	227	251.6	197.8	214.4	205.3	199.6	197.6	219.8	277.8	187.2	159.4	305	143.9	178.2	238.4	276.2	207.7	216.4	275.5
SL004182_GV	P39877	PLA2G5	Calcium-dependent phospholipase A2	271.4	334.7	281.8	322	464.5	348.5	280.3	388.9	369.3	292.3	483.1	317	315.6	274.5	476.1	439.7	353.1	358.7	413.1	469.5	344.2	342.4	439.4	291	402.8	333.6	308	346.7	550.5	368.1	399.7	382.6	277.7	281.2	258.7	371.9	457.1	396.9	319.7	229.3	259.9	250.6	198.4	325.9	229.1	365
SL000133_MIP_3a	P78556	CCL20	C-C motif chemokine 20	109.9	144.3	149.6	144.3	158.9	278.3	126	153	141.3	183.6	227.5	123.5	151.3	112.6	183.6	159.7	112.2	143.4	201.9	171.8	145.7	209.3	189.8	132.3	137.7	120.7	126.3	143.4	201.5	146.7	160.1	139.2	128.1	152.8	113.3	168.3	138.9	111.8	201.2	100	107.2	145.7	86.9	188.5	145.9	161.8
SL000573_SAP	P02743	APCS	Serum amyloid P-component	31477.9	28617.6	23733.1	27001.6	38543.4	33018.8	45030.6	31383.3	37332.9	32440.1	32703.1	38134.1	38980.4	44693.3	31691.1	32124.1	32264.5	42272.9	26103.8	33107.2	39982.1	20680.2	26296.1	27734.5	20733.6	28063.8	29414.3	26945.8	35041.3	25729.2	31633.6	37929.5	30567.9	34993.6	38016.3	42292.8	40304.1	32063.4	30071.1	47829.4	24285.1	27479.7	34270.7	26635.4	29161.6	31572.1
SL004010_SCF_sR	P10721	KIT	Mast/stem cell growth factor receptor Kit	7038.5	6928.7	11049.3	8833.4	7305.6	8759.9	7987.1	6223.6	11637.5	8274.8	9432.2	8611	8076.9	7825.4	7441.9	10696.3	9144.3	5891.7	7430.6	10095.4	9878.9	8522.6	8307.6	9037.7	13553.9	9057.4	7236.7	5843.4	6212.4	7373.7	6927.9	6073.8	6418.1	5477.5	11040.5	4318.6	10872.9	7559.9	7569.2	3674.4	12493.8	15169	24887	10714.5	12189.9	9743.1
SL003043_TIMP_3	P35625	TIMP3	Metalloproteinase inhibitor 3	1831.2	4995	1217.3	543.3	2163.4	3779.3	1554.9	6429	1317.9	4595.7	5202.5	4423.1	11430.1	1033.4	6399.9	7033.7	2540.7	2120.5	3593.2	3818.6	5281.4	1563.6	7206.6	3163.8	3838.8	1210.5	3789.3	4362.1	3135.1	2577.3	1321.2	2209	1511.4	1571.6	1782.2	2933.7	2120.3	890.6	1572	891.2	2753.2	2300	1278.7	753.9	3626	2347.9
SL004643_Angiopoietin_4	Q9Y264	ANGPT4	Angiopoietin-4	445.6	627.9	367	332.7	759.8	517.8	427.8	609.3	546.5	504.9	734.7	478.7	520.2	391.7	740.7	837.6	415.8	546.8	721	690.9	530	471.1	716.8	483.9	690.6	539.6	441.2	612.4	982.6	574.1	609.9	506.8	1154.5	368.5	379	564.5	2083.7	349.4	762.3	364.2	384.4	388.5	309.4	557.4	338	444.2
SL000055_Cadherin_E	P12830	CDH1	Cadherin-1	36231.9	59238.4	54605.3	50228.3	48282.1	50401.8	54540.6	40149.5	47146.6	54994.1	39895.1	63710.5	48342.8	47721.6	38349.1	43173.8	52448.1	47621.6	46725.2	45149.3	49842.9	51161.4	33058.6	55602.9	46780	56523.6	49629	40951.5	32390.6	44392	54264.3	47097.5	47382.3	62014.5	67991.9	67640.3	67640.9	78852.8	63813.6	74120.7	54029.6	82525.5	89820.4	77997.4	67382.1	57457.7
SL004144_GFRa_3	O60609	GFRA3	GDNF family receptor alpha-3	598.8	1359.4	1756.3	1508.5	1488.8	669.9	758	789.4	726.8	984	785.9	775.4	763.5	732.6	828.9	775.7	1027.8	706.9	731.3	1152.3	787.2	691.9	911.4	720.7	1071.4	1022.5	781.1	857.5	949.4	866.4	696.8	823.2	977.5	1248.7	996.2	998.9	1291.5	780.7	2022.6	759.5	644.5	1069.3	937.5	1609.2	924.1	756.1
SL004142_Ephrin_B3	Q15768	EFNB3	Ephrin-B3	743.7	1497.1	996.7	1030.7	1148	861.7	913.2	1099.2	935.7	998.5	1180.1	938	1105.7	843.4	1176.6	1142.2	821.2	998.9	1097.4	1704.8	968.9	920	1199.9	964.2	989	1043	820.4	1102.5	1347.4	1018.5	1030.5	909.5	1497.5	917.5	1295.3	1182.9	1113.6	8232.3	1714.5	1064.4	779.4	1106.7	903.3	1683.4	1219.8	939.6
SL004143_GFRa_2	O00451	GFRA2	GDNF family receptor alpha-2	3600.2	4443.5	5141.8	5340.3	4279.5	4929.4	6138.5	4937.1	5584.5	5579.9	5180	6656.3	3463.8	4846.7	3623.4	4778.5	5684	4368.1	5669.8	6487.9	4235.6	5501.9	4700.6	5044.3	6361.9	4389.6	3788.4	4738.3	3667.1	4234.6	4729.4	3949.3	7033.7	6439.4	5615.9	3316	6090.8	8245	6663.1	2174.9	6950	5780.3	4707.5	5724.2	6115.5	6444.7
SL003193_6Ckine	O00585	CCL21	C-C motif chemokine 21	12682.6	24825.6	20974.2	25146.1	19110	17152.1	27072.9	13738.3	23389.1	13290.5	15962.5	29897.9	13053.9	14031.6	20048.2	16673.5	15643.4	7762.1	16338.8	14795.3	16058.3	18769.6	10686.9	20508.3	13476.9	18956.2	17092.4	23334.9	11354.9	18373.3	16550.5	22073	25107.9	30904.7	30883.1	12241.6	14945.8	19634.2	9560.4	27437.9	20938.9	37457.5	29096.6	10472.3	23953.8	25305.5
SL003280_HMG_1	P09429	HMGB1	High mobility group protein B1	7275.2	8652.9	83949	74585.6	9957.5	7504.6	6197	15010.8	7396.9	45363.6	8497	6733.4	12553.1	8423.1	8993.7	7518.9	16978.7	9675.8	8692.5	10137.2	12769.4	8042.2	43355.5	6268.8	16525.1	21687.4	10800.5	17921.8	21058.5	9312.5	8472	11740.4	6091	39876.8	5268.9	8182	7401.1	3646.6	10582.3	4093	4679.7	3875.2	6776.8	6108.4	4603.3	4766.3
SL002539_OPG	O00300	TNFRSF11B	Tumor necrosis factor receptor superfamily member 11B	5531.9	10599.8	10040.4	10661.3	5700.9	8194.7	5038.5	5624.8	10331.1	6449	6168.2	8383.5	4674.8	5489.5	4428.9	7703.3	10070.3	4809.5	8617.5	6197.2	7762.2	6939.9	4909.6	6025.7	7341.2	10547.1	8616.4	5081.9	3913.9	8495.7	8455.9	6181.5	7478.7	10695.6	11090	10646.5	7519.6	10676.8	8210.1	4254.6	9886.7	14340.5	18807.8	6702.8	9851.7	6840.8
SL000300_b_Endorphin	P01189	POMC	Beta-endorphin	2064.3	659.4	688.7	1288.3	724.4	819.4	583.6	395.1	623.7	706.2	547	859.9	533.4	877.3	414.6	593.8	855.5	562.3	622	807.5	479.7	845	893.9	668.1	873.4	1322.9	1056.9	630.6	417.6	806.2	1057.7	783.8	565	604.5	1101.2	619.1	745.9	9014.8	1025.4	919.3	992.4	936.4	1501.3	1406	1419.9	956.3
SL003328_Factor_I	P05156	CFI	Complement factor I	40156	31115.2	38681	43277.7	36594.2	41935.2	48385.7	35815.7	37526.4	41954.5	40421.5	43442.9	44320.3	41513.1	40175.2	34065.6	39723.8	45411.4	38400.2	34357.7	44628.6	35265.9	33461.1	40166.2	36806.1	33413.8	37074.8	33833.7	35394.4	37661.8	36232.4	40217.6	35638.9	36366.4	48415.3	44089.3	37123.4	41569.5	42232.4	48823.1	36895.6	43386.5	42977.5	45404.2	39577.6	41259.1
SL000038_MCP_1	P13500	CCL2	C-C motif chemokine 2	741.7	588.1	557	803.3	674.7	991.9	641.3	651.3	609.8	611.4	736.6	647.1	664	634.3	650.7	669.9	776.3	530.8	614	805.2	667.8	670.7	1107.5	666.3	972.8	569.1	683.1	809.8	766.6	642.1	675.9	715.4	910.6	1555.7	854.2	894.2	1351.3	4861.5	1369.8	552.9	424.3	2682.9	695.7	2122.9	931.8	554.2
SL000527_MMP_9	P14780	MMP9	Matrix metalloproteinase-9	4273.8	21355.4	8621.2	7863.5	8099.1	11686.3	5501.7	4848.5	5684.4	5476.8	3337.6	13799.8	6770.5	8335.2	15209.3	4129.2	19341.9	7190.6	4658.1	16928	6769.7	6499.9	7663.2	5667.8	7582.3	7490.6	4919.3	22235.4	15707.2	8641.7	6094.2	7110.8	4826.2	6299.4	6821.6	9950.1	8491.8	3882.7	18104.1	6026.1	5795.4	7188.7	6611.3	13934	11975.8	10375.9
SL001796_Myeloperoxidase	P05164	MPO	Myeloperoxidase	10980	8026.7	25709.8	29551.5	17105.7	12113.6	15187	9973.2	13606.8	30156.9	9455.6	10897.7	15267	16366.7	11512	11291.1	15374.9	14603.6	9912.7	14563.8	14201.4	9661.9	13928.5	12452.9	14860.6	12584.6	9405.8	13325.7	27494.2	10636.2	8578.2	15484.3	11783.1	17545.5	17969.4	17475.5	16310.6	16270.2	23754.7	13856.7	10592.5	15101.1	18658.4	11548.3	16129.3	17523.9
SL000546_PRL	P01236	PRL	Prolactin	2011.6	1801.1	1947.9	1873.5	1249.4	1175.7	2270	1783.5	1180.1	1637.8	1353.9	1990.7	1477.9	1975.9	1918.1	1457.1	1200.5	1269.7	1759.1	1309.6	1278	1050.8	1695.4	1521.6	1641.8	1541.1	1254.3	1310.5	2335.7	1517.5	1195	3758.3	1826.9	1631.8	2601.5	3067	1193.5	1583.9	2505.3	1348.9	1250.3	2198.9	1882.8	2165.1	2831.3	1621.6
SL000002_VEGF	P15692	VEGFA	Vascular endothelial growth factor A	7068.1	12441.1	9086	8692.6	9447.4	9025.2	12180.9	11049.9	10976.8	9277.7	11986	11140.9	13379.5	10709	7504.1	8857	10041.1	10821.6	8555.2	10548.1	8278.5	10171.1	9975.5	9554	11394	9069.8	9906.1	7734.1	13582.9	10275.8	6717.3	10506.4	8357.1	9910.4	12099.9	8262	10861.8	10632.4	9662.1	10744.9	11197.4	11913.5	14171.2	8171.5	11933.2	10076.4
SL004126_4_1BB	Q07011	TNFRSF9	Tumor necrosis factor receptor superfamily member 9	198	272	346.1	376.6	276.7	318.8	285	264.3	341.3	266.1	252.9	268.4	266.6	230.4	279.7	290.7	285.4	247.5	270.1	325.7	279.7	275.6	253.7	293.5	277.4	251.6	261.1	231.4	289.1	276.2	253.7	280.4	247.6	265.8	371.3	273.5	315	372.3	501	225.5	285.1	332.7	258.6	344.9	368.6	539.8
SL003735_4_1BB_ligand	P41273	TNFSF9	Tumor necrosis factor ligand superfamily member 9	263.2	271.1	317.8	255.5	320.4	346.8	385.9	265.4	330.5	297.9	285.1	322.9	1226.2	311.6	279.8	286.7	279.2	292.5	313.9	298	343.4	300.4	261.4	314.8	274.8	267.9	303.5	283.4	258.8	310.7	308.7	303.5	528.4	324.6	325.6	556.4	333.9	298.8	306.5	266.9	325.6	369	493.1	341.4	377.3	381.1
SL001996_Angiopoietin_2	O15123	ANGPT2	Angiopoietin-2	51.5	108.8	113.9	102.1	79.1	85.5	105.1	62.4	100.1	67	97.4	98.4	82.7	102.8	113.1	69.9	66.2	101.6	70.9	70.7	72.9	122.7	81.4	67	97.6	86	62.1	70.8	69.9	97.4	110	73.7	172.6	102.1	121.5	78.8	78.1	96.2	69.5	120.6	95.6	99.7	84.3	104.8	87.2	104.6
SL003738_B7	P33681	CD80	T-lymphocyte activation antigen CD80	926.6	1808	1150.1	445.9	748	533.7	526.2	680.2	1018.6	433.3	481.8	604	1471.1	511.9	514.4	639.3	1211.2	2967.1	3616.1	572.1	530.4	492	1084.7	957.5	696.5	493.4	1560.5	1052	649.9	494.4	515.3	472.9	484.8	704.7	890.2	2728	700	436.5	1096.8	2924	847.7	650.1	1685.6	809.6	724.8	679.5
SL004180_CD30	P28908	TNFRSF8	Tumor necrosis factor receptor superfamily member 8	545	807.2	953.1	1008.3	745.7	808.7	731.8	776.5	825.3	984.7	797.8	898.6	845.2	636.1	844.7	880.8	792	766.8	866.8	679.4	728.5	1121.7	785.4	924.8	700.6	706.3	766.9	721.6	829.4	751.8	791.8	706.5	1737.5	880.1	1062.8	720.5	691.2	939.1	664.2	857.7	1246.1	908.2	1191.8	723.9	930.3	1088.5
SL004692_CLF_1_CLC_Complex	O75462 Q9UBD9	CRLF1 CLCF1	Cytokine receptor-like factor 1:Cardiotrophin-like cytokine factor 1 Complex	218.8	283.9	302.5	363.6	317.7	385.8	340.2	349.4	296.1	303.3	689.3	729.8	325.5	666.3	310.6	328.2	301.4	312.8	332.1	301.4	332	411.2	288	324.7	300	285.7	296.7	263.7	335.1	331.3	324.4	347	491.5	340.9	366.9	343.1	379.3	360.5	342.9	282.6	346.5	371.2	450	372.1	445.9	417.8
SL001777_Cystatin_C	P01034	CST3	Cystatin-C	1622.5	3573	1699.4	2037.5	1987.2	2123.9	2625.5	2081.9	2315.6	1867.9	1598.4	1873.7	1885.9	2220.7	1642	2599.8	2013.1	1949.3	1476.3	1896.7	1509.7	1749.3	2263	2210.1	2007.3	1807.3	2108.7	2313.5	2054.4	2296.4	1651.1	2059.9	1886	1637.3	1885.3	1643.6	1809.1	3774.4	2020.4	2307.4	2043.6	2157.6	1623.4	1986.3	2203.7	1985.4
SL004136_Dtk	Q06418	TYRO3	Tyrosine-protein kinase receptor TYRO3	423.3	409.1	573.6	469.1	429.9	529.2	4149.8	585.9	671.5	606.6	493.4	552.3	588.5	489	458.2	488.5	462.3	870.7	604.7	401.5	667.1	594.6	440.4	668.1	360	491.2	638.8	423	529.5	661.5	565.8	535.1	828	663.9	458.6	461.6	415.8	421.9	352.4	1310.5	635.6	489.3	1484	351.7	452	557.9
SL004759_eIF_5	P55010	EIF5	Eukaryotic translation initiation factor 5	2145.6	3282.9	5724.7	14771.2	3020.2	2797.8	4018.1	3977.2	2595.5	6178.7	4707	2772.7	2914.9	22640.7	2460.7	4286.1	3862.1	6475.4	2636.2	6083.8	3364.1	3013.9	2438	2954.5	4973.6	2167.1	4304.1	2907.3	7245.9	2676.9	2587.8	4299.8	2437.8	3175.5	2096.9	3614.5	3632.3	1233.3	2598.4	3853.1	2272.1	2337.5	1905.5	2183	2255.8	2790.1
SL004140_Ephrin_A4	P52798	EFNA4	Ephrin-A4	806.4	1716.2	1269.7	1137.6	1063.1	1287.9	1710	1099.4	1573	1135.9	919	1448	1040.6	1327	804.9	1172.6	1432.9	1052.8	914.8	2118.3	1113.2	1287.4	1261.1	1430.3	1316.7	1151.5	1353.7	1088.8	735.6	1268.3	1091.9	1196.7	2027.1	1997.9	1803.4	1106.2	1400.9	3232.1	1138.1	1303.8	1368.3	1755.3	1544.5	1156.9	1694.3	1480.6
SL004141_Ephrin_A5	P52803	EFNA5	Ephrin-A5	2049.2	2574.7	3328.2	2548.9	1973.1	2905.2	4272	2277.5	3296.2	2690.4	1705.3	3179.8	2888.9	2662.5	1673.4	2059.5	3085.2	2689.2	2500.4	1281	2646.5	2883.5	2081.3	4136.8	2399.7	2434.5	4019.8	2082.1	1456	3049	2550.5	2676.3	2432.8	3285	2887.4	1045.4	1446.8	3783.3	1057.3	3200.2	3659.1	2380	3531.6	1025.9	2823.4	2319.2
SL000009_ERBB2	P04626	ERBB2	Receptor tyrosine-protein kinase erbB-2	1628.8	466.3	727.2	1325	426.6	461.8	521.4	476.5	401.3	657.9	465.2	385.6	418.8	408.9	461.9	478.6	685.3	423.3	398.6	633.1	435.3	565.7	472.5	391.6	600.4	444.3	400.9	483.3	454.2	398.9	406.9	424.9	562	605	835.2	474.4	660	857.7	679.1	379.4	355.6	544.7	439.2	719.9	465	452.5
SL002519_ERBB3	P21860	ERBB3	Receptor tyrosine-protein kinase erbB-3	197.8	182.8	291.6	289.7	226.2	257.4	321.8	246.7	252.8	235.8	246.4	258.2	304.8	313	287	129.3	235.9	261.9	214.2	252.4	356.4	233.5	217.5	235.8	272.4	253.7	238.2	180.3	179.5	208.8	284.8	263.8	274.5	256.1	302	297.8	340.8	254.2	347.5	223.1	320.6	419.1	420	405.9	450.1	261.7
SL003803_ERBB4	Q15303	ERBB4	Receptor tyrosine-protein kinase erbB-4	98.5	119.3	125.6	121.2	138.9	153	154.8	115.6	125	124.5	126.9	135.9	137.2	140.4	146.4	131.1	129	119.9	122.4	149.1	140	136.2	116.8	149.8	137.2	112.9	133.8	122.2	120.2	146.7	135.9	133.7	131.1	132.9	152.6	145.6	168.4	119.5	166.7	92.3	131.5	183.9	106.2	164.7	150.4	226.7
SL001890_GA733_1_protein	P09758	TACSTD2	Tumor-associated calcium signal transducer 2	307.9	387.3	318.8	362	560.1	391	349.7	464.9	433.2	390.2	944.1	378.5	362.1	2345.6	475.7	523.3	332.5	426.7	537.9	449.6	393.7	430.1	589	331.5	508.6	411.6	398.4	419.4	808.6	589.8	433	458.4	382.5	399.2	767.7	391.2	391	228.2	374.4	259.6	280.6	352.2	477.6	473.7	288.9	359.2
SL003872_gp130_soluble	P40189	IL6ST	Interleukin-6 receptor subunit beta	4247.7	5033.8	6139.5	6445.5	4420.4	6503.3	8119.4	5458.5	6660.5	6480.8	6237.6	5962.1	5531.8	6532.3	4321.6	5120.2	5800.8	6581	6374.3	5768.5	6482.4	8565.4	5274	6632.4	6065.4	5836.2	5392.6	6224.4	4045.9	6069.5	6844.5	5326.7	5777.1	5610.3	6401	4750.9	6812.1	7135.6	6926	6200.6	7058.7	7735.9	8324.2	7557.5	8405	6381.2
SL004751_HO_2	P30519	HMOX2	Heme oxygenase 2	383.7	429.7	916.7	758.5	620.1	459.8	429.7	571.1	430.2	841.7	589	416.7	651.6	378.8	625.3	581.7	520.8	476	567.7	525.8	504.5	406.1	801.8	425.1	462.6	475.1	429.7	539.2	992.3	527.8	503.7	484.1	393.3	843.6	315.4	505.5	408.7	274.8	732.9	268.9	503.1	423.2	370.6	430.9	320.5	446.8
SL004697_HPV_E7_Type_16	P03129	Human-virus	Protein E7_HPV16	548.5	1224.3	955	1044.5	624	474.9	876.1	549.9	539.6	763.3	484.2	620.8	567.6	686.8	632.9	497.7	881.1	470.8	466.1	927	458.9	549.2	631.1	492.6	892.9	653.3	632.9	571.6	524.8	639.7	487.2	542.8	964.1	1019.6	901.2	840.9	1386.5	975.1	1600.1	1035.8	526.3	1286.1	1350.2	1623.6	1002.1	801.6
SL004698_HPV_E7_Type18	P06788	Human-virus	Protein E7_HPV18	841.1	1332.7	2108.2	2408.3	1194.6	1252.7	1297.5	1240.6	1278.6	1207.1	1163.3	1206.4	1244.3	1027.6	1044.1	1235.8	1586.3	910.8	1194.3	1295.6	1275.7	1391.5	1148.7	1179.7	1248	1383.5	1288	1023.5	963.4	1221.2	1110	1177.7	4688.1	1888.2	1799.2	1578.7	1900	1415.8	1555	1581.1	1306.8	1714.9	2190.8	1511.1	1394.2	1322.9
SL017612_HSP_90a_b	P07900 P08238	HSP90AA1 HSP90AB1	Heat shock protein HSP 90-alpha/beta	19234.3	18706.8	16111.4	14360.7	32260.2	18056.9	9938.9	29227.3	17958.9	18605.2	43450.9	16948.9	20662.3	12735.5	41911	35960.1	12866.7	26483	30859.3	19570.2	26182.4	20307.2	30255.6	12563.9	20079.7	22231.5	15815	20357.4	52259.3	19388.1	30996.6	21642.2	19476.3	10215	8220.7	19201.8	11842.9	4893.2	10777.4	14694.4	15812.3	4704.3	10677.9	5849	6488	15642.3
SL004588_IL_1_R_AcP	Q9NPH3	IL1RAP	Interleukin-1 Receptor accessory protein	17981.4	20440.7	25244.5	16234.9	19567.2	18498.6	24514	16697.4	14591.9	18633.8	13505.3	19201.2	15486.9	21612.5	13680.6	17829.4	22406.8	22311	19242	19156.1	19503.4	21569.4	14646.1	21597.6	25757.1	18085.5	21594.7	12620.5	13951.1	21191.1	21440.5	18442.3	15007.4	18567	21792.2	27059.3	30028.3	17565.5	33158.1	35071.6	28868.9	34760.7	34180	33781.2	27717	18751.9
SL004147_IL_10_Rb	Q08334	IL10RB	Interleukin-10 receptor subunit beta	648.4	843.1	973.6	1038.4	916.3	911.9	888.3	950.7	909.3	866	980.5	910.7	973.1	758.3	948.5	971.8	890.7	868.5	969.1	1199.7	962.2	895.1	913.1	992.4	819.2	863.1	924.4	809.5	922.2	912.4	895.7	826.6	1092.7	1053.4	2874.8	985.7	951.8	894.4	927.8	1046.8	924.5	990.7	1108	977.4	899.9	875.1
SL004148_IL_12_Rb1	P42701	IL12RB1	Interleukin-12 receptor subunit beta-1	303.1	440.8	418.1	419.3	528.6	498.6	461.3	390.4	394.9	443.1	429.3	427.7	461.3	373	437.6	519.9	417.4	374.6	404.3	870.6	616.4	453.9	399.8	445.5	402.2	352.8	410.4	398.4	396.8	495.1	385.3	401.7	445.8	470.3	514.6	477.3	490.6	434.6	495.2	391.3	428.2	483.7	559.2	591.4	477.1	476.4
SL004149_IL_13_Ra1	P78552	IL13RA1	Interleukin-13 receptor subunit alpha-1	917.4	3022.9	2030.3	1775.2	1470.3	2549.7	3168.7	1545.8	2897.4	1718.5	1601	2056.2	1639.9	3901.8	1306.7	1704.9	2349.5	2057.2	1775.6	1810.8	1833.4	1805.2	1279.8	2967.8	2729.3	1679.3	2321.6	2018.4	1161.9	2342.1	1500.5	1539.9	1730.6	2759.9	5373.6	1235.2	2022.6	2484.6	2264.3	2538.8	1783.9	2690.7	3921.3	2086.8	2274.9	1520.4
SL003307_IL_2_sRg	P31785	IL2RG	Cytokine receptor common subunit gamma	4874.4	6798.8	4525.4	6088.6	9900.5	5040.2	3783.2	9327.6	8580.9	4851.9	12124.6	6243.3	5185.8	4502.6	10153.2	10374.9	4837.4	8330.8	8833.6	7613.3	7192.8	5713.5	9482.7	4778.2	8961.1	7288	6950.6	6717.6	10789.4	8041.8	8944.2	9242.5	5973.6	5009.9	2514.5	5579	4520.3	2402.9	4544.8	3800.3	4167.4	1927.7	2234.3	4679.5	1926.4	3876.8
SL004646_Layilin	Q6UX15	LAYN	Layilin	794	1305.2	1146.5	993	951	1192.6	1136.3	1032.3	1327	1021.6	1004.8	1206.4	1053.9	951.1	954.3	1261.1	1122.3	972.7	1077.3	878.7	952.3	1183.5	1092.7	1223.9	1174.4	1029.9	1154.6	983.8	914	1280.1	1098.9	1040.7	958.1	1149.2	1384.4	1136.7	894.7	1901.3	823.6	1314.7	1273.1	1363.5	1329.4	866.3	1204.2	1156.2
SL000509_Lymphotoxin_b_R	P36941	LTBR	Tumor necrosis factor receptor superfamily member 3	2260	3768.5	4072.1	5569.2	2548.1	3219.3	2486.7	2343.7	3335.6	2633.9	2842.4	2906.4	2590.1	2224.5	2261.1	2969.4	4167.9	2296	3108.9	2781	3066.5	2874	2418.4	3078	2947.5	3531.2	3294.5	2271.2	2002.8	3035.6	2928.6	2915.9	2577.8	4378	5262.3	3958.2	3832.2	3631.2	3259.8	2595.8	3495	4625.9	6170.7	3317.1	3472.2	2780
SL004579_Macrophage_mannose_receptor	P22897	MRC1	Macrophage mannose receptor 1	8389.7	13070.3	9451.4	11003.6	10084.8	15875.2	14139.9	11020.1	13316.3	11742.4	8624.6	14902.4	10667.1	15083.1	7049.8	11025	9986.7	12404.4	11196.9	12308.7	12045.4	16553.1	7900.1	11605.4	11717.7	10482.5	8865.3	13834.6	6562.2	11561.4	10523.9	12041.2	11305.3	11169.3	14924.9	12088	12853.2	17853.9	15428.6	14039.8	16615.8	14345.6	14940.7	13976.9	17703.2	15963.7
SL004153_M_CSF_R	P07333	CSF1R	Macrophage colony-stimulating factor 1 receptor	128.7	105.1	134.7	135.2	154	151.6	180.1	146.2	197.2	137.4	241	140.6	172.9	107.1	211.1	158.1	133.2	130	131.9	176.6	129.6	174.4	172.9	139.3	183.6	124.7	84.1	175.8	152.9	152.1	146.3	148.2	267.7	181.4	249.6	106.9	130.9	139.3	143.7	113.6	211.4	110.4	94.5	153.9	134.6	184.7
SL004637_MSP_R	Q04912	MST1R	Macrophage-stimulating protein receptor	239.1	339.4	333.6	312.7	337.1	380.5	358.1	299.8	338.6	326.4	350.7	342	356	283.7	382.6	328.3	337.2	300.7	342.8	382.5	361.7	332.1	314.7	340.4	320.3	302.7	331.8	283.6	305.6	369.3	345.3	343.7	349.7	364.4	522.7	524.2	366.2	329.3	360.5	334.4	343.5	482.7	473.6	355.3	386	497.8
SL004760_PAFAH_beta_subunit	P68402	PAFAH1B2	Platelet-activating factor acetylhydrolase IB subunit beta	13679.8	13563.8	7852.5	9506.3	20793.6	15745.7	9774.4	17019.6	15730.5	11089.8	22350.5	14373.2	11927.2	14135	18018.8	19757.6	13402.7	18880.6	21614.4	16027.9	16899.6	21037.9	15544.9	13001.8	19598.1	14788.7	16646	12963.3	16957.2	14130.7	21235.6	16800.4	15971.3	8034.6	8344.9	12933.6	13183.4	6574.5	11674.3	13153.4	11013.2	9758.8	8842.2	9909.2	6845	10605
SL004183_P_Cadherin	P22223	CDH3	Cadherin-3	12037.1	15872.8	15900.5	18935.2	16369.1	22655.1	20447.5	17661.9	17143.3	14900.2	18253.7	18401.7	15303.7	17865.7	18532.3	14471.2	22255.8	13420.9	24247.3	15809.1	18842.7	15023.7	14682.2	15114.5	18947.9	20687.5	21021.9	14429	13908.6	17982.1	20005.6	17561.6	18518	25613.8	17617.7	19460.9	20351.2	19632.8	18729.5	26446.1	18284.9	22712.6	31349.4	17648.9	20718.1	15151.7
SL000551_PKC_A	P17252	PRKCA	Protein kinase C alpha type	58345.3	59321.5	43010.3	18607.7	58792.8	38002	27560.5	85795.1	94179.2	56688.6	71075.2	83295.3	64862.1	34234.4	63640.2	65951.9	42016.4	77923.4	100250	15033.2	83233.7	52652.8	59407	40543.3	53768.2	76725.7	81867.5	54646	59111.3	66836.2	80602.6	71590	59287.6	31504.6	28703.2	27946.3	15737.2	9888.2	6389	67820	78416.7	9410.6	46326.1	1496.5	9600.3	41043
SL000557_PKC_Z	Q05513	PRKCZ	Protein kinase C zeta type	907.7	1241.4	1574.5	2191.1	1610	986.4	763.7	1466.4	1299.3	1876.8	1710	1117.2	1451.6	888.7	1732.5	1694.7	1130.2	1351	1577.7	1502.8	1200.7	1035.7	2239.5	1096.6	1274.3	1367.5	947.8	1333.6	2509.2	1275.6	1392.2	1229.9	1712	1410.1	997.5	1251.4	958	699	1400	759.7	793	747.4	623.2	1111.2	797.8	848.1
SL003648_Rab_GDP_dissociation_inhibitor_beta	P50395	GDI2	Rab GDP dissociation inhibitor beta	36337.4	29060.8	38181.6	59577	57853.7	36565.2	30054	47051	35991.2	40626	62474.5	32025.5	36453.2	40392	70376.1	55641.2	32557.3	67226.9	58469.3	46663.7	45861.1	41760.4	49536.3	37751.8	49404.9	39308.7	33686.6	37086.6	63808.6	36200.7	54882.7	58116.6	45387.9	22225.1	19899.9	38427.2	29830.3	13398.1	28986.6	30121.3	28195.3	17719.4	22124	29968	19821.8	27564.1
SL003178_sICAM_3	P32942	ICAM3	Intercellular adhesion molecule 3	345	483.2	632.6	638.8	511.6	496.2	422.9	796.7	447.1	521	536.7	475.9	555.3	394	581.2	574.8	571.7	439.6	536.3	559.7	483.5	560.2	573.1	472.8	444.1	438.2	466	493.9	555.6	578.8	502.8	502.2	1693.1	504.1	674.2	575.3	595.3	500.9	533.6	553.7	671.9	534	552.5	519.2	506.2	601.3
SL002506_suPAR	Q03405	PLAUR	Urokinase plasminogen activator surface receptor	4618.9	8928.8	7795.6	7217.4	7121.6	6923.2	11507.9	5646.5	12098.9	8180.1	6181.2	8710.4	6934.7	7079.9	3585.3	6653.8	7628	8733.7	5787.6	6082.6	6087.5	11501.8	5701.4	8018.1	7805.2	7740.4	14042.5	6881.6	4638.6	5566.1	7515.4	5926.4	9284.5	8512.5	11332.1	5111.8	7122.7	19975.1	6755	8346.6	14460.2	10082	10414.6	6344.6	16022.5	9896.8
SL001992_TNF_sR_I	P19438	TNFRSF1A	Tumor necrosis factor receptor superfamily member 1A	803.8	1458.4	886.5	944	981.9	1033.5	1195.5	1022.5	1158.7	943.9	935.3	1001.9	919.2	1129.1	1083.8	1188.8	954.5	971.2	877.7	1019.1	854.6	920.3	1083.5	1120.8	1016.6	926.8	913.3	1112.5	955.8	1105.7	926.3	1076.7	825	1032.7	1162.8	1074.3	1207.4	2245.8	1138.8	1084.7	1011	1094.5	1130	1210.8	1100.4	1110.9
SL004672_BCMA	Q02223	TNFRSF17	Tumor necrosis factor receptor superfamily member 17	6079.3	4400	7498.6	6186.5	7341.8	7503.4	9078.2	7731.3	8580.3	9267.2	4610.6	8182.3	5196.3	6112.5	5280.5	5886.2	10501.7	5941	6586.3	7958	6969.9	9703	5263.8	7164.2	4833.9	5803.8	6358	8987.8	5931.8	6372.4	7423	11504.2	9377.8	8589.8	8758.5	5136.4	10933.3	7314.2	8127.2	6227.6	12799.1	9124.9	10050.7	8861.4	10130	15317
SL004081_Bone_proteoglycan_II	P07585	DCN	Decorin	3005.4	5076.3	3783.3	4092.6	4566.9	4374.7	5301.5	4432.2	5347.3	3577.8	5413.7	4736.4	5209.8	3613.4	4104.6	4541.6	3917.6	4533.4	4535.3	3969.1	4424	4619.3	4320.8	4959.4	4330.4	4261.6	5019.7	4380.8	4199	4766	4890.8	4308	4480.7	3336.4	3865.6	2770.3	2722.7	3695.3	2309.3	7120.6	4049.2	3032.2	3606	2623.1	3290	3620.5
SL000337_Calpain_I	P07384 P04632	CAPN1 CAPNS1	Calpain I	90283.9	87335.6	45896.7	66702.5	124730	88861.1	49117.4	114341	84151.2	74477.2	141673	88191.8	81106.5	62230.5	149604	116013	58823.9	117795	141058	83420.7	115346	103072	101580	61284.9	89901.4	95259.5	93474	93086.8	131546	86472.3	119442	114842	96660.2	45004.6	46618.2	93726.1	78219.3	27963.9	52014.3	91595.4	81425.1	31203.6	61365.1	43005.1	34603.2	73629.1
SL000383_CK_MM	P06732	CKM	Creatine kinase M-type	1452.3	672.9	607.9	2400.2	695	625.5	1236.3	496.4	890.6	964.9	984.5	637.5	501.4	2453.5	736.9	727.3	531.6	491.1	644.4	693.9	780.8	1154.6	812.1	476.4	843.3	752.3	756	568.5	534.9	1131.8	740.2	934.3	510.3	948.9	984.6	389.5	689.8	581.5	471.6	1116.2	612.1	866.9	876.4	1336.1	654.7	731.7
SL002644_ERBB1	P00533	EGFR	Epidermal growth factor receptor	19346	17675.1	25392.6	26815	21442.5	26256.6	32489.2	22905	23535.5	26004.2	23365.9	26539.4	23336	26764.3	20238.4	15813	22446.4	23063.2	23092.5	24798.3	28788	25674.7	18300.6	24072	25470.1	23855.9	23975.8	20058.9	16344	21776.8	26853.1	24384.4	20294.8	23687.1	25031.8	23736.6	33410	23919.7	29532.1	21492.9	27006.1	34749.9	42759.3	30742.9	30296.3	22721.9
SL000441_HGF	P14210	HGF	Hepatocyte growth factor	688.8	1431.5	702.1	1000.6	1106.6	1134	1045.2	946	1084.2	858.7	1038.8	1261.8	2445.5	2472.7	1122.9	989.7	1114.1	1007.4	939	1469.9	862.3	1019.8	863.6	1470.2	1200.4	4316.8	1017.4	1448.7	1010.1	1055.9	903.5	1230.9	1121.3	1007.9	1070.3	1217.9	1126.3	1142.5	1172.3	4706.6	849.5	1156.8	1065	1238.4	1169.7	1208.8
SL004676_IGFBP_5	P24593	IGFBP5	Insulin-like growth factor-binding protein 5	1242.9	1810.9	1656.2	1429.8	1484.3	1402.7	2032.2	1456.2	1560.4	1227.8	1876.5	1510.5	1262.1	1839.2	1482.5	1420.4	1557	1598.2	1677.9	1347.9	1295.9	1569.7	1627	1470.4	1438.1	1703.5	1368.1	1309.9	1671	1672.5	1543.2	1523.4	1977.6	2387.1	1195.8	1501.1	1616	1377.9	1335.3	992.2	1749.9	1472	1336.1	1202.8	1591	1132
SL005172_IGFBP_6	P24592	IGFBP6	Insulin-like growth factor-binding protein 6	373.5	640.9	368.1	446.5	358.8	540	455.1	429.1	516.8	422.2	404.6	360.6	404.7	583.1	466.2	613.4	530.3	374.4	405.4	443.8	352.6	437.7	532.4	528	431.2	414.3	470.6	544.1	453.5	548.3	517.4	405.3	464.8	501.1	381.8	351.3	392	753.3	369.3	461	430.2	413	435.4	375.6	286.5	388.1
SL001947_MIA	Q16674	MIA	Melanoma-derived growth regulatory protein	3342.3	2988.7	4040.1	2875.8	2954.6	4204.4	4036.3	2482.4	2793.5	3006.8	2289.7	2361.2	2188.4	2915	2876.3	3973.6	3368.4	3683.4	2653.4	3034.4	2051.1	2438.2	3215.1	3598.6	4095.9	3220.5	3012.9	2856.6	3205.3	2264.4	3701.7	3817.5	4250.9	2476.2	2978.4	2723.7	4221.6	3967.2	3458.3	4940.7	2811.8	4753.2	3908.6	3393.2	3577.2	2919.5
SL002528_NPS_PLA2	P14555	PLA2G2A	Phospholipase A2, membrane associated	1479.8	2395.5	2060.7	1292.9	1882.4	1323.1	2387.3	1470.5	1691.4	2386.9	1743.2	1161.5	1783.3	3277	1028.7	1390.6	1999.6	1027.4	2776.6	1109.1	1331.6	2162.2	1388.2	1912.9	2275	1898.8	1453.1	1153.9	1332.8	1574.4	1479.6	1641.4	2320.1	2771.5	4961.4	2866.5	2373.9	4358.4	3987.3	2085.4	2926.3	4024.7	7501.1	2877.1	3156.1	4066.3
SL000530_OSM	P13725	OSM	Oncostatin-M	888.2	1481.2	1204.6	1376.6	989.4	1162.2	896.4	891	1136.1	936.3	1017.9	1001.5	876.8	772.3	984.6	1100.5	1159.7	828	1213.5	994.9	1471.6	967	934.3	971.9	1009.5	1177	995	835.4	858.1	1061.4	1092	1039.8	1095.9	1179.2	1851.8	1335.8	1189.4	1119.5	1053.1	1126.4	1232.5	1513.2	2097	1191	1171.8	1074.8
SL001721_PECAM_1	P16284	PECAM1	Platelet endothelial cell adhesion molecule	593.2	796.9	896.2	779.8	878.3	809.6	679.3	848.7	825.5	772.7	958.1	798	814.1	702.9	883.1	943.2	700.3	846.6	896.3	939.3	823.9	691.7	900.8	827.5	826.8	697.2	746.3	821.7	910.5	824.8	853.3	811.9	773.4	703.5	809.8	965.7	848.6	772.7	867.6	761.8	698	927.4	1027.5	968.5	790.9	783.8
SL004685_Persephin	O60542	PSPN	Persephin	174.5	165.6	119.8	146.7	196.9	186.3	210.7	175.7	175.5	164.9	197.5	187.5	192.6	505.7	243.2	207.5	155.8	183.5	192.4	197.6	170.4	178.1	198.3	172.2	155.3	144.7	160.3	177.3	219.4	171.5	165.5	147.9	141.1	206.9	161.7	219.2	188.2	142.1	167.5	121.8	134.6	189.3	175.6	170.1	186.5	239.2
SL003041_PF_4	P02776	PF4	Platelet factor 4	118329	84036.6	34149.6	5013.9	128694	96548.6	12571.7	122557	83924.1	104996	155694	101258	130234	43924.4	170986	116809	23074.2	133588	137822	85192	117378	81234.1	127340	109966	58651.2	42240.1	72777.4	137917	160620	84474.2	131320	84632.9	92234.6	24553.9	28796.6	110262	30486.4	7277.6	31898	34764.1	46947.5	24511.2	10387.4	3398.6	34310.4	70040
SL000049_Protein_S	P07225	PROS1	Vitamin K-dependent protein S	2611.1	3259.9	2914.9	2777.8	4090.2	3989.5	4620.3	3610.9	4564.9	3685.5	4374	4251.3	4317.9	3825.8	3878.4	4254.1	4106.6	4190.6	2241.2	3736.5	4045.5	3159.7	3052.5	3661.7	4085.2	4664.4	3952.7	3743.9	3177.5	4171.9	3414.6	3892.9	3520.8	3242.4	3426.8	4578.6	4773.8	3565.4	4447.6	6215	3811.3	4112.6	5071.2	3577.2	4689.2	3692.9
SL004364_TACI	O14836	TNFRSF13B	Tumor necrosis factor receptor superfamily member 13B	660.6	880.8	982.6	1255.1	1049.6	967.3	1101.4	1041	1041.4	917.2	1070.8	977.4	889.9	1046.4	1045.1	1043.6	1098.1	1071.4	924.6	1186.3	912.2	938.7	986.4	1068.7	1342.9	832.2	941.6	1000.7	1055.9	1084.6	943.7	1108.7	1282.1	980.7	1044.9	1051	1011.6	780.3	1027	655.5	782.1	1031.4	982.8	1328.5	828.7	821.3
SL003197_TECK	O15444	CCL25	C-C motif chemokine 25	866.7	1920.8	1417.8	1744.3	1035.8	2721.1	2114.9	932.1	3469.7	1580.1	973.7	1699.7	1335.8	1436.1	1497.1	862	1556.2	1104.2	1135.1	1260.2	1457.6	2075.5	1077.3	2184.4	807.8	1965	670.9	1685.1	1165.4	1898	1589.9	927.9	1799.7	1162	1374.9	1548	880.1	740.1	953.6	1257.8	1056.7	2291.8	1391.1	1209.7	2117.1	1599.2
SL000590_Thyroxine_Binding_Globulin	P05543	SERPINA7	Thyroxine-binding globulin	42326	36783.1	48609.8	44907.1	44660.3	45604.2	40902	41429	26203.9	54705.6	42761.7	45537.1	40974.7	45089.6	42287.6	42697.6	41753	45491.5	44113.6	44659.8	42875.1	44197.4	45586.7	49703.9	42699.7	37446	46208.3	41457.3	41435.9	43594.9	49163.2	43052.2	41493.1	36826.7	43326.2	31538.5	36083.7	62279.8	41208.9	43594.9	49923.6	36989.5	59412.3	43594.9	30922.5	48306.5
SL004326_TNFSF18	Q9UNG2	TNFSF18	Tumor necrosis factor ligand superfamily member 18	466.7	449.2	580.5	594.4	504.5	551.6	574.7	521.3	543.5	533.3	486.9	584.6	621.2	720.1	492.1	509.1	550.6	531.3	542	535.8	588	511.5	460.5	613.4	468.5	524.9	636.2	440	484	715.6	503	494.6	594.6	571.3	525.8	542.2	541	485.8	499.2	588.2	531.9	559.6	658.4	436.7	501.2	557.6
SL003334_EMAP_2	Q12904	AIMP1	Endothelial monocyte-activating polypeptide 2	1733.3	2046.1	2917.3	3072.5	2879.1	1819.7	1641.5	2332.5	2553.6	2793.8	2563.7	3595.9	1846.4	4090.7	2129	2292.5	3040.5	1876	2281.8	2442.7	5702.5	2201.7	2715.8	2072.3	2853	2897.4	2716.5	2218.9	1881.6	2531.7	2106.1	2188.4	2450.9	4054.7	4780	3103.9	3441	2005.5	3558.7	3778	2320.8	3611.3	2966.9	2679.8	2858.2	2732.9
SL005159_EPO_R	P19235	EPOR	Erythropoietin receptor	252.8	327.7	274.9	312.9	443.2	339	292.8	393.8	369.6	285.4	490.3	319	299.5	387.4	434.1	431.4	296.6	363	387.1	431.1	361.1	322.1	402.8	268.8	438.4	341.4	321.5	1159.2	483.6	360	383.6	384.2	357.1	675.5	249.1	360.8	366.6	181.5	357.8	194.6	251.1	291.3	210.4	368.7	246.8	375.8
SL004591_G_CSF_R	Q99062	CSF3R	Granulocyte colony-stimulating factor receptor	1295.8	2485	2082.3	2140.2	1489.2	1614.3	1234.8	1312.3	1083.6	1286.5	1172.9	1175.4	1485.6	1206.1	1206.9	1650.6	1142.2	1184.6	1304	2810.7	1512.3	1014.8	1296.8	1574	1758.1	1431.6	1055.4	1731	1513.3	1408.4	1236.5	2034.4	1079	1310.6	1413.3	1684.1	2780.1	1227.1	2522.5	1409	1109.1	1749.6	1619.9	3274.5	1492.6	1299.2
SL005178_IL_1F7	Q9NZH6	IL37	Interleukin-37	989.2	1538.3	2049.3	2518.9	1367.7	1610.1	1364.8	1433.2	1451.7	1282.8	1403	1325.6	1283.6	1778	1607.7	1522.7	1849.8	1089.3	1418.8	1372.1	1473.2	1572.8	1307.9	1434.7	1533.9	1542.6	1603.4	1075.8	1061.9	1448.8	1309.9	1643.7	1207.6	1874.8	1880.4	1769.9	2287.4	1570.1	1701.5	1174.1	1489.3	2023.2	2440.9	1583.7	1423.4	1435.1
SL000497_Laminin	P25391, P07942, P11047	LAMA1 LAMB1 LAMC1	Laminin	1768.2	2289.6	2234.4	2313.8	3467.3	2728.1	3670	3237.2	3140.6	4914.2	3097.7	3410.7	2779	1981.6	2388.8	2520.5	2508.9	2694.4	2754.4	2847	3050.2	3424.9	3308	2684.3	2209.8	2987.4	2507.2	3261.7	2961	2244.4	2348.6	2480.9	2234.5	2179.2	3268.5	3224.8	2267.1	1371.8	2211.9	2299.9	1889.7	3062.6	2456.2	1985.4	2367.8	2620.8
SL005199_MICA	Q29983	MICA	MHC class I polypeptide-related sequence A	196.6	66.4	183.6	57.6	614	266.2	382.1	431.3	595.2	436.2	74.2	251.2	77.8	111.7	112.7	173.4	208.7	746.2	209.9	105.8	233.8	429.2	190.5	314.5	156.4	363.1	556.5	216.8	152	219.7	236.6	160.1	424.9	299.4	215.9	205.1	139.5	1719.4	102.8	343	256.3	123.4	654.3	120.4	233.6	500.1
SL000528_NADPH_P450_Oxidoreductase	P16435	POR	NADPH--cytochrome P450 reductase	5266	5132.4	12665.6	20101.2	7540.4	8769.7	13071.3	9613.2	4898.2	16667.4	8841.9	4338.2	15284.8	5863.1	7825.8	7107.1	11128.1	11009.8	13555.3	4688.5	9464.2	9927.7	9503.4	5030.4	7598.5	8711.1	7613.2	16794.9	17439.6	5139.2	11336.1	9637	10622.2	15127.6	3973.6	2456	2923	4389.4	2712.5	4816.2	5486.2	3909.9	12907.8	3019.4	4776	2929.6
SL005235_NANOG	Q9H9S0	NANOG	Homeobox protein NANOG	87.4	110.8	102.2	85.3	126	3511.8	118.7	110.4	124.2	112.8	125.2	114.5	122.2	300.1	129.6	117.8	95.7	112.7	727.9	133.8	121.2	109.8	107.9	119.3	104.7	89.1	105.3	119.1	122.3	127.4	112.3	121	121.1	220.5	118.4	143.3	152	100.1	140.8	84.7	102.5	162.6	137	146	149.1	206.1
SL005206_NKp44	O95944	NCR2	Natural cytotoxicity triggering receptor 2	192	244.9	237.7	143.8	310.8	280.7	255.6	250.1	225.4	245.5	284.4	221	248.3	209.6	322.8	311.2	202.3	212.8	308.3	285.7	283.8	223.4	262.8	247.4	222.5	228	237.6	251.2	312.1	256.6	294.3	232.7	214.1	192	202.6	262	245.5	174.3	245.1	175.5	217.6	270.1	159.2	230.8	217.5	266.9
SL005236_NovH	P48745	NOV	Protein NOV homolog	488.9	665.2	568.1	833.7	752.2	635.7	558.2	703	664.3	574.1	836.9	627.7	600.9	518.8	784.1	759.1	551.6	658.3	743.4	711.5	665.4	611.9	712.3	557.2	683.8	617.6	602.7	650.8	850.6	678.7	732.3	689.8	549.6	553.8	701.1	717.1	633.5	413.5	573.3	447.4	539.2	529.3	636.5	691.6	507.5	737.1
SL005217_Siglec_6	O43699	SIGLEC6	Sialic acid-binding Ig-like lectin 6	129.3	142.5	148.9	137.9	181.1	147.1	138.2	153.1	181.6	125.2	247	153.5	156.1	116.7	177.2	147.9	174.6	136.9	123.7	175.7	222.2	147.2	158.4	362.9	239.5	135.4	118.3	188.2	197.1	150.7	227.6	181.6	355.8	121	190.7	142.5	190.7	131.7	236	123.4	189.8	230.1	312.8	204.4	337	354.1
SL005218_Siglec_7	Q9Y286	SIGLEC7	Sialic acid-binding Ig-like lectin 7	833.6	742.1	944.9	1168.6	949	1154.5	1788.4	1061.8	1494.4	1013.1	1302.7	1206.1	1197.5	1118.8	972.5	912.3	1039.6	1133.1	1271	1271.5	920.1	1319.8	859.4	1085.5	1235	511.2	797	989	878.7	1071.8	1094.4	1343.5	1407.5	1230.6	1266.7	810.5	873.1	1556.9	1104	915.7	1526.3	748.6	1375.5	1415.8	1389	1594.4
SL005220_Sonic_Hedgehog	Q15465	SHH	Sonic hedgehog protein	312.9	365.7	349.1	286.9	436.8	346.5	388.9	283.5	773.5	276.9	517	745.2	492.7	461.3	374.9	360.7	389.9	416.2	394.6	380.9	369.2	335.3	313.9	822.2	310.1	391.1	387.9	258.8	246.7	463.7	372.5	318	482.5	337.7	666.3	459.2	574.4	422	467.9	632.1	585.2	492.8	649.7	423.6	693.9	547.4
SL000467_IgG	P01857	IGHG1 IGHG2 IGHG3 IGHG4 IGK@ IGL@	Immunoglobulin G	252199	190050	278331	236185	193608	239168	234966	215664	190845	210186	178850	230377	184086	203270	209946	180279	197567	195459	234688	169698	222065	278338	207447	222671	179114	181836	204665	219575	203436	180202	228808	226388	227005	310678	213562	141899	210883	243040	210186	44162.7	231765	224206	201701	215869	160057	190041
SL005226_TSLP_R	Q9HC73	CRLF2	Cytokine receptor-like factor 2	1175.4	1528.2	1277	1470.8	1903.7	1380.1	1039.2	1929.1	1755	1359.5	2197.9	1492.6	1367.9	1189.2	1977.2	2043.6	1178	1640.9	1877.3	1786.9	1664.3	1379.9	2034.7	1203.1	1788	1461.9	1498	1475.4	2347.6	1775.2	1788.3	1824.5	1277.7	1133.6	1022.4	1465.7	1276.1	959.4	1314.7	1034.3	1199.9	1148.8	942.1	1571.2	1106.1	1080.8
SL005229_ULBP_3	Q9BZM4	ULBP3	NKG2D ligand 3	811.8	1189.8	968.6	993.5	1560.4	978.8	792.2	1386.4	1302.8	871.5	1853.3	1024.4	897.6	824.9	1518.3	1546.1	870.7	1263.4	1374.2	1507.6	1187.6	1024.9	1451.5	739.5	1531.8	1097.2	1179.8	1203.5	1623.9	1248.9	1415	1416.3	935.4	731.2	606.3	1052.9	1155.8	375.1	9663.3	732	713.9	581.4	525.5	1088	652.2	758
SL000019_Apo_A_I	P02647	APOA1	Apolipoprotein A-I	9281.4	14994.8	8014.8	13808.5	16007.4	9198.2	3032.2	7879.1	19219.6	8280	16578.6	13914.4	11225.2	13474.1	13253.3	14245.5	14978.8	9320.2	12487.2	9823.2	9046.4	10345.4	14956.4	14436.9	13683.7	11402.9	9706.8	7376.8	3527.5	13881.9	14594.7	11743.7	14114.5	8304.1	8025.4	12251.9	10522	10689.2	12836.7	9479.8	10832.9	15802.3	8605.4	11820.3	11688.6	9187.2
SL004589_Azurocidin	P20160	AZU1	Azurocidin	284.7	320.3	298.2	429.9	480.5	294.9	259.9	444.6	405.3	422.2	598.6	335.3	325.6	1966.6	520.7	497.6	307.1	460.5	442.1	438	387.9	294.7	460.9	262.3	464.1	360.7	355.6	338.5	700.7	412.8	443.8	451.7	314.9	294.7	189.1	343.9	281	122.6	299.2	199.4	243.6	183	156.7	276.6	168.8	302.1
SL004329_BMP_14	P43026	GDF5	Growth/differentiation factor 5	1284.7	3730.7	2830.5	3292.1	2477	3510	2359.6	2650.6	1851.2	3586.1	1714.3	1579.9	1501.6	5088.1	1136.5	1931.6	1878.8	2655.7	2252.1	5133.6	2069.6	2980.6	1735.4	2071.6	4709	2255.8	2398.6	1757.3	2975.8	1679.8	3047.7	3413.2	1490.9	2323.7	1729	2548.7	3078.3	2044.9	3233.7	1706.5	1797.4	2869.2	1877.9	5865.5	2083.3	1907.5
SL000309_C1q	P02745 P02746 P02747	C1QA C1QB C1QC	Complement C1q subcomponent	26151.5	31648.1	36003.4	29527.6	28101.7	30640.4	28853.4	30691.6	27579.4	34761.2	26130.9	33202.2	27470.2	27600.7	24433	32069.1	34608.6	30002.6	31643.2	32499.4	33537	30612.5	29906	31324.7	32051.2	31299.7	32073.1	26563.1	30273.3	31732.3	29320.2	26442.7	33869.9	27405.2	31126.7	26525.3	32684.7	35247.9	36088.1	2628.4	35806	32766.9	33311.5	34427.3	34570.1	29459.5
SL000312_C3	P01024	C3	Complement C3	126889	141556	179240	166782	113674	132963	194783	129882	75056.4	173079	80147.9	104757	181960	207602	121363	98818.6	132204	142882	97221.2	133260	137009	136863	118049	152298	95391	61471.8	151794	106865	151994	94537.2	83112.8	143671	127778	181282	56003.9	61934.7	10715.3	55041.9	13253	65436.5	57584.8	44071.8	64845	17673	60314.8	47776.7
SL003220_C3adesArg	P01024	C3	C3a anaphylatoxin des Arginine	216890	185113	226193	231614	181490	197231	234945	200452	137106	210867	153295	174525	215925	234968	206634	164616	184305	205088	194651	164978	208694	204448	172938	196613	157746	127667	215099	177062	207690	147098	162520	190213	197463	266404	128744	126104	19950.9	150324	28612.9	155915	135146	114608	149378	37000.6	120439	108378
SL004752_DRR1	O95990	FAM107A	Protein FAM107A	131.6	180.3	149.4	155.5	203.4	209.9	183.7	161.3	200.9	175.1	184.6	167.8	161.8	1551.1	175.1	183.1	167.5	151.5	177.9	224.5	177.2	162	173.3	161.4	200.8	321.6	158.8	156.9	172.8	169.3	188.9	186.5	140.6	170.1	203.6	224.3	221.7	179.3	231	197.3	176	263.9	202.6	223.7	219.1	231.1
SL004336_FGF_18	O76093	FGF18	Fibroblast growth factor 18	162.7	197.8	379.1	212.2	266.4	251.3	291.8	208.8	203.3	182.5	230.2	193.9	301.4	2548.6	216.3	211.9	185.7	189.1	204.3	253	280	706.2	215.4	219.2	215.1	168.2	180.9	248.2	194.1	246.4	222.5	221.6	200	223	265.1	271.2	219.4	223.4	232.4	158.3	250.7	288.2	226.7	237.4	324.8	306.5
SL004337_FGF_19	O95750	FGF19	Fibroblast growth factor 19	3771.8	8880.4	11085.7	8364.4	5147.7	10243.4	12122.5	19484.9	13924.3	5839.3	5898.3	12144	7062.3	9558.3	4011.5	4823.9	8643.6	29780.5	8994.3	13809.7	18574.6	7535.3	20564.1	16757.7	8132	3904.7	16205.1	7252.1	8824	2594.8	14956.6	7299.3	34282.1	9040.3	5663.9	5211.1	4950	5430.5	5004.3	9991.5	3960.5	5200.2	13368.1	9703.8	11270.1	4791.7
SL004338_FGF_20	Q9NP95	FGF20	Fibroblast growth factor 20	225	262	374.5	291.6	326.6	348.1	492.3	432.5	362.2	594.3	343.3	317.8	293.6	2411.3	343.6	300.6	294.8	356.7	328.5	302.3	312.3	498.4	331.3	301.8	331.7	347.3	435.7	377.5	326.6	358.1	456.6	320.3	393.3	450.7	342.6	319	201.9	265.3	195.1	291.4	384.3	319	392.2	223.7	348.6	347.2
SL003849_FGF9	P31371	FGF9	Fibroblast growth factor 9	371	403.2	402	431.3	474.1	474.1	436.8	434.3	415.4	400.3	477.4	422.6	432.5	403.8	453.5	424.3	380.8	409	407.9	628.3	413.9	517.2	447.9	416.7	485.1	365.3	416.2	473.4	478.8	417.4	462.7	414.9	419	397.2	475.5	571.7	549	585.9	535.5	399	379.8	544.2	452.7	626.6	456.2	480.5
SL021043_GDF_11_8	O95390 O14793	GDF11 MSTN	Growth/differentiation factor 11/8	993.3	812	818.1	1803.1	1190.9	1038.7	1067.5	1042.5	985.1	804.2	1447.1	901.9	1005.5	2382.1	1357.5	1065.4	813	1056.1	1135.5	876.2	954.2	916	1048.5	1087.9	1093.6	1141.5	1127.6	1102.3	1170.4	1148.1	1142.4	930.3	826.5	906.6	672	737.5	897.3	588.1	868.8	765.6	796.3	968.1	539.8	931.7	974.8	961.1
SL000440_Hemopexin	P02790	HPX	Hemopexin	747.5	213.3	436.3	276.7	512.4	485	281.8	898.8	1016.3	759.8	352.8	412.9	301.3	1854.3	340.9	671.1	1177.9	808.8	650.4	476.4	326.1	1052.7	607.1	780.5	520.1	1002.7	457.3	245.3	609.4	592.9	359.6	644	413.1	369.3	491	1189.3	775.8	668.9	498.3	473.5	1250	546.1	367	1389.9	339.1	412.1
SL000445_HIV_2_Rev	P18093	Human-virus	Protein Rev_HV2BE	101.4	132.6	113.7	100.2	132.8	140.9	124	111.4	96.8	102.9	113	105.4	115.7	1262.4	115.5	112.7	97.9	778.6	115.1	157.3	120.5	120.8	129.8	109.9	115.7	87.8	101.4	111.5	122.3	109.6	128.7	108.5	133.4	108.4	529.3	124.2	125.8	88.8	150.3	94.4	101.5	154.7	243.8	156	121.1	187.3
SL003176_I_309	P22362	CCL1	C-C motif chemokine 1	1323.4	1731.2	1524.8	1531	1623.8	1686.4	2208.9	1649.9	1703.1	1728.4	1273.5	2015.4	1906	1776.9	1168.7	1516.6	1924.5	1679.4	1494.6	1311.5	1517.3	1609.3	1138.3	1654.8	1409.8	1669.6	1783.9	1141.4	1300	1467.9	1604.4	1664.6	1380	2112.9	2219.8	1732.6	1619.8	2084.4	1263	1794.2	1639.2	2232.1	3168.3	1239.3	1897.1	1895.2
SL000462_IGFBP_1	P08833	IGFBP1	Insulin-like growth factor-binding protein 1	229.5	1512.8	913.7	196.5	662.1	218.8	295.1	345.2	708.7	1380.5	358.1	1100.6	205.6	2084.7	932	1015.9	263.9	996.4	1239.9	342.5	291.1	1151.5	1642.2	790	261.6	562.5	1396.2	535.6	294.9	166.9	449.8	1459.7	316.8	291.3	2509	997.1	3437.4	4261.9	2503.5	3221.3	2628	2796.4	1554.4	2454.1	1228.6	2192.9
SL001717_IL_10	P22301	IL10	Interleukin-10	126.3	150.6	121.1	107.8	147	155.5	155.2	127.4	152.5	128.6	144.8	141.4	168.3	1449.9	160.4	144.4	113.9	136.5	138.4	192.7	149.5	137	154.2	142.8	143.3	107.6	125.2	126.6	245.3	133.2	141.5	157.1	153.6	127.5	351.7	182.8	155.6	124.1	183.6	119.4	129.1	220.9	140.9	187.4	173.2	242.1
SL000474_IL_16	Q14005	IL16	Interleukin-16	253.4	315.2	878.1	1222	275	267.7	264.6	350.7	261.9	909.8	254.6	283	403.5	242.4	297.5	249	429.8	276.1	294.3	298.5	350.6	249.4	635.7	283.9	343.5	339	328.9	310.2	675	300.9	266.8	311.1	266.8	991.3	293.6	305.4	269	315.5	275.8	153.7	328.2	313.7	270.1	308.1	331.2	316.8
SL004352_IL_17F	Q96PD4	IL17F	Interleukin-17F	240.4	483.7	397.9	457.2	400.2	401.9	359.3	319	443.4	316	533	442.2	389.3	2505.9	372.7	459.9	455.2	380.7	344	486.1	330.6	383.8	352.7	528.8	474.6	549.5	398	305.1	332.4	350.5	393.8	381.8	270.8	458.3	511	623.5	656.4	627.3	559.8	288.8	409.9	656.8	392.1	613.5	556.7	473.2
SL004347_IL_22	Q9GZX6	IL22	Interleukin-22	474.9	1041	1630	985.1	1159.3	1310.1	754.8	940.2	1008.1	796.7	1108.5	819.2	687.7	3918.2	895	1228.3	835.1	860.2	980.7	1011.6	1044.9	935.8	1068.9	1410.3	981.5	1124	913.4	2438.8	1026.9	942.3	1389.1	1186.9	1115.9	1117.2	758.1	2842.2	1221.3	1129.9	873.2	1094.9	1349.5	836	1102.3	875	629.1	744.6
SL000496_Lactoferrin	P02788	LTF	Lactotransferrin	22659.1	47689.3	38741.3	66347.9	49873.1	44875.9	39820.6	25928.8	33657.8	49624	22741.5	28645.7	42190.8	33369.5	42960	19773.2	39548.9	28382	18419.7	43945.9	31616.1	16175.7	31569.4	44674	61869.1	28324.9	34953.5	57668.9	60790.4	28584.7	35075.4	30955.2	20119.9	59523.9	34192.6	31484.4	29764.8	23306.2	42244.1	43503	32069.7	26789.9	42581.4	52033.5	40380	41370
SL004355_LD78_beta	P16619	CCL3L1	C-C motif chemokine 3-like 1	886.7	1239	868.5	1049.6	1028.1	1426.2	1811.5	1064.7	1307.3	1277.8	915.8	1194.6	1314.5	4328	950	1393.5	1523.7	914	1275.3	1099	978.1	1431.2	876.9	1658	1015.7	965	1462.7	901.6	918.6	920.2	790	1074.7	1645.3	1576.1	1876.9	1169.8	1396.2	1527.3	940.3	993.4	1331.6	1377.1	1937	1106.6	1776.9	1749.1
SL000515_MCP_2	P80075	CCL8	C-C motif chemokine 8	218.1	172.5	144.9	111.8	197.1	178.1	242.4	206.9	188	179.5	216.1	214.6	201.6	1485.8	202.8	263.3	167.4	206.8	165.3	171.5	195.3	193.6	205.8	213.1	168.9	147.4	222.2	221.9	209.7	176.6	180.9	175.6	227.4	167.8	215.3	188.9	147.2	156.1	164.7	121.8	165.1	206.3	168.1	157.1	150	246.8
SL000524_MMP_3	P08254	MMP3	Stromelysin-1	336	540.1	427.4	376.5	541.2	485.2	442.3	418.7	559.3	392.2	537.2	398.4	478.1	395.7	468.4	506.9	615.2	419.9	699.3	1082.4	395.2	471.5	660.2	448.2	569.7	972.4	377	632.3	677.4	510.3	505.5	493.2	397	344.7	508.5	666.8	720.7	654.9	780.9	714.2	709.2	772.7	523.2	1126.4	815.3	599.2
SL000525_MMP_7	P09237	MMP7	Matrilysin	938.3	567.8	562.9	1156.1	826.5	1476.2	829.9	787.1	1657.4	443	1621.7	1170.4	1038	2857.2	981.9	1554.9	1245.4	1113.4	1174.9	578.1	1044.8	1416.6	1611.7	1258.4	1039.4	1175.9	1826.5	930.1	993	647.3	1989.7	1078.3	1548.6	572.9	259.2	873.7	710.6	1727.2	1343.9	1289.5	631.7	1276.1	1855.8	698.9	766.6	539.6
SL003191_NAP_2	P02775	PPBP	Neutrophil-activating peptide 2	14444.4	10885.8	6691.5	2234.2	20355.5	13497	3496	18767.4	12367.9	19252.7	30131.3	16837.5	20044.4	10326.9	27230	24651.4	9043.6	18485.2	21114.5	12503.9	16699	15726.3	22384.5	17204.7	11963.2	17671.8	13758.7	19516.5	32271.5	15006.2	18503.8	11721.6	11667.6	5272.2	7062.4	18086.1	5413.8	2349.5	6510.1	8125.3	10302.9	4942.6	5057.8	1065.3	6228.2	12602.6
SL000581_SOD	P00441	SOD1	Superoxide dismutase [Cu-Zn]	1454.6	2035.3	1991.4	2923.7	2663.7	1595.3	1768.9	2630.3	2344.1	1767.3	2973	1878.9	1807.2	3658	2702.4	2643.5	1785.9	3041.1	2431.3	2519.4	2204.5	1679.1	2591.4	1887.2	3614	2011.4	2125.5	2287.2	3066.3	2261.2	2499.8	3304.5	1837	1740	1243.9	1700.4	1589.6	946.9	1690.6	1234.1	1268.3	1181.8	954.3	2042	1237.9	1289.9
SL002077_Alkaline_phosphatase_bone	P05186	ALPL	Alkaline phosphatase, tissue-nonspecific isozyme	57263.7	92762.5	94963	115550	98662.1	75650.1	68636.4	62907.6	56401.3	92806.7	40045.5	71363.9	78747.7	69536.5	86399.5	49035.1	76182.6	61109.3	41018.1	92787.7	59899.6	36965.2	51051.2	87600.7	114067	56187.8	58949.7	100955	107652	55874.8	74706	54522.2	33421.3	109783	73742	76053.4	54872.3	41709.9	89708.8	95310.2	65221.9	69716.9	91096.2	89000.7	70099.3	74232.8
SL000424_Fibrinogen	P02671 P02675 P02679	FGA FGB FGG	Fibrinogen	147156	137526	144870	118093	139066	122023	139008	133286	139270	156161	146181	157901	127047	114042	132555	126361	132618	133193	160671	123141	139979	159408	120867	135354	132584	135370	156676	141050	134179	126259	136817	119973	150141	173549	144195	135433	156114	156611	145773	181433	135378	143387	144225	134293	140046	133515
SL000020_Apo_B	P04114	APOB	Apolipoprotein B	27652.6	28074.7	110963	44135	23062.5	113189	214544	61337.4	11479	111692	5689.2	13606.6	90645.7	88860.5	18826.5	45703.2	63777.4	61033	23732.7	109795	66242.4	73597.3	40758.9	73136.5	103261	15634.5	107692	52513.5	40081.1	16970.5	49478.2	78871	44522.5	67010.7	10561.7	13917.7	14240.2	15200.4	16862	10236.2	19494.8	26117	21186.1	29761.2	11597.9	8767.2
SL004415_ACE2	Q9BYF1	ACE2	Angiotensin-converting enzyme 2	411.5	596.6	562.7	736.5	741.4	560.4	478.6	659.3	652.1	1677.2	809.4	558.3	490.2	541.5	691.5	780.1	564.8	650.8	649.8	766.9	607.4	547.6	721.2	485.4	799.2	643	584.7	617.6	720.8	600.4	653.7	661.7	502.9	512.8	424.8	645.7	776.1	509.4	672.8	608.3	419.3	506.2	467.3	783.8	441.3	479.7
SL004128_Activin_RIB	P36896	ACVR1B	Activin receptor type-1B	134.9	139.2	216.1	193.6	182.4	176.1	137.8	181.6	159.5	254.1	230	182	204.5	138.1	228.8	191.3	152.9	195.6	216.1	183.1	697.2	188.2	256.6	179	154.6	162.7	159.2	174.4	215.5	159.4	172.8	156.1	152.1	237.2	267.4	224.8	151	128.2	257.3	98.4	170	206.6	204.8	203.9	175.3	203.8
SL004625_ADAMTS_4	O75173	ADAMTS4	A disintegrin and metalloproteinase with thrombospondin motifs 4	99.4	110.2	100.1	82.5	118.9	121.8	133.3	102.1	106.7	387.7	122.6	115.6	126.9	114.1	137.6	113.2	98.9	107.9	134.5	142.3	114.2	137.5	102.8	114.6	112	84.7	93.6	138.1	117.7	100.8	109.1	111.3	117.2	107.3	198.3	143.8	121.5	109.4	132.9	82.4	98.1	155.3	88.4	139.7	121.9	212.7
SL001995_Angiopoietin_1	Q15389	ANGPT1	Angiopoietin-1	961.1	905.4	901.6	447.3	1403.4	1122.3	569.6	1319	908.5	1646	1239.1	1256.2	1818.3	1030.2	1756.6	1224	656.9	1359.3	1364.3	1076	1200.4	1037.6	1449.1	1306.7	1066.9	792.8	854.9	1581.4	2545.7	952	1116.3	1010.3	1087.2	582	751	1159.9	581.7	350.6	530.5	583.1	539	571	491.2	331	743	947.2
SL006924_ART	O00253	AGRP	Agouti-related protein	3446.7	958.7	1280.1	1115.5	1259.5	1401.1	2666.3	1187.7	1332.4	1256.5	785.6	1775.7	1207	1388.1	918.6	1069.7	1554.7	1700.2	1206.6	677.3	1808.4	1554.8	981.8	1623	1135.6	1682.7	1632.7	3863.3	962.7	1324.7	1022.8	1342.6	975.6	1569.5	1064.4	577.7	696.5	1114.3	537.2	1324.4	7520.5	904.7	1555.9	484.8	1048.5	798.3
SL001902_BCAM	P50895	BCAM	Basal Cell Adhesion Molecule	802.6	1092.3	1352.4	1662.4	1077.3	1212.1	1772.1	1247	1250.4	1237.4	964.5	1366.4	1391.7	1439	802.5	1188.8	1373	1311.4	998	2379.2	1316.8	1502.7	1088.3	1446	1666.8	1178.8	1480.1	1326	817.2	1245.1	1214.3	1301.7	1167.4	1361.7	1309.2	873.9	988.5	1229.2	767.9	992.8	1265.2	1197.9	1641.5	1026.2	1160.5	962.1
SL002081_Cadherin_5	P33151	CDH5	Cadherin-5	7321.5	9626.1	9584.9	14725.4	8435	10594.4	9011.1	11371.2	12919.2	9710.9	7771.2	9477.4	7233.3	9019.3	6305.5	10513.8	10250.6	9590.3	9468.9	10749.4	12318.6	8880.7	8150.2	9643.3	9494.1	7834	10871	9598.3	5423.2	15008.7	10636.6	9220.8	9280.5	10043.1	7704.5	8589.8	11404	12117.8	10670.6	10151.7	9876.8	13987.1	17836.6	13693.8	11043.9	9293.5
SL004726_CD97	P48960	CD97	CD97 antigen	738.4	1230.7	1043.8	1096.7	894.9	1134.6	812.1	857.6	1164.9	889.9	907	1064.7	852.8	820.3	797.5	1007	1191.9	815.8	988.3	984.9	1058.7	998.1	784.3	897	1003.1	1132.7	977.9	801.7	697.7	1153.5	1013	1008.2	937.6	1147.3	1290.6	1342.1	1068.4	1091.4	997.2	1245.8	1133.3	1449.6	1855.3	1046	1226.5	1115.5
SL004704_COMMD7	Q86VX2	COMMD7	COMM domain-containing protein 7	2188.5	2441.7	4707.4	3807.6	2505.4	2113.8	2045.2	3287.5	3404.6	3838.8	3222.9	2978.2	2939.2	2148.7	2625.3	3551.4	2632.1	2664.1	3956.2	1377.5	9392.7	2398.9	3011.8	2341.5	2284.5	3402.8	2880.3	2602	3196.6	3459.3	3458.7	2770.8	2951.7	3609.7	1620	1730.4	1271.7	1171.1	1471.3	2521.9	2443.5	1357.1	2245.9	1087.5	1262.9	1732.2
SL004644_EDA	Q92838	EDA	Ectodysplasin-A, secreted form	1056.7	910.9	1456.6	1684.9	961.2	1352.3	1483.6	1463.4	1224.1	1190.7	1052.3	1230.5	1529.4	1109.4	806.5	1679.7	1361.7	993	1199.1	757.3	1296.2	1494.3	994.7	1384.4	1549.2	1129.1	1372.2	997.8	909.6	1155.1	1205.5	1466.2	1499.2	1092.3	1582.3	851.3	690.3	1348.3	525.1	1258.8	1417.5	1284.4	1658.6	526.6	1316.9	1164.7
SL000427_Fractalkine_CX3CL_1	P78423	CX3CL1	Fractalkine	1208.9	2574.7	1372.8	1380.7	1395.8	1603.4	1387.9	1292.2	2691.1	1233.2	1724.9	1633.1	1109.2	1492.1	1127.4	1890	1901	1379.2	1579.5	1944.6	1377.8	1545.2	1511	1361.4	1606.7	1669.9	2217.4	1493.1	1192.8	1834.6	2291.9	1312.5	1853.1	1482	2206.1	1969.9	1569.1	2663.4	1493.9	544.6	1880.6	2585.7	3195.9	1671.1	2295.6	1522.3
SL004645_HAI_1	O43278	SPINT1	Kunitz-type protease inhibitor 1	2339.9	2696.8	5527.1	3051.6	2808.4	3690.6	4635.2	4869.8	4274.1	3326.9	3602.7	3902.8	3311.4	2861.4	2001.2	3078.6	3759.8	2475.1	3214.6	3379.7	4020.1	3808.5	3687.2	4757.5	3545.6	4620.2	4654.7	3434.7	1469.8	3831.8	4539.1	2600.4	4470.8	3867.8	3985.1	1637	3725.1	4326.1	1441.2	5714.1	4405.9	4010.4	6097.2	1806.2	4358.9	2215.2
SL006915_IL_27	Q8NEV9 Q14213	IL27 EBI3	Interleukin-27	472.4	599.3	717.7	769.3	610.1	797.9	1028.2	1419.9	791.2	3355.4	916	618.4	660.7	1110.1	595	645.9	668.9	756.3	606.4	685.7	1123.7	889.4	669.7	1815.3	691.9	565.2	1615.1	653.6	713.7	623.3	598.4	716.6	545.1	893.2	639.5	608.6	481.1	614.3	446.6	564	587.1	725.7	870.5	476.5	632.2	765.4
SL002763_Kallikrein_11	Q9UBX7	KLK11	Kallikrein-11	867.3	1202	1564.2	1099.3	1209.4	992.2	1636.2	1339.4	1655.5	1179.5	1128.1	1348.3	1681.1	2242.2	1094.7	1589.7	1049.7	1406.7	1558.3	768.8	1342	1332.7	1301.3	1965.4	1031.8	1220.7	1906.2	1252.3	1148.5	1505.1	1286	1132.8	1326.4	1381.2	1183.4	820.4	704.8	1645.1	804	1419.8	1572.9	849.7	1248.1	725.4	860.8	1457.9
SL003800_Kallikrein_4	Q9Y5K2	KLK4	Kallikrein-4	176.9	358.8	230.7	256.4	276.6	231.3	206.2	263.7	227.5	250.7	292.7	229.7	256.4	765.7	329.5	263	191.8	234.5	258.1	291.6	239	211	390.7	227.5	259	198.4	221	304.4	293.9	297.4	246.7	240.4	536.4	217	778.9	297.6	268.3	194.1	350.8	129.2	214.3	283.4	161.4	471.9	215.2	250
SL003915_kallikrein_8	O60259	KLK8	Kallikrein-8	2142.5	2907.1	4212.1	3204.6	2562.4	2679.1	4403.5	2427.9	3902.7	4527.1	1918.2	3351.9	3183.6	2736.6	1597.7	3289	2624.7	2633	3468.4	1318.7	3228.5	4068.6	2805.5	4717.9	2025.8	3703.9	4308.6	2605	1580.3	3453.8	3619.4	2674.3	2617.7	4434.5	3255.8	1233.5	1293.8	5362.7	1129	5052.1	4148.5	2271.8	4867.9	1160.1	3071.7	2128.3
SL004301_Ku70	P12956	XRCC6	X-ray repair cross-complementing protein 6	193.2	157.6	1006.6	837.9	191.8	251.8	339.6	262	193.7	836.2	212.8	205.9	471.3	242.1	197.5	236.2	367.1	247	227.8	185.1	335.2	267.4	426.6	318.9	193.9	267.1	292.1	303.9	519	226.1	272.7	226.9	184.3	952.3	175.1	191.5	156.9	187.2	179.4	156.7	216.2	205	219	183.3	200	263.9
SL000695_Lipocalin_2	P80188	LCN2	Neutrophil gelatinase-associated lipocalin	6165.2	15522.4	7905.3	11111.1	10841.7	11758.6	9940	10747.7	14611.5	9152.2	4547.5	9930.8	8809.1	10668.9	7375.1	10676.3	13495.1	7748.3	6571.1	13604.5	7511.8	5071.9	11780.4	27731.9	12178.9	12513.9	8663	10736.3	10618.2	9471.7	6051.4	9045.5	5447	5324.1	13547	11864.1	11580.8	34822.2	23009.8	15230	11152.7	9312.9	10080.7	13531.1	12531	16718
SL000134_Met	P08581	MET	Hepatocyte growth factor receptor	6057.4	6046.1	6707.3	5771.8	6450.4	6555.9	8958.5	7475.8	7649.3	7764.4	6588.5	7779.5	4851.4	7447.5	5164.9	5211.4	7791.9	7912.8	5195.6	7984.5	9191.2	6879.2	6066.2	6931.8	7721.6	6741.3	6174.6	5318.3	4912.1	5861.6	6463.9	6088.2	7102.8	6279.2	6032.4	7056.2	8007.5	8500.8	9126.4	8562.5	7835.5	9370.7	13000.5	11232.4	7421.4	7049.2
SL003332_MMP_17	Q9ULZ9	MMP17	Matrix metalloproteinase-17	547.1	916.7	1078	1579.3	871.5	696.2	691	792.9	778.3	833.6	808.6	784.2	773.4	684.7	802.8	837.8	823.9	682.7	838	912.9	690.9	699.4	950.8	770.3	825.3	803.2	723.4	929	1054.4	795.3	737.5	949.3	2551.1	880.8	2619.2	952.5	908.6	902.4	1124.7	714.8	736.2	994.2	773.6	1153.3	1217.5	777.3
SL004649_OX40_Ligand	P23510	TNFSF4	Tumor necrosis factor ligand superfamily member 4	215.4	363	269.6	387.8	301.1	240.8	279.5	271.1	260.4	301.6	326.9	276.6	274.4	373.7	340.7	387.8	213.4	281.7	369.5	12652.2	356.4	233.9	298.2	281.5	270.7	227.4	266.8	355.1	421.5	316.3	269	290.3	324	231.9	234.4	291.1	231.3	212.1	317.4	155.6	233.9	270.5	212.4	268.8	221.9	254.5
SL004650_sFRP_3	Q92765	FRZB	Secreted frizzled-related protein 3	1757.6	2599.8	2014.2	2609.3	2215.2	2563.5	1858.6	2249.5	2641.8	2284.4	2199.6	2549.7	2457.3	1720.6	1923.5	2486.9	2912.3	2324.6	2401.5	2633.5	1735.1	1815.5	2334	2821.7	1805.5	2179.2	1953.9	2491.5	2317	2316	2365.8	2084.7	1918.8	3091.9	3148.1	2722.6	2544	2908.6	2743.3	1822	2212.4	2372.3	3235.1	2620.4	3037.6	3524.6
SL001897_SPINT2	O43291	SPINT2	Kunitz-type protease inhibitor 2	940.1	1352.8	635.4	460.1	1436.2	745.6	546.3	1383.5	1646.2	749.9	2421.7	1575.3	1394.4	592.4	1474.7	1117.9	940.4	2050.8	1723.3	1533.3	1052.7	1157.2	961.5	1060.9	680.4	1506.9	1455.5	1019.3	1290.8	1562.9	1083.3	617.3	1102.1	645.7	1135.3	1413.9	1037.3	722	906.7	1179.9	1068	837.2	662	759.4	695.7	1030.2
SL003199_sTie_1	P35590	TIE1	Tyrosine-protein kinase receptor Tie-1, soluble	5317.5	5105.9	6680.5	9313.9	5140.1	7120.5	8866.6	9024.1	9802.6	7946	6507.9	8388.7	6874.6	6476.2	5144.6	8805.8	6756.2	6682.5	7024	6769.6	8607.5	6288.3	5044.5	6214.6	5745.9	5631.8	6135.7	9514.2	4233.3	8990.8	8266.3	7492.2	9338.6	6745.1	7192.6	7575.4	7653.4	7292.9	7745.7	10390.4	6671.5	11861.2	12750	9186.6	9566.5	9417
SL000605_Ubiquitin+1	P62979	RPS27A	Ubiquitin+1, truncated mutation for UbB	2538	2335.3	4859.8	9345.6	5027.6	2550.6	2859.3	4397.3	3881	3621.8	8096.9	2543.6	2618	5778	7041.4	5870.5	4210.6	9266.5	5164.2	8221.5	3966.1	2773.7	6045.4	3925.8	7835.6	3203.9	2847.3	4466.8	9590.6	3436.1	4953.9	8450.9	5190	2055.5	2515.8	3940.4	2866.9	1814.8	2997.9	2033.7	2235.7	1757	1652.4	4469.9	2474.8	2733.9
SL004652_WIF_1	Q9Y5W5	WIF1	Wnt inhibitory factor 1	1450.7	1459.2	2073.1	1854.9	1826.2	1531	2021.9	2126.9	1833.1	2237.5	1776.2	2448.4	1711.3	1784.5	1448.4	1667.6	1972.7	1758.4	1934.5	1180.3	1750.4	2828.3	1743.2	3022.8	2065.1	2201.3	2818.1	1662.2	1897.9	1731.2	1919.8	1997.3	1359.9	1981.2	1805.8	1148.8	1862	2287.5	1673.8	2092.9	2478.4	1725.6	2154.3	1790	1933.3	2110.9
SL004768_AIF1	P55008	AIF1	Allograft inflammatory factor 1	3188.8	2896	6719.8	9659.3	4470.6	3150.4	2044.8	4275.9	3377.2	8367.4	5022.4	2627.9	3792.1	2745.1	4870.1	4781.1	3657	3710.4	5251.9	3418.7	3418.4	3385.5	5124.5	2723.7	3219.4	4084.6	3869.9	3384.4	7284.7	3624.7	4010	3958.3	4391	5582.3	2309.4	3528.4	2540.9	1991.7	2849.3	1388.8	2890.3	2269.9	2923.8	2388.5	2131.1	2560.2
SL000320_C5a	P01031	C5	C5a anaphylatoxin	5069.2	9360	8098.3	7051.4	6071.5	7729	14035.8	6392.3	8321.1	7459.8	6051.9	7149.5	6674.9	11255.9	4813.6	6457.7	6592.6	7414.4	7726.8	6558.7	5973.4	7600.8	4871.6	6691.1	4632.6	6572.8	4837.4	4570.3	5418.2	6474.4	6379.5	7291.8	7935	10113.5	21036.3	21289.5	9396	18941.1	12597.7	23255.6	8522	12907.7	22736.2	15120.9	15164.9	13929.7
SL006911_CHK1	O14757	CHEK1	Serine/threonine-protein kinase Chk1	280.1	574.3	518.3	539.5	398.4	463.1	463.1	311.5	364.3	389.3	307	374.6	351.4	344.8	326.6	349.1	414	307.5	323.3	442.1	386.3	328.5	326.1	371.5	469.9	398.9	369.8	372.2	305.1	482.1	341.3	396	724.2	491.9	412.4	417.5	476.5	352.1	599.7	355.4	367.3	791.8	478.8	560.9	434.5	419.8
SL000409_ERK_1	P27361	MAPK3	Mitogen-activated protein kinase 3	32093.9	44704.9	36031.7	35268.3	49118	27586.7	16387.2	52899.3	47530.5	43365.2	62188.5	40418.8	33719.8	21415.6	48440.5	55118.8	32639	39731.2	55064.7	37531.4	43919.3	35975.7	46381.7	22610.7	42413.7	50646.6	34008.4	40377.6	46852.8	45732.3	61238.7	44552.2	36371.8	22744.3	22472.9	44327.1	19158.5	10655.5	29472	36281.6	36619.7	14579.7	24005.8	14003	12869.9	30723.7
SL006914_Glucocorticoid_receptor	P04150	NR3C1	Glucocorticoid receptor	119.3	117.1	123.7	149.7	193	241.8	91.2	170.2	131	107.2	233	125.2	118.8	119.6	272.7	180.6	108.9	154.7	178	138.5	158.8	225.9	183.8	98.6	147.2	167.9	128.1	180.4	267.3	167.2	186	170.2	140.2	233.7	72.5	120.1	192.3	60.8	120.2	162.6	91.9	77.8	137.6	120.1	80.8	119.1
SL004725_Hat1	O14929	HAT1	Histone acetyltransferase type B catalytic subunit	359.5	375.5	304.2	316.4	517.4	372	324.2	529.3	420.4	376	669.5	400.9	418.7	336.6	547	502.2	308.4	461	480	503.4	453.9	367.8	565.4	369.7	493.2	335.9	360.5	505	705.9	424.2	496.4	463	360.9	256.2	271.7	483	358	152.6	482.3	210	249.6	290	166.9	358.2	252.9	436.6
SL004723_HDAC8	Q9BY41	HDAC8	Histone deacetylase 8	2603	2198.1	2966.6	3573.5	2930.4	2364.5	1419.9	3707.7	3075.5	2973.2	5276.8	2720.5	2402.1	2150.8	3187	4635.9	2788.6	3155.2	5133.3	2471.8	3200.9	2763.5	4068.2	1917.4	3060.5	4033	3399	2632.8	3652.2	3536	4626	3006.9	2760	2877.5	2254.7	2643.5	2726.8	1282.7	2493.3	3257.5	3203.8	1791.1	2497.4	1536	1382.3	2691.5
SL004718_Karyopherin_a2	P52292	KPNA2	Importin subunit alpha-1	150.2	172.1	284.3	189.1	206.1	182.4	193.6	184.3	214.4	223.7	195.2	197.4	202.9	203	208.7	210.4	178.2	215.2	211.9	180.3	226.9	204	176.2	237.7	184	193.7	201.7	214.1	193.5	216.5	274.2	196.5	156.5	241.1	227.3	211.9	210.6	192.1	226.1	157.7	193.1	262.4	198	200.1	207.7	296.1
SL003793_MEK1	Q02750	MAP2K1	Dual specificity mitogen-activated protein kinase kinase 1	294.9	310.4	947.3	540.7	528.8	392.1	454.3	461.6	451.3	656.2	430.6	476.7	475	388.4	405.4	497.7	462.1	492	477.6	344.4	505.2	498.9	576.6	452.4	444.1	429.8	643	429.9	489.9	464	395.1	458.6	397.2	1311.5	345.5	374.6	334.5	282.2	323	498.7	356.7	387.9	420.3	296.5	351.6	424.6
SL004724_MOZ	Q92794	KAT6A	Histone acetyltransferase KAT6A	658.8	1262.3	1960.4	2241.7	1007	891.9	812.3	998.5	975.2	1217.3	1049.7	996.2	1066.3	915.8	1012.7	991.2	1383	819.5	1003	1141.8	964.6	1160.8	1156	913.7	1175.3	1227.1	1005.1	904.3	1102.2	1154.7	930.5	939.2	922.1	1660.1	1801.7	1310.9	1416.1	1186.9	1765.2	1126.2	1043.7	1376.5	1449.7	1528.7	1320.3	1101.9
SL000554_PKC_D	Q05655	PRKCD	Protein kinase C delta type	6957.2	8933.5	12639.1	9656.3	9495.5	8293.3	5086.9	10474.4	8728.9	6344.9	10410.3	7027.5	7577.7	5382.8	8373	13876.8	5295.5	8926.3	12110.9	11511.1	10006.8	6314.1	7304.4	6176.9	9165.2	16615.4	6261.6	7424.8	11175.2	10519.8	14356.5	8871.4	6404.6	5133.9	5750.3	6752.8	9615.3	6276.3	8871.9	10910.2	10332.9	5176.8	5914.1	8042.5	5235.5	6817.8
SL004009_RAC1	P63000	RAC1	Ras-related C3 botulinum toxin substrate 1	55025.6	60558.8	39349	37859.8	80252.8	57760.5	42641.7	79074.5	61751.2	45466.6	86592.1	52727.1	53361	48771.2	100707	82236.5	41139.8	78716.4	89086.7	53598.9	67164.9	66044.4	67890.6	49804.2	61271.4	61860.9	63561.7	56186.2	91782.3	59710.1	84748.4	72482.2	60197.2	28832.4	19659.2	41291.5	34288.6	11067.2	32463.4	40186.2	50278.4	10363.1	27806.7	11850.9	10840.9	38968
SL006922_RAD51	Q06609	RAD51	DNA repair protein RAD51 homolog 1	822.8	1367.5	1599.8	1660.3	977.4	1311.4	1058.4	938.8	1403	1371	994.7	1185.6	992.1	984.1	1114.1	1143.5	1482	914.4	1227.8	1009.5	1227.8	1234	922.5	1133.3	1069.2	1394.4	1379.2	851.4	741.1	2026	1164.2	1070.2	1175.7	1571.2	1702.5	1625.1	1209.1	1399.2	1126.3	981.9	1393	2088.1	2553.8	1042.1	4490.8	1286.3
SL006923_TBP	P20226	TBP	TATA-box-binding protein	320.7	392.4	973	964.1	386.9	780.2	428.2	432.9	333.6	983.3	336.9	382.8	525.6	406.8	381.9	396.5	490	374.7	419.1	467.2	479.6	365.4	1119	642.3	439.1	483.5	385.2	481	973.2	407.6	364.6	395.3	329.8	857.5	365.2	424.5	406.6	307.3	443.3	329.8	335.4	412.7	420.5	464.5	394	421.2
SL004305_Topoisomerase_I	P11387	TOP1	DNA topoisomerase 1	591.3	556	2086.4	872.9	490.5	608.9	722.2	674.3	433.9	2282.2	667.8	468.6	656.6	687.6	964	725.5	669.9	948.9	1049.1	566.8	839.9	482.2	4443.5	565.4	843.2	968.3	531.4	798.9	1740	569.7	613.1	731.7	495.6	745	474.5	516.6	588.8	349.3	516.6	322.5	378.3	472.2	729.2	729.1	509.7	475.3
SL004306_UBC9	P63279	UBE2I	SUMO-conjugating enzyme UBC9	3525.6	3211.8	9228.8	9445.2	6003.7	3419.7	2498	6052.7	3802.3	7368.1	7394.2	3063.9	4174.8	3771.9	7897.9	6526.5	3645.8	6075.4	6320.4	5255	5011.1	4196.4	7958.1	3163.6	4640.9	4727.2	3983.7	4681.9	10688	3987.6	5971.8	5805.5	3703.5	5127.3	1873.6	3957.4	2759.6	1063.4	3056.5	1988.7	2892.5	1336.6	1493	2052.3	1345.9	3037.1
SL006372_YES	P07947	YES1	Tyrosine-protein kinase Yes	1824.9	1915.3	1875.5	1486.6	3211.2	2100.8	1512.9	3291.3	2500.2	2183.9	4030.2	1984.9	1731	1657.1	2770.2	3784.3	2054.6	2518.4	2987.9	1548.5	2784.2	2635.3	3497.7	1678.7	2219.8	2691.7	2470	2163.4	4498.4	2582.1	3130.3	2702	2587.8	1942.7	960	1591	1037.4	738.4	717.2	1810.8	1666.2	851.8	1165.3	561	736.1	1451.5
SL000248_a1_Antichymotrypsin	P01011	SERPINA3	Alpha-1-antichymotrypsin	242684	199818	258925	224137	238992	242712	280784	237563	209049	224078	237861	260545	219588	256664	255229	152134	217597	280641	259818	190942	244946	274467	204868	256286	233982	198318	240923	208176	231211	195550	243914	226176	222139	207422	224104	215031	256359	293720	264207	326815	233937	252208	245230	268227	197249	214907
SL000323_C7	P10643	C7	Complement component C7	1399	1651.6	1088.6	1124.4	934.3	1443.2	1163.7	1105.1	1117.4	1148	1583.9	1313.4	1350.7	900.2	1424.8	1252.9	1159.1	991.5	1156.1	845.7	1032.1	1330.5	1594.2	1232.9	1362.2	848.9	1184.6	1623.9	1224.9	1081.1	1517.7	740.9	1122.9	838.9	1295.7	1235.7	1283.6	1980.2	1313.2	1296.5	1015.4	1121.2	1369.1	1082.7	1290.8	1294.1
SL002783_Cardiotrophin_1	Q16619	CTF1	Cardiotrophin-1	453.4	432.8	497.4	561.5	540.6	549.1	521	561.1	570.1	486	605.5	1105.6	586.5	501.4	559	629.9	425.9	577.1	722.5	437.4	814.9	538.3	564.6	542.3	449.5	491	549.4	431.2	580.6	517.5	534.3	462.2	455.4	631.4	493.3	519.2	437.5	422.5	443.4	474.8	556.9	534.1	632.7	435	446.2	561.6
SL003303_CCL28	Q9NRJ3	CCL28	C-C motif chemokine 28	11449.4	18410.6	21986.9	3963.7	11394.3	4732.4	11539.8	16684.5	12750.8	24916.3	44418.4	18309.3	8073.4	15358.1	10409.1	11041.5	10654.7	22212.3	28646.4	16290.6	20512.4	20736.1	24904.4	21658.8	40715.6	38079.3	7591.4	13470.6	40497.1	17348.4	40332.8	12154.3	28578.9	14152.7	20148.8	23762.4	14226.7	9628	15096.9	12779.7	13844	13802.8	10976.6	7946.6	11126.7	15192.1
SL004330_CD22	P20273	CD22	B-cell receptor CD22	716.1	822.7	856.3	1026.1	1113.1	796.8	647.1	878.6	876.7	770.8	1075.6	749.8	755.4	3109	990	1040.8	768.8	810.2	1039.2	918.8	2747.2	774.5	1026.2	725.7	952.7	853.9	794.7	792.8	1121.2	868.3	923.8	992.6	1107.1	780.9	817	882.1	927.8	525.1	781.1	694.6	680.5	720.1	712.4	780.8	593.6	723.6
SL003329_HCC_1	Q16627	CCL14	C-C motif chemokine 14	2691.5	3420.7	2185.7	2828	1848	2713.7	5761.2	3850.2	3741.9	3794	2107	4162	2564.3	3464.7	2153.1	2766.3	2883.3	2975.8	1962.1	3028.1	2628.8	2302.3	2873.3	5583.1	1967.4	2645.6	1814.2	2048.6	2026.6	2606	1622.9	2868.2	2196.9	2988.2	3876.5	4620.7	5245	5638.6	4171	5973.8	4500.6	5568.6	4764.3	4426.5	4857.6	5058.3
SL000480_IL_4	P05112	IL4	Interleukin-4	392.1	526.7	434.2	523	677.1	511.1	423.4	605.6	560.2	454.8	747.9	511.6	489.8	451.3	664.1	666.5	449.3	574.7	620.4	650.1	544.3	494.5	637.5	443.2	639.1	480.1	507.3	526.7	740.9	572.6	594	598.6	425.2	393.7	457.4	584	544.1	285.5	545.5	426.3	381.5	409.9	382.9	568.8	347.9	482.8
SL002621_Midkine	P21741	MDK	Midkine	23683.9	28443.7	20653.8	10991.6	30121.1	25118.9	14711.9	25939.8	37426.6	26509.2	29997.4	37217.8	31511.2	24487.4	20455.8	44485	25911.2	31954.2	36000.9	34919.9	29482.9	36264.3	23800.6	33442.9	28276.6	30580.8	24381.1	31593.8	27190	24868.1	34311.8	23349.4	38352.5	18209	30656	29671.6	23552.5	27077.5	14678.2	18808.8	22286.4	24360.6	24113.1	7607.7	23603.2	26981.8
SL003302_MPIF_1	P55773	CCL23	C-C motif chemokine 23	1480.2	3169.6	1825.5	1438.2	2951.8	1292.4	3654.7	2449.8	2242.9	1813.2	1452.1	3628.6	2177.5	1723.1	1144.4	1979.1	2678.2	1686.4	2086.5	1597.4	2068.8	1784.3	1652.9	1869.9	2494	2138.6	2078.9	1287.5	1718.9	1569.4	1386.6	1416.8	1666.3	2092	1911.1	1998.1	3984.6	2692.9	2457.7	1503.1	2642.8	2763.1	4254.2	1758.1	2128.4	2537.7
SL000131_PCNA	P12004	PCNA	Proliferating cell nuclear antigen	125.2	161.2	187.1	128	194.4	188.6	183	191.3	150.4	161.5	199.6	197	193.3	154.9	208.6	177.7	127.6	167.9	171.8	193.2	192.7	256.7	243.8	176.9	147.3	127	142.9	178	260.6	157.8	182.2	167.7	147.8	267.1	164.1	190.1	183.6	154.3	168.4	103.2	256.7	172.6	311.2	184.2	160.1	247.1
SL002541_sRANKL	O14788	TNFSF11	Tumor necrosis factor ligand superfamily member 11	193.5	315.8	276	332.7	270.6	314.3	303.7	232.1	323.3	240.6	276.7	391.5	499.8	2036.3	217	379	290.7	206.4	265.6	353.6	293	241.7	214.5	302.7	285.3	273	274.5	810.9	192.1	272.3	460.2	305.9	238.3	322.4	1781.5	342.9	682.4	338.4	297.6	214.7	283.7	708.5	459.9	486	330.2	313.9
SL004668_Apo_E3	P02649	APOE	Apolipoprotein E (isoform E3)	91114.4	177813	108411	78768.1	166192	131078	102396	65923	190536	73643.4	147435	91633.3	188496	93895.4	137433	144534	264802	93807.4	167880	143641	70835.4	132906	166049	137258	172072	199156	115877	72916.5	38933.9	181006	187127	155138	178126	220271	184912	185988	219514	277765	239006	252903	264152	245900	213983	286234	218118	211531
SL004669_Apo_E4	P02649	APOE	Apolipoprotein E (isoform E4)	134080	232073	115970	93064.7	220572	148045	88718.4	85383.3	205822	86213.2	203683	119044	220420	95363.6	210519	186780	259556	128550	224741	145122	94085	148440	202389	163500	177214	213183	125849	97079.5	58225.2	186397	240290	172509	190863	230668	225030	222518	234748	332631	271093	263221	303813	266241	225108	301988	209435	224447
SL004670_Artemin	Q5T4W7	ARTN	Artemin	341	421.5	365.7	421.8	479.6	398.7	506.9	397.5	440.4	395.7	458.6	450.6	449.6	1223.4	460.5	411.2	448.8	463.4	456.1	609.2	474.9	540.9	406.5	417	471.3	457.1	413.4	376.5	532.6	397.1	484	413	328.2	476.1	522.6	493.3	637.9	444.5	586.2	508.8	408.5	819.5	505.4	599.4	1806.1	533.1
SL000396_Cytochrome_c	P99999	CYCS	Cytochrome c	1929.3	1780.5	2382.9	3070.6	2089.7	2771.3	4068.3	2643.5	2426.8	2473.6	2967.5	2270.5	2554.8	11533.4	2464.9	2560.9	2648	3276.1	2520.5	1360.3	2578.6	3625.4	2780.5	2156.3	2085.4	2781.3	3159.8	2298.2	2386.2	2647.6	3006.4	2767.9	2656	2171.6	1314.1	1428.1	820.2	1351.1	766.7	2369.1	2110.5	1158.1	2869.8	572.2	1255.5	1543.7
SL000398_Cytochrome_P450_3A4	P08684	CYP3A4	Cytochrome P450 3A4	37251.5	36339.3	27065.5	16350	55286.3	34349.5	21200.4	55541.3	39908.5	30723.5	60689.9	32302.9	38338.3	34451.2	64956.9	55591.7	29552.2	45994.1	56631	40508	46734.8	40525	47190.8	24635	38289.1	39446	45763.1	34221	58116.7	40009.3	57439	45260.8	34393	26779.1	17164.2	39936	30925.2	11334.8	29267.9	30977.8	40251.9	16809.9	23509.9	11292	13959.9	32407.6
SL000007_ER	P03372	ESR1	Estrogen receptor	452.3	718.8	706.1	758.9	788.5	723.2	695.6	728.4	628.8	699	783.7	604.6	622.2	592.2	684.2	673.2	655.6	742.2	668.9	1019.2	650.3	755.1	830.1	567.8	955.5	613.4	675.7	664.8	764.3	610.7	665	759.2	537.1	673.7	638.8	834.3	1155.5	532.2	972.9	528.1	476.9	1021.8	533	1309.5	636.7	530
SL003327_Factor_D	P00746	CFD	Complement factor D	654.3	1158.4	553.6	639.1	552.5	1058.3	545.7	723.6	844	614.4	668.6	589	616	469	777.5	1083.5	654.2	532	838.9	556.9	670.4	633.8	730.3	621.7	512.9	806.2	680.8	741.3	677.5	813.6	891.4	817.6	693.6	868.6	930	804.4	372	991.4	395.5	454.6	758.3	833.6	895.7	460.8	768.7	790.8
SL005168_Growth_hormone_receptor	P10912	GHR	Growth hormone receptor	886.8	547.8	836.9	1653.1	974.8	1434.7	1497.4	809.1	1118	599.3	1087.3	1074.5	1742.3	864.3	1301.8	699.6	787.5	512.6	856.9	717.7	1424.9	526	715	778.5	1188	702.1	759.4	864.4	549.3	1335.3	973	1045.5	563.1	1555.2	1341.3	1214.1	1068.4	1092.2	1075.7	812	1757.7	1463.9	2508.1	1472.6	1827.4	1330.2
SL004067_GX	O15496	PLA2G10	Group 10 secretory phospholipase A2	463.8	447.1	436.6	459.7	466.2	392.5	325.1	490.4	462.5	374.5	566.7	458.3	433.9	446.7	517	464.2	352.1	532.6	484.4	446.1	555.3	385.2	456.4	503.6	443.6	380.6	410.8	384.4	463.1	474.1	496.8	457.6	444	384	451.4	481.8	376	291.6	405.5	411.4	360	897.7	399.9	477.3	378.4	455
SL005171_IGFBP_4	P22692	IGFBP4	Insulin-like growth factor-binding protein 4	4347.5	4882.6	5607.6	7063.6	5996.1	4703	6008.2	5066.2	5837.6	3487.9	5905.8	7306.9	6281.6	6200.3	5243.4	5342.1	6737.5	5846.3	5010.1	4608.6	5300.8	5058.1	4674.7	5663.9	4582.9	5312	6417.9	3707.1	4188.2	7349.2	5040.8	4424.4	5634.2	7220.6	6451.6	5256.1	5448.8	6257.8	4705.4	5512.2	6719.8	5761	6288.8	6330.8	8402.5	5850.6
SL000047_IGF_I	P05019	IGF1	Insulin-like growth factor I	1013.3	1394.7	771.3	1049	1320.7	1016.5	451.3	1335.8	1166.4	873.1	1944	913.4	954.1	947	2032.3	1719.4	909.8	1167.4	1518.4	1036	1115.8	928	1632.9	889.6	1225.5	1185.3	976.4	1024.2	2211.6	1327.2	1604.2	1319.1	950.4	837.9	1141.7	1226.9	922.8	626.6	892.4	659.9	998.2	856.1	935.9	716.6	830.6	954.1
SL000506_Luteinizing_hormone	P01215, P01229	CGA LHB	Luteinizing hormone	959.2	989.6	3641.7	1349.7	2047.9	1438.4	998	1496.9	1256	2135.8	2180.9	1082.4	945.3	1075.8	2369.9	1602.2	852.6	1689.8	1783.6	1392.5	1575.2	1216.6	1825.3	1571.4	3618.3	1509.9	1293.7	1849.9	2163.5	1536.3	1676.8	1688.2	1876.3	1312.9	1873.5	2938.7	859.9	734.9	4943.8	1351.5	3776.4	3530.3	1133.2	2932.1	2537.2	2656.6
SL000048_Protein_C	P04070	PROC	Vitamin K-dependent protein C	1384.2	1814.2	1631.4	1773	2055.6	1795.3	1529.7	1807.4	1891.9	1692.5	2317.3	1499.3	1991.1	2157	2545	2260.5	1775.2	1732.5	1247.2	2011.1	1759.1	1664.1	1970.4	1311.2	2103.9	1771	1963.6	1433.1	2230.2	1738.7	1701.9	1968.9	1698.7	1188.3	1707.1	2434.7	2740.3	1423.1	2350.6	2474.1	1802.3	2089.5	2208.8	1880	1696	1383.6
SL002561_PTHrP	P12272	PTHLH	Parathyroid hormone-related protein	609.3	800.3	876.2	812.9	780	474.1	429.2	733.4	809.9	797.6	737.6	746.9	1312.3	562.4	864.6	842.3	738.1	766.8	982.9	681.6	631.7	969.4	783.7	906.1	702.2	684.1	641.8	807.7	858	779.4	738	1029.9	846.2	1211	822.5	624.6	748.3	702.3	529.6	739.1	680.7	686.3	783.5	540.6	614.1	760
SL004362_SCGF_beta	Q9Y240	CLEC11A	Stem Cell Growth Factor-beta	780.7	1260.5	770.8	790.1	984.1	895.9	890.1	828.9	1189.4	841.2	879.4	916.8	957.8	1163.5	810.7	985	1089.3	789.6	862.5	1047.8	491	704.4	1016	1110	776.1	855.3	741	1066	858.2	972.4	912.1	933.9	1121.4	996.1	1116.9	724.6	828.5	1268.4	952.3	1067.5	961.1	755.7	643.8	678.3	848.2	1691.2
SL001720_VCAM_1	P19320	VCAM1	Vascular cell adhesion protein 1	7335.1	9700	7848	11601.7	7567.4	8249.2	9555.2	6634.3	9136	10655.1	8072.6	11352.9	8852	7966.4	7573.4	6812.5	11732	9774.3	9907.5	9987.7	6805.1	6680.6	10181.7	8559.4	6975.5	6912.1	7090.6	10071.2	6447	10756.9	7741.3	6810.5	11138.9	10220.7	11810	6986.8	8600.6	13281.6	9120.7	3202.6	9826.2	10863.8	11259.6	11547.4	10190.7	14122.7
SL004851_ALK_1	P37023	ACVRL1	Serine/threonine-protein kinase receptor R3	1064.3	1630	1457.7	1738.3	1690.2	1295.4	1273.5	1606.8	1993.9	1327	1782.7	1329.8	1329.1	1169.7	1714.2	1797.7	1354.9	1437.8	1583.1	1551.7	1441.9	2001.8	1683.8	1179.3	1677.5	1379.9	1408.6	2861.5	1812.8	1400.5	1515.4	1490.4	2699.2	1372.4	1332.9	1376.4	1470.6	1456.5	1381.1	1110.2	1338.7	1193.2	1188.8	1506.1	1066	1133.1
SL000136_AREG	P15514	AREG	Amphiregulin	4881	7034.1	3970	6112.3	9795.4	4671.8	3677.2	8577.8	8251.5	4468.8	12122.9	6099.8	4703.9	4852.8	10461.2	10089.2	4919.8	8352	8649.4	8330.3	6830	5338.5	9390.1	4209	9611.1	6996.9	6328.1	6511.2	10384	7529.8	8656.3	8667.5	5892.5	3691.3	2495.6	6007.9	5012.7	1200.7	5007.6	4140.5	3887.5	2147.3	2224.9	5749.1	2109.6	3923.6
SL004078_BMP_7	P18075	BMP7	Bone morphogenetic protein 7	495.1	356.7	410.9	350.2	363.3	820.3	1461.6	446.8	488.4	408.8	406.7	536.5	457.1	357.8	475.2	386	399.4	465.1	792.7	334.1	482.9	699.6	346.3	839.8	351.7	443.9	544.9	468	348.1	406.9	520.4	554	427.2	715.8	353.6	327.2	306	438.8	248.2	408	465.8	391	438	246.6	402.1	489.4
SL000668_CD36_ANTIGEN	P16671	CD36	Platelet glycoprotein 4	8036	11541.3	17106.3	15473.3	3248.6	13035.5	4147.6	12682	8710	11132.6	19628.3	11123.5	7935	4912.4	18082.4	10108	7613.5	19992.5	13988.6	22200.4	20000.9	11355.5	19562.4	14762.7	17485.5	22776.5	13302.3	16772.6	21819.3	24723.7	26743.6	12041.4	12178.1	6208.3	12109.1	13500.8	14329.7	4933.6	12885.2	11477.4	20230.1	21831.9	36660.6	11201	12682.3	14120.8
SL004855_contactin_1	Q12860	CNTN1	Contactin-1	279.3	231.7	306.1	260.1	296.5	317.4	263.3	325.2	291.2	291	372	280.3	274.7	289.2	417.1	303.6	289.6	316.2	330.7	315	294.1	316.4	446.9	272.8	461.1	276.2	324.3	292	366.6	270.9	347.7	310.2	291.6	257.5	202.7	194.7	237.4	187.1	258.5	156	320.5	252	215.9	271.7	242.2	252
SL002655_CTGF	P29279	CTGF	Connective tissue growth factor	1957.3	2355.5	2099.8	2551.9	3224.8	2023.1	1826.6	3198.8	2816.4	2398	3794.3	2421.8	2173.1	1875.9	3221.7	3230.3	1924.1	2879.1	3072.5	2755	56762.3	2207.9	3160.3	2136.8	3042.3	2548	2623.5	2341.9	3681.5	2755.6	3136.3	3025.9	2071.2	1814.6	1217.6	2222.4	1993.3	823.2	1941.8	1953	1993.4	1111	1335.9	1840.2	1073.7	1654.6
SL004856_Desmoglein_1	Q02413	DSG1	Desmoglein-1	1465.2	2297.5	1780	1939.8	2240.8	1994.2	1470.8	2032.6	2349	1683.1	2476.2	2098.7	1647.7	1526.5	2108.7	2641.4	1925.3	1793.5	2497.4	1913.6	2136.3	1924.6	2204.9	1902	2247.2	2303.5	1943.7	1740.1	2145.6	2245.5	2532.3	2223.7	1758.8	1821.3	2962.6	2332.8	1835.3	1847.5	1674.4	1834.2	2363.6	1941.4	2804.4	1667.8	1756.9	1769.2
SL004872_EDAR	Q9UNE0	EDAR	Tumor necrosis factor receptor superfamily member EDAR	2339.2	1625.7	1741.6	1556.3	2506.8	1340.6	1396.2	2384	2441.2	2109.5	2725.7	1326.1	2018.8	1459.5	3004.5	2740	1410.7	2429.4	2979.9	1515.4	2415.3	1845.6	2185.8	1520.8	1871.7	3730.2	1705	1514.6	3407.4	1681.8	2108.5	2297.3	1566.3	1076.7	1043	1571.1	1048	805.8	980.3	2081.3	1477.6	672.9	1936	984.1	642.9	1387.9
SL003169_ENA_78	P42830	CXCL5	C-X-C motif chemokine 5	306.3	341.4	424.3	432	435.3	386.3	361.4	548.9	472.5	393.4	413.1	397.4	468.3	536.1	547.7	497.8	385.2	387	383	443.9	479.4	455.9	453.6	522.5	438.8	422.1	374	433	499.6	358.3	677.3	349.3	515.5	395.8	431.8	430.6	451.2	277.2	422.8	356.4	329.1	445	385.3	500.1	339.7	466.8
SL005160_ESAM	Q96AP7	ESAM	Endothelial cell-selective adhesion molecule	6268.6	6671.4	3192.2	3112.1	10735.8	7139.8	4002.4	9062.5	6088	5526.5	11449.6	5282.3	5605.4	5090.6	11130.7	11208.4	4773	8114.3	8842.8	7163.6	7315.6	7382	9286.8	6464.6	5834.2	7353	7096.2	6542.7	8599.9	7738.1	8839	6627.1	6094.5	3683.1	3214.7	4836.8	4420.3	4676.3	4001.1	4129.1	5403	3788.9	3557.5	2956.1	3444.1	4297.4
SL005165_Galectin_4	P56470	LGALS4	Galectin-4	437.9	658.2	509.4	568.5	736.4	543	454.4	665.6	631.5	479.2	833.8	574.6	519.6	492.1	745.2	721.8	474.1	639.3	675.6	717.2	611.9	587.3	689.6	476	697	537.6	555.5	569.9	823	608.4	661.5	687.9	495.1	447.4	473.8	656.5	568.6	414.1	544.1	558.9	466.6	443.1	456.7	589.7	456.8	510.1
SL003173_Gro_a	P09341	CXCL1	Growth-regulated alpha protein	8532	6296.9	5289	3411.5	10340.9	6122.3	2888.3	14173	10741.6	3746.9	19977.6	7012.9	3505.9	2424	13222.8	13964.3	5287.1	8231.6	6940.3	3394.9	12479.7	3898.7	5307.3	2904.2	3759.3	3567.4	3414.6	5470.3	18095.6	11579.6	4431.4	7808.9	4482	3676.7	2489.6	6063.1	3807.1	4602.5	5259.4	4827.4	4393.8	4054.2	5800.1	4104.9	4487.7	4312.5
SL017610_Gro_b_g	P19876 P19875	CXCL3 CXCL2	Gro-beta/gamma	1566.8	1180	893.6	803.6	2335.2	965.4	581.6	2419	1512.9	1496.7	2869.7	1392.7	1116.9	3199.3	3385.6	2624.2	973.6	1944.9	2201.9	1537.7	1961.7	1401.4	2243.4	1233.8	1300.2	1592.9	1294.4	1628.9	3894.2	1640.3	2201.9	1728	1352.1	912.1	615.9	1269.5	918.6	385.9	747.1	1163	1171.4	878.8	681.4	433.1	539.6	1059.5
SL005256_Histone_H1.2	P16403	HIST1H1C	Histone H1.2	5225.3	2153.2	22673.5	32451.2	734.3	2300.1	5083.8	4738.8	1160.2	26901	1080.5	1602.6	20130	6032.2	2584.7	810.6	16828.8	7351.6	5947.5	2595	3491.7	1869.4	24321.3	4084.9	5533	5584.3	6029.2	5532.7	19972.4	5082.9	2638.5	4617.8	1959.3	20207.2	1297.7	1994.2	846.1	1290.1	1072.5	661.9	818.3	945.3	3493.9	603.9	2287.6	1157.3
SL005170_ICOS	Q9Y6W8	ICOS	Inducible T-cell costimulator	836	1066.1	1190.4	1222.7	1243.7	1121.9	932.5	1155.5	1150	1407.7	1417.3	1116.8	1065.5	1003.9	1231.8	1332.6	1016.7	1136.1	1203	1345.3	1503.7	1198.2	1279.8	1007	1246.4	1080.6	1077.1	1082.8	1276.8	1155	1257.9	1259.8	948.8	1004.6	1197.6	1117.9	1254.2	907.7	1186	1008	936.9	957.2	1041.1	1474.3	898.2	1478.7
SL001997_IL_1_sRI	P14778	IL1R1	Interleukin-1 receptor type 1	6155.4	4972.2	9973.8	7178.9	5224.3	6590	14450	6833.3	10796.7	8804.5	5067.5	12112.5	8390.5	9970.3	2921.8	6673.8	12324.8	9798.2	6944.5	1909.5	9596.7	8141.7	4889.8	12803.1	6966.5	6866.8	10864.5	6894.7	2611.9	7354.3	6215.9	7431.4	7179.6	10504.8	7346.8	2451.5	3919.6	10127.5	1229.7	12521.4	8649.5	6611.6	15629.1	1898.6	7628.8	5479.7
SL004850_IL_17_sR	Q96F46	IL17RA	Interleukin-17 receptor A	815.4	782.8	1152.6	1202.7	1025.4	1200.6	1255.7	1052.1	1092	818.5	937.3	843.5	1053.7	1067.6	873.2	1036.8	930.2	1181.1	1036.8	1054.8	550.3	815	1000.2	873.5	1171.5	772.8	1134.3	1032.8	982.1	931.5	1186.1	860	928.2	1083.7	1095.2	610.1	1163.9	1069	1265.6	532.1	1328.6	1110.1	1090.3	1393.5	1265	970
SL004861_IL_18_Rb	O95256	IL18RAP	Interleukin-18 receptor accessory protein	180.2	232.7	195.4	204.4	324.6	257.2	209.7	283	266.6	240.2	349.5	243.3	255	464	326	309.9	220.9	261.6	294.4	294.4	264.8	239.4	316.3	218.1	284.6	222.8	218.3	255	372.9	258.9	274.2	270.1	260.5	188.4	226.8	312.4	240.9	151.9	229.3	135.7	248.1	253.9	187.1	249.3	200.5	422
SL004875_IL_1Rrp2	Q9HB29	IL1RL2	Interleukin-1 receptor-like 2	667.3	717.6	637.8	728.1	852.5	751.2	706.7	888.6	710.8	700.9	736.8	724.6	886	980.8	758.6	813.9	666.5	819.2	710.6	799.9	788.9	678.5	746.5	751.9	891.4	601.2	840.8	643.9	675	659.4	730.5	790.7	619.1	572	921.8	740	747.7	598.4	683.3	745	854.2	920.9	764.1	667.5	750.2	774.2
SL005193_JAM_B	P57087	JAM2	Junctional adhesion molecule B	5984.7	9832.5	7379.3	8759.6	7873.2	7265	7456.8	7865.5	9975.8	6718.7	8881.2	8100.8	5651.3	6324.2	6882.3	9120.2	8325.6	7444.1	7575.2	8600.3	7310.2	8052.9	8130.2	6932.3	11413.7	7550.1	8895.2	7272.7	7239.9	9211.1	8239.2	8661.3	6955.4	7417.1	6723	6281.3	8435.1	8015.3	8409.1	5208.4	6719.8	8668.2	6356.8	9384.8	6141.8	5449.1
SL005194_JAM_C	Q9BX67	JAM3	Junctional adhesion molecule C	7739.8	10634.8	6997.2	9252.8	14083.1	7841.4	6107.5	13684.2	12672	7619.9	17241.6	9697.2	7641.4	7817.6	14520.9	14703.5	7767.9	12560.4	13477.9	10897.1	11272.7	8935.5	13305	7453.2	14208.3	10503.8	10432.5	10317.4	15119.1	11247.6	13368.2	12948.2	8997.3	5956.1	4483.2	8503.1	7139.5	3384.8	6887.4	7144.7	6547.8	3516.1	4220.1	6782.4	3448.6	5977.6
SL005196_LSAMP	Q13449	LSAMP	Limbic system-associated membrane protein	956.5	1046.6	1482.8	925	1100.3	1539.7	1623.1	1216.4	1328.1	1377.6	1061.4	1269.6	1140.5	1409.9	932.2	1185.2	1285.1	1373.9	1247.8	1399.1	1188	2261.3	1179	1463.7	1836	1243.4	1476	1114.4	779.8	1378.4	1362.1	1177.9	1353.2	1273.2	1316.7	839.3	1490.7	1672.3	1693.9	877.5	1704.5	1774.5	1407.8	1778.6	1772.8	1749.8
SL004516_MBL	P11226	MBL2	Mannose-binding protein C	9814.3	28993.2	24602.2	10573.4	9922.2	11733.4	9546.8	11982.4	9597	14965.1	14247.5	8407	9080.8	23087.6	11973.8	20996.8	7485.5	22709.9	22063.5	20719.4	12729.4	15458.3	10020.4	12776.1	17247.9	10859.9	31514.6	17935.7	7681.8	25391.8	25149.6	22992.7	17791.9	32971	19652.9	9616.2	25648.3	16022.3	27705.3	27591.1	16391.9	21757.9	22539.3	26991.3	10328.1	17983
SL005205_NKp30	O14931	NCR3	Natural cytotoxicity triggering receptor 3	319.9	557.5	327.3	440.1	335.3	349.8	495	376.4	433.8	384.6	415.6	359	381.3	677.7	343.7	369.2	503.3	458	417	412.2	383.8	450	314.5	301.6	453.3	369.8	416.4	445.7	351.2	371.2	354	399.2	390.2	413.7	326.4	326.4	365	432.2	405.9	488.9	361.9	456	356.8	437.8	380.6	481.2
SL004862_PD_L2	Q9BQ51	PDCD1LG2	Programmed cell death 1 ligand 2	4415.3	6923.2	5427.6	4960.1	7030.2	5648.4	7350.4	8146.6	8631	4903.2	9008.7	6194.8	4644.1	4837.6	6404.8	9318	5669.4	6721.6	7650.5	6291.4	8059	6776.2	7115.6	7054	8261.9	5372.6	6442.6	4756.9	6941.4	8514.4	6646	5625.9	5464.7	5237.5	4333	5378.1	5415.6	4783.8	3659.1	6881.8	6741.6	4945.1	7555.6	4173.5	4640.6	4254.7
SL004939_PTP_1B	P18031	PTPN1	Tyrosine-protein phosphatase non-receptor type 1	1974.3	1819.9	4452	4809.6	2354.7	2506.1	1192.9	2605.2	2057.4	2389.4	3239.5	1989.7	1892.4	1705.8	3114.3	2861.5	1961.3	1972.6	3656.4	1799.8	3186.9	2311.8	3283.8	1466.1	2412.6	2963.3	1908.1	2037.1	3705.9	2470.3	4372.2	2770.2	2294.2	3135.6	1829.8	2449.1	1660.2	1372.8	1797.7	3101.8	1803.5	1525.2	2604.1	1087.3	1444.6	2073.5
SL005219_Siglec_9	Q9Y336	SIGLEC9	Sialic acid-binding Ig-like lectin 9	8565.6	210.2	242.5	13727.8	250.1	259.9	55194.1	11900.8	37976.7	236.5	17628.8	19470.1	12885.6	17772.8	234.6	12662.4	15348	272.8	26587.2	11061.2	283.3	22318.2	11190.7	16650.8	16933	11153.7	262.5	13559.5	8056.1	235.1	27559.5	14020.3	15519.2	272.7	20359.7	10737.3	10196.8	14759.8	13580.4	21360.5	38569.4	271.1	300.3	257.2	22505.2	33799.2
SL005059_TGF_b_R_III	Q03167	TGFBR3	Transforming growth factor beta receptor type 3	18111.7	41230.9	24719.6	23803.8	16956.4	25277.8	25698.9	21251.4	22323	26920.6	19492.4	20981.2	24960.5	29336.6	16317	22014	22766.4	19183.4	25737.7	19543.9	19996.3	31165.5	21302.3	27974.1	20218.4	31904.8	30732	25249.7	18699.4	22894.2	24571.9	17398.8	21751.2	20209.7	34673.8	28453.3	42825	60155.9	32453.6	29561.3	28862.7	42001.8	37527.4	33043.2	31590.5	25597.9
SL004687_TSLP	Q969D9	TSLP	Thymic stromal lymphopoietin	368.7	490.9	364.8	447.4	664.2	463.4	351.1	623.9	574.9	398.9	797.8	484.1	465.5	968.5	730.6	702.8	369.2	563.5	597.2	577.6	542.2	640.3	638.8	391.2	646.7	468.3	457.7	494.5	778.3	522.5	606.8	597.2	432.7	364.8	346	499.6	432.7	203.3	424.7	358	340.6	299.8	299.6	435.7	514.5	454
SL000384_CTLA_4	P16410	CTLA4	Cytotoxic T-lymphocyte protein 4	232.3	51.7	60	60.3	190	61.6	71.5	54.2	2780.4	248.3	54.3	63	50.6	112.7	51.8	53.9	61.2	68.1	58.4	60.1	64.7	119	60.5	57	54.5	55.4	59.2	64.2	44.6	52.4	94.4	59.3	378.1	58.2	73.5	61.5	98.1	514.9	63.5	89.9	196.7	106.7	72.2	89.5	100.4	117.6
SL000250_a2_Antiplasmin	P08697	SERPINF2	Alpha-2-antiplasmin	2569.6	1714.9	2104.5	2367.3	1947.7	1836.8	1829.8	1789	1853.2	1844	1862.7	1899.6	1953.7	2031.4	2077	1577.9	2062.1	1820.7	2027.8	1820.3	2153	1735.5	1683.8	1764.1	2126.7	1832.2	1916.9	1314.1	1696	2175.9	1981.3	1776.8	1565	1611.7	1815.2	2351.7	2135.2	1554.8	2441	1948.8	2081.3	2514	2325.9	2359	2238.1	1830.2
SL000004_bFGF	P09038	FGF2	Fibroblast growth factor 2	5498	4195.6	2647.6	34031.6	4003.7	3090.4	2482.7	5674.1	6430.4	2441	7371	2351.6	3685.6	1588.4	6482.2	5856.8	2777.4	4383.3	18457	2070.8	5283.3	4682.5	3495	34336.9	3148.6	6358.8	4557.6	1987	4809.4	5738.9	4648.1	54759	10191.3	1511.5	2009	1918.2	2349.3	10077.4	1535.1	13480.6	5038.2	103984	2654.1	1200	2868.7	2699.4
SL003301_Ck_b_8_1	P55773	CCL23	Ck-beta-8-1	29310.8	55930.3	34368	25298	44278.2	24728.7	82707.4	45209.7	51714.1	33072.8	22388.8	45755.3	32734.2	27751.4	15561.9	38781	48396.3	30933.1	28533.5	25803.6	42326.8	34899.9	25494.9	42549.9	49959.5	39562.6	40570.7	26609.6	24115.9	28116.2	28490.1	20451.2	23513.7	39139.1	52962.5	36333.6	68717.3	66366.8	63074.6	36648.5	51720.8	69846.8	71268.2	43191.3	35928.7	35466.1
SL005157_DC_SIGN	Q9NNX6	CD209	CD209 antigen	1277.6	1407	1287.9	1866.9	958.3	1089.4	1312.5	1987.7	2238.5	1464	1085.5	1496.7	1629.5	1000.2	1037.7	1782.4	2466.7	2281.3	2684.4	971.9	1486.4	1579	1106	1237.7	3070.8	1551.5	1458.1	1286.9	995.8	1455.3	2398.6	1930.1	2913.5	1963.1	4399.2	1560.1	895.6	2171.8	1186.5	1117.3	1343.1	2212.4	3500.7	1969.7	2111.4	1213.9
SL005158_DC_SIGNR	Q9H2X3	CLEC4M	C-type lectin domain family 4 member M	77935.6	33701.4	45765.6	51124	44068.8	42527.1	47552.9	42105.3	39718.4	42116.3	42051.7	47848	35609.2	67853.7	42138.4	40092.4	44564.4	41348.9	54997.5	32033.6	45642.2	44353.7	37692.6	44286.4	33512.6	43599.6	49363.4	32103.6	40694.3	43838.4	48553	36882	45071	66518.8	44140	38488.9	37709.4	41624	39182.8	53272.8	40132.2	39052	50433.4	32182.2	33720.8	35434.8
SL000428_FSH	P01215, P01225	CGA FSHB	Follicle stimulating hormone	1768.7	556	2157.9	1114.6	1216.1	2013.2	1295.5	498.5	472.7	2529	579.6	1179.5	370.1	576.2	534	564.1	731	650.1	1486	1828	1388.4	690.9	2294.8	934.5	9000.7	1440.8	700.7	3754.5	348.3	518.1	1480	531.3	2508.2	1569.9	3724.8	3090.8	815.7	863.2	11837.2	628	5101.8	8860.1	553.3	5992.8	7803	5360.1
SL005164_Galectin_2	P05162	LGALS2	Galectin-2	739.9	618.7	600.6	490.6	639.9	1061.1	543.4	659.7	597.5	639.4	641.2	973.9	720.9	1647	719.3	638	529	617.3	663.8	567	845.5	598	669.1	684.5	504.2	665	517.9	643.6	616.4	542.8	569	541.4	694.9	591.2	529.4	674.7	489.9	10161.8	651.2	697.2	486.4	546.1	469.9	625.5	1457.9	561.7
SL004271_GFAP	P14136	GFAP	Glial fibrillary acidic protein	1326.3	545.3	5532.3	502.7	457.7	510	617.9	498.5	419.4	485.2	442.4	521.3	449.4	482.3	495	435.1	586.7	424.7	436.3	766.1	397.5	511	455.9	6029.4	513.3	421.3	538.9	458.4	1765.6	590.8	400	521.7	426.1	674	445	436.9	480.5	3445.3	546.8	426.1	537.1	470.6	455.5	498.8	749	543.5
SL004354_IL_19	Q9UHD0	IL19	Interleukin-19	6638.3	5875.7	7610.5	7365.9	4995.1	5323.8	8273.2	5090	5366.3	6544.1	4819.8	5765.4	6460.5	6620.2	6731.8	4179	4506.3	5751.2	6520.8	6012.9	4824.1	5976	4436.9	5470.3	6406.9	6623.8	7188.1	5181.3	3278	5493.2	5557.6	5713.2	6024	6459.6	6229.2	5949.1	6283.3	6102.8	6830.3	6462.8	7639.9	8135.6	9054.1	10577	7845.4	4782.5
SL001795_IL_1b	P01584	IL1B	Interleukin-1 beta	4949.3	3709.4	3415.2	3499.6	2738	3509.4	2254.8	2157.9	1888.5	2584	2400.7	2126.9	2325.5	2121.8	2213.6	2456.1	2514.4	1790	1857.5	4625	2132.6	1840.4	2618	2106	3399.6	2203.6	2093.5	2955	2136.5	2221.5	1796.3	2139.1	2095	2976	2467.1	3914.4	4390.9	2811.7	5913.8	2743.9	1645.9	4204.1	2895.1	6399.4	2951.9	2252.5
SL003326_I_TAC	O14625	CXCL11	C-X-C motif chemokine 11	4358.5	3747	3245	3812	2586.8	2839.3	3218.6	4616	4482.8	7063.4	3548.2	4360.5	3703.7	2152	2274.4	5678.3	5450.8	5577.8	5608.6	1913.9	3101.9	3080.2	4889.7	5750.8	3622	3584.2	1290	3957.9	14201.8	2582.7	2217.3	4387.8	9855.1	5228.4	2918.6	2277.5	1695.3	6273.4	2489.4	4776.2	8218.6	2948.2	5873.4	2394.7	3113.1	3260.4
SL000519_MIP_1a	P10147	CCL3	C-C motif chemokine 3	3252.7	1985.4	452.6	585.6	789.7	978.7	938.8	815.3	766.3	779.2	583.9	699.1	822	1825.6	838.2	943.5	1005.3	635.8	799.7	731.2	536.5	553.6	618.9	902.1	720.9	688.4	871.8	664	682	584.4	536	764.2	2343.2	816.7	1254.4	700.4	773.6	11398.8	689.7	951.8	1181.6	632.9	997.4	751.1	1526.3	1111.5
SL008416_MRC2	Q9UBG0	MRC2	C-type mannose receptor 2	2669.4	2495.6	3276.4	4735.6	2277.8	3800.2	4029.1	2434.3	2960.9	2919.3	3482.5	2832.9	2978	3030.6	2531	2557.4	2865.4	2678.8	2918.4	2818.9	2872.3	3284.1	2703.7	3269.5	3452.4	2679.5	3363	3672.1	1686.3	3647	3091.4	3110.6	2720.5	3239.5	3528.5	1869.8	2501	3135.7	2714.1	1908.2	3192.8	3174.5	2351.8	3867.3	3118.3	3649
SL000164_Myoglobin	P02144	MB	Myoglobin	2590.3	1847.7	1638	1824.1	1466.9	2192.7	4069.5	1602.1	1618	2432.1	1047	1427	1038.3	1279.9	1806.6	1283.7	1825.9	1179	1514.6	2357.6	2252.5	1958.6	2530.6	1729.7	1117.8	1533.1	3791.5	2144.2	984.6	1182.5	1563.9	2956.2	1300	3600.4	1242.9	690.1	1382.7	1991.5	1048.9	980.1	1288.8	1462.9	831	1392.4	1260.3	1086.7
SL000532_ON	P09486	SPARC	SPARC	46181.6	31805.4	38774.5	16102.2	67124.3	60504	19713.5	66492.7	37305.7	64240.3	69218.8	73241.2	70331.6	37267.8	91052.6	59576.9	39462.2	56397	76645.4	43918.7	59011.1	69537.6	54246.9	61201.5	43661.3	53000.2	60808.9	60838.7	67147.8	53849	71151.4	46580.9	48214.9	31663.9	38808.2	58605.7	27187.6	13483.2	25491	30431.3	36557.7	28731.2	19533	6474	47071	49494.2
SL002704_PTN	P21246	PTN	Pleiotrophin	3122.5	1260.2	830.8	772	880.4	1042	1172.5	928.9	1305.8	813.7	989	844.3	911.6	819.3	924.6	1391.9	1156.1	895.5	769.6	1035.4	826	865.2	1010.5	1002.7	1194.7	853.2	898.8	984.8	1008.2	1685.5	1065.4	1431	1358.8	1322.1	1190.9	743	905.3	1957.2	960.9	1026.4	1295.3	1138.2	840	1143.9	1270.4	1076.5
SL004260_resistin	Q9HD89	RETN	Resistin	21316.3	1256.5	950.5	1507.4	793.5	706.3	1303.9	626	1196.6	1402.1	554.6	1043.9	1106.1	978.3	883.6	1466.7	1254.3	763.9	752.6	669.6	556	545.9	784.9	2328	2587.3	1080.3	865.4	746.5	804.6	589	715	1044.6	1252	991	1569.4	931.5	1479.2	5653.9	1579.3	2059.9	1888.2	904.5	2085.4	1704.5	1050.9	1283.5
SL000603_Trypsin	P07477	PRSS1	Trypsin-1	2592.8	7322	4969	9851.7	7320.9	5874.8	9308.5	8246.2	9581.3	5194.8	3796	7785.2	9497.1	10232.9	4650.8	7071.4	7218.9	8289.6	2827.1	5693.4	7150.2	5201.3	5609.3	7172.1	8221	7982.4	8949.9	4173.1	8174.8	5413.7	6174.8	4268.5	3064.3	7175	3114.4	8213.8	10679.1	12600.5	13241.5	6900.2	9511	9163.8	13319.8	8826.5	10004.5	3768.7
SL000633_Fas_ligand_soluble	P48023	FASLG	Tumor necrosis factor ligand superfamily member 6, soluble form	4996.3	507.7	506.2	765.1	412.5	469	955.4	505.5	1213.2	510	418.1	683.6	549.5	866.6	455.5	447.6	515.8	805.4	543.9	493.4	444.5	1131.3	413.9	648.8	356.6	585.5	574.1	416.3	379.4	477.2	1546.2	413.8	479.1	709.7	529.9	396.2	464.6	27912.8	338.6	485.5	790.4	489.3	762.5	499.9	9010	538.4
SL004343_Flt3_ligand	P49771	FLT3LG	Fms-related tyrosine kinase 3 ligand	12413.8	305.1	315	372	309.1	370.4	304.5	272.4	287.5	284.2	295.3	370.3	314.7	341	316.1	277.7	346.5	264.1	313.8	307.7	257.8	278.2	287	266	300.9	400.9	295.4	269.2	254.8	325.2	308	289.7	279.3	533.4	482.9	367.5	509	7314.8	432.8	902.4	1025.9	882.8	332.7	929.9	642.7	467.2
SL000437_Haptoglobin_Mixed_Type	P00738	HP	Haptoglobin	18524.4	8176	7946.5	1428.8	19900	16669.7	17102.7	35595.8	21795	11450.5	39767.1	13331.6	29682.6	16332	8076.8	11887.7	23492.6	32393.4	171.9	13868.5	29159.3	13448.9	44625.2	30685.2	175.7	37372.8	10546	144.5	38568.6	11840.5	53441.3	180.5	6818.5	171.8	20294.3	25884	19177.5	17510.3	36811	29608.7	24888.5	10537.7	15804.2	3024.1	9790.2	30675.6
SL003308_IL_4_sR	P24394	IL4R	Interleukin-4 receptor subunit alpha	455	143.8	121.6	115.5	177.3	178.5	182.9	207	147.7	151.9	191.4	156.5	438.9	187.4	250.5	154.9	256.2	150.3	198.7	194.3	150.6	139.1	142.9	210.7	136.1	144.5	281	155.3	158.6	156.8	155.7	148.2	152.7	250.8	317.9	166.5	137.5	7804.6	141.1	3410.9	901.1	191.4	293.7	331.8	669.6	235
SL005204_NKG2D	P26718	KLRK1	NKG2-D type II integral membrane protein	7096.6	770.1	542	549.4	992.8	618.9	622.1	789.9	679.3	643.4	941.8	773.9	1159	693.9	965	1394.8	599.9	724.8	728	963.3	683.7	583.3	940	615.2	731	583	595.2	988.3	957.1	683.4	838.4	643.1	1099	500.9	738.4	848.2	679	15532.6	909.7	625.2	887.9	731.3	1259.5	1009.7	848.1	14649.4
SL004689_WISP_1	O95388	WISP1	WNT1-inducible-signaling pathway protein 1	6299.7	4672.7	6434.7	10613.5	6901.2	5438	5415.6	5233.4	4758.3	6887.4	9003.2	4368	5865.3	7724.7	7434.6	5356.6	7976.2	5658.9	5304.9	5932.3	4568.4	5458.5	7941.6	4740.2	6656.9	5947.1	8824.4	5357.8	7939.4	5459.6	4716.9	5844.8	5546.7	8409.6	4114.9	6356	3362.5	4101.6	6526.1	5737.5	2804.4	4792.7	5922.3	4799.5	3152.3	3841.4
SL004327_BAFF	Q9Y275	TNFSF13B	Tumor necrosis factor ligand superfamily member 13B	2478.4	787.5	823.6	958.7	994.6	1292.5	1218.4	866.7	1074.8	1010.7	1054	1288.5	964.5	1082.6	811.7	1079.3	1219	1490.7	1181.4	610.3	1175.1	1230	1094.9	1450.9	863.6	1104.4	1691.6	784.2	698.8	1366	1129.1	932.1	1268.3	1283.6	910.3	907.8	750.3	6296.6	729.3	1184	1216.8	805.9	1585.9	683.6	1481.9	1148.2
SL000325_C9	P02748	C9	Complement component C9	78593.9	49323.7	85564.5	46468.2	65365.4	44903	74525.7	58214.9	43733.1	71832.7	29895.4	72724.5	59146.3	88174.7	54276.9	71903.9	63555.6	99091	61159.1	58341.5	52318.7	79820.4	63985.2	75902.7	56025	49864.9	67789.6	42474.9	72859.8	49044.9	65523.2	57295.7	60948.4	66215.6	83066.9	75308.9	67378.8	98721.7	79998.9	97447.6	54360.9	57864.1	58807.6	61786.9	58668.6	71948.1
SL000343_Cathepsin_B	P07858	CTSB	Cathepsin B	5694.8	1383.7	1198.1	1590.6	1601.9	1512.1	1094.5	1622.3	1652.7	1509.7	1399.8	1559.6	1546.2	1265.4	1597.5	9444.2	1826.1	2528.2	1685.5	1217.1	1283.3	1394.9	1329.3	2135.7	1120.6	1227.5	1461.8	1382.4	1654.7	1617.1	1061.1	1533.7	1673.6	1588.5	1720.4	1097.3	1800.5	2515	1529.5	1387.5	2571.3	1368.6	1314.2	1307.4	1327.3	1795.7
SL004339_FGF_5	P12034	FGF5	Fibroblast growth factor 5	1941	1824.9	665.2	631.4	692.1	515.2	668.2	1233.3	512.8	597.2	487	895.9	539	583.5	576.7	497.2	731.5	535.6	469.4	625	503.2	479.6	541.7	523.5	571.1	476.8	564.1	730.3	474.7	511.1	481.4	742.3	3301.6	603.3	687.1	3593.6	707.8	3836.6	1079.1	799	576.1	788.8	652.8	994.4	815.7	555.3
SL003744_Galectin_3	P17931	LGALS3	Galectin-3	15867.8	14822	13229.5	15506.1	11094.6	15509.2	19846.9	14615.4	17490.8	17815.7	13507.9	13839	12637.6	16598.2	10523	11494.6	14772.6	15882.2	16008.2	17247.1	15416.8	19360.7	11916.9	15327.5	16357.1	12453.3	18737.4	11807.4	11961.9	13446	18235.1	15607.6	15893.2	15418.3	22225.2	16040.6	17119.3	23214.5	17876.2	17525.9	18861	21459.7	18821.1	22909.5	16866.5	14649.8
SL005234_GDF_9	O60383	GDF9	Growth/differentiation factor 9	3049.1	767.3	583	590	785.4	644.1	631.5	828.5	588.1	702.9	854.8	1072.6	816.1	1776.8	822	746.8	683.1	768	937.7	587.4	789.9	560.5	751.1	685.6	523.3	583.7	690.6	1011.5	909.7	600.7	733.2	696.9	767.6	780.3	585	703.6	478.5	8527.6	540.1	558.8	610.6	459.1	395.6	580.2	906.1	672.6
SL000468_IgM	P01871	IGHM IGJ IGK@ IGL@	Immunoglobulin M	9562.4	1410.3	3744.8	1212.1	1830.1	1930.6	1339.6	9461.9	1627.2	2817.9	2089.3	1163.3	2610.9	1291.4	4464.3	8929	2722.7	837.5	1540.1	5591.5	2439.1	1964.2	1458.6	2114.3	1787.1	3250	1414.6	3538.9	3489.3	2233.5	2239.9	2183.8	6069.1	4419.4	1491.8	1709.5	1976	4016.8	3883.2	5119.6	1134.5	4558.7	11167.4	2436.3	1652.1	2554
SL001718_IL_13	P35225	IL13	Interleukin-13	5923.5	586.6	483.9	596.4	685	622.7	461.1	894.3	547.8	541.9	768.4	545.1	607.6	696.9	773.4	674.4	789	617.3	643.4	594	574.5	660	647.3	540.5	820.4	1498.2	743.5	629.1	731.8	547.8	685	639.5	528.2	433.7	866.9	666.5	555.5	10516.8	537.2	1453.2	693.6	516.5	573.5	565.7	925.8	613.2
SL002508_IL_18_BPa	O95998	IL18BP	Interleukin-18-binding protein	23017.9	8349.9	5967.4	6709.6	5244.6	8735.9	8697.5	5981.7	10136.1	5917.2	6347.3	8444.9	5309	7519.2	3085.7	7735.3	12417	7766	6120.6	8659.1	5010.3	10438.5	6229.4	8350	8035.9	6439.1	7547.3	5595.4	2922.1	7095.1	5875.2	5107.6	8866.2	8894.2	11732.6	4684.2	8274.7	19887	9942.9	12400.5	10416	16208.3	13325.9	11814.2	9682	8656
SL003309_LBP	P18428	LBP	Lipopolysaccharide-binding protein	55104.4	47502	77484.4	70595.4	51893.5	59492.3	78439.5	52616.8	54684.2	65536.7	48490	71471	61210.1	62033.5	41522.6	49061.8	65663.4	86056.1	58661.6	54609.5	64423.8	76488.8	50775.1	71710.2	50982.3	41646.2	75196.7	56904	40917.7	49971.1	57364.9	49564.3	63964.9	119064	69785.8	51358.4	56222.3	93593	66107.7	78576.4	63387.7	75361.5	74770.3	69652.2	69011.3	64428.6
SL003324_Coagulation_Factor_Xa	P00742	F10	Coagulation factor Xa	3024.4	2675.1	3994.2	4748.7	5110.6	4521.4	5276.4	4543.1	5320.8	3836	6058.6	4335.3	4878.8	4467.3	4803	4269.9	4918.9	5232.6	2420.7	4523.6	5393.6	3144.9	3658	3921.5	5023	5050.4	4845.2	4230.5	3430.7	4219.9	3391	4274.3	3943.8	3533	3980.3	5679	5258.7	3677.4	5447.7	6504	3907.5	5593.2	6405.2	3393.4	5457.1	4200
SL002640_PlGF	P49763	PGF	Placenta growth factor	1900	275.6	229.3	222.9	255.8	344.2	241.1	259	209.2	235.6	280	260.2	266.5	246.5	297	234.7	281.1	265.5	268.7	254.6	227.5	199.6	238.3	325.7	237	207.4	227.8	257.4	251.2	228.3	237.3	222	216.5	239.4	354.8	293.8	232.7	5958	250.3	406.3	305.4	298.9	296.9	403.9	609.4	373.2
SL005152_TIG2	Q99969	RARRES2	Retinoic acid receptor responder protein 2	2234.2	3485.9	1691.8	2598.9	2229.7	2179.2	1975.7	2368.8	2469.7	2071.5	2996.5	1894.7	2125.3	2678.4	2067	2276.5	2971.1	2616.7	2361	2059.4	2257.3	1792.7	2338.5	2677.4	2416	2133.9	2000	2082.2	3228.5	2629	1947.7	2013.9	2164.6	2285.7	2327.9	2340.2	1554.3	2010.7	1682.7	1754	2057.1	2270.2	2077.1	2269.2	2427.5	2458.5
SL005227_ULBP_1	Q9BZM6	ULBP1	NKG2D ligand 1	1372.8	539.7	487.9	364.2	394.2	414.1	310.7	569.3	294.6	353.5	396.2	336.3	389.2	528.7	462	384.7	543.8	359.6	400.7	436.2	307.5	311.7	372.6	349.5	293.6	743.9	278.9	332.8	394.1	393.3	373	374.8	426.3	336.8	772.1	464.9	374.2	13248	317.6	331.1	278.1	446.2	311.2	506.2	958.3	367.5
SL005228_ULBP_2	Q9BZM5	ULBP2	NKG2D ligand 2	763.9	217.4	228.9	246.6	266.6	252.9	258.4	250.1	219.5	235.6	5222.7	215.4	246.8	264.2	274.9	234.1	209.7	248.9	248.9	246.8	271.4	203.9	263.7	344	277.8	216.4	263.7	383.2	1162.6	665.5	240.4	280.3	203.8	243.1	317.6	229	217.6	2084.5	231.3	258	336.2	238.3	213.8	321.8	341.1	281.8
SL005233_XEDAR	Q9HAV5	EDA2R	Tumor necrosis factor receptor superfamily member 27	1786.6	1893.4	956.1	1149.8	914.5	949.4	1318.5	807.4	1070.1	1032.2	814.9	1090.6	870.9	1367.3	713.9	927.9	1156.1	14984.2	718.1	1113.3	724.4	923.1	984	833.6	1241.5	975.6	1093.9	1139.1	822.3	763.2	753.4	1337.1	906.1	1192.5	864.9	918.4	1386.8	17158.3	1745	3300.3	805.6	1387.2	785.3	1345.1	1220.6	862
SL004771_Aurora_kinase_A	O14965	AURKA	Aurora kinase A	12993.5	702.4	788.6	830.5	847.6	849.6	883.8	812.6	744.2	749.5	887.3	925.4	932	1328.7	1810.3	716.7	5265.6	786.6	743	735	704.5	1022.1	756	1961.7	766.6	3046.3	784.1	610.7	696.2	706.5	735.9	846.1	806.7	839.1	2551	976.9	889.5	29703.8	1172.8	11577.5	909	963.6	2027	1582.8	1511	995.1
SL006918_MK01	P28482	MAPK1	Mitogen-activated protein kinase 1	17006.8	24555.6	10963.7	12813.5	31729.7	13301.9	6905.7	27389.5	25712.4	15527.1	34599.3	22196.2	12473.7	10401.2	28814.6	27807	21020.3	18388.7	28321.7	22151.5	19992.8	14896.6	27078	9185.9	29958.7	25605.3	11506.2	20263.1	26880.3	24147.1	28089.4	26020.9	18959.9	8421.7	9369.8	25294.9	20398.6	30374	19120.8	16170.8	14076.7	6758.1	9334.6	10623.5	5532.8	14963.2
SL003733_SMAC	Q9NR28	DIABLO	Diablo homolog, mitochondrial	8095.3	3016.3	3105.5	2899.5	3535	4404.4	3849.7	3470.8	3272.8	3537.7	3796.1	3728.8	3566.6	3434.7	2803.4	3545	4340.1	4385.4	4473.9	3323.1	3611.6	4344.9	3420.7	3546.5	3479.8	3754	7378.8	3325.2	2682.3	3960.3	7445.7	3344.6	4290.4	3806	4004.5	2819.6	3306.4	8546	3020.7	3916	3465.1	3985.9	4204.1	3501.3	3122.2	2846.3
SL004486_VEGF_C	P49767	VEGFC	Vascular endothelial growth factor C	5187.2	2221.1	1654.1	1767.5	2753.8	1767.5	1528	2676.1	2512.4	1731	3256.4	2160.2	1854.7	1696.6	2706.5	2938.1	2004.7	2529.8	2618.2	1934.5	2235.4	2025.1	2666.9	1805.6	2377.1	2247.9	2234.3	2176	2890.6	2240.8	2525.7	2557.4	6014.1	1635.5	1355.9	1800.2	1366.8	18885.8	1454.2	1544.9	1596.7	1154	1138.3	1566.5	1387.5	1457.7
SL002524_sCD4	P01730	CD4	T-cell surface glycoprotein CD4	210.3	262.5	292.6	281.1	315.9	468.7	269.4	316.3	279.7	282.8	336.6	302.9	318.8	238.9	366.4	313.4	247	337.1	307	308.6	320.4	374.6	332.8	323.6	272.8	253.5	269.5	284.7	420.5	322.2	330.9	289.5	231.1	268.2	315	307.6	276.3	275.1	257.8	208.8	246.8	296.3	184.8	266.3	268.9	343.9
SL003305_IL_2_sRa	P01589	IL2RA	Interleukin-2 receptor subunit alpha	821.2	1423.8	1412.2	1866.7	1228.4	1079.7	979.5	1001.8	898.5	1113.9	1128.9	964.3	981	968.7	1113.3	1225.8	1393.3	978.4	1045	1418.6	971.2	1023.4	1269.9	946.1	1382.8	1231.1	1153.8	1488.7	1261.1	991.9	1008.2	1050.5	1003.4	1237.7	1937	1136.3	1737.3	1915.4	1511.2	911.4	816.6	1144.3	1191.9	2047.5	1044.9	1029
SL001800_TNF_sR_II	P20333	TNFRSF1B	Tumor necrosis factor receptor superfamily member 1B	6867.8	12253.5	7682.7	9695.2	8264.5	8596	10359	7810.1	10488	8362.2	6764.7	8202.8	8626.2	10396.6	7385.3	10708.2	9798.1	8914.2	8636.7	10299.1	7061.3	10110.1	7700.1	11736.8	8841.2	8108.6	8274.4	8636.4	6032.2	9700.5	7509.4	8134	10102.4	8798.5	10216.6	7021.8	9317.1	25011	10126.5	6677.2	12549.8	10515.2	10378	10895.5	11121.8	11951.1
SL005215_Siglec_3	P20138	CD33	Myeloid cell surface antigen CD33	3570.1	2240.3	3564.8	2443.8	2956.6	3731.8	4391.1	2632.4	2561.7	2197.9	3254.7	2738.3	2448	3043.8	1349.1	2500.9	4795.4	2504.2	2227.8	4602.9	2948.9	4412.9	2436.4	3040.7	3274.2	3206.6	3003.1	4003.5	976.6	2824.3	1986.7	2672.3	2491	2479.2	4164.5	2165.7	4763.2	5775.5	5836.2	2833.2	4710.2	5835	2645.7	5852.3	3574.6	3668.7
SL004626_ADAMTS_5	Q9UNA0	ADAMTS5	A disintegrin and metalloproteinase with thrombospondin motifs 5	187.2	363.5	258.6	290.9	259.6	345.3	398.8	198.9	349.7	346.6	282.4	305.8	280.7	288.4	274.1	312	327	249.4	296.5	304.7	285.5	350.5	389.8	261.3	249.2	269.2	266	774.8	316	310	288.6	352.7	353.3	242.3	434.3	316.1	355.7	488	304.7	200.7	478.9	498.8	271.1	512.3	334.5	470.1
SL010368_IDUA	P35475	IDUA	Alpha-L-iduronidase	1697.8	739.4	1352.9	1949.4	2365.2	1693.3	1073.7	2849.9	1093	1162.6	1643.6	1614.4	1236.5	773	3420.1	1844.5	1252.3	2077.6	1434.9	1604.3	1755.3	1366.2	1546.7	1773.6	1318	1491	2420.5	1954.3	2930.2	1132.2	1568.8	2019	1604.8	1393.8	1320.4	946.9	2065.4	1498.7	1129.7	1523.6	1370.8	1592.5	1926.9	1269.1	1346.2	1907.1
SL007261_AMPM2	P50579	METAP2	Methionine aminopeptidase 2	25237.7	14686.6	9946.7	14513.5	31905.4	28812.1	6912.1	31111.5	34258	15801.4	41170.2	28413.9	15427.5	7123.9	39233.4	35346.5	20488.2	20350.7	60348.1	12634.3	39217.3	37318.4	40317.7	11403.8	39882.7	51706.2	19688.4	32735.5	24012.9	29887.8	54122.9	34238.8	16276.8	17278.2	19751.7	29646.3	30310.9	14282.9	23181.3	21830.5	32344.6	9053.3	15334.7	13058.7	10346.1	26242.2
SL004469_amyloid_precursor_protein	P05067	APP	Amyloid beta A4 protein	58231.6	39991.3	38875.1	13545.3	76474.3	54488.9	21120.9	73142.5	44583.9	73637.1	79428.7	61446.2	85059	39990	88929.6	68217	35410.2	65135.6	65917.6	52890.7	73392.9	59897.9	64960.9	56737.5	47745.8	48741.5	52848.7	74128.6	86469.8	48207.9	71626.4	52765.4	52344.8	20714.9	37126.1	59257.5	32526.3	18919.8	28781.7	22141.9	38269	28408.3	17050	9752.1	34356.9	44645.3
SL008956_ARSB	P15848	ARSB	Arylsulfatase B	686.1	761.9	1213.9	1339.5	945.1	1016.3	1113.6	1076.6	1011.7	1310	1161.7	964.7	1078.9	947.8	978.6	1110.5	868.8	1164.3	1086.6	850.5	2531.3	889.2	927.7	1084.3	967.7	1056.5	1137.7	947.5	1154.4	1022	1056.3	1077.9	3497.8	1434	865.1	847	743.1	677.9	702.6	1020	1117.1	3319.5	1148.5	683.7	699.9	926.5
SL008611_ASAHL	Q02083	NAAA	N-acylethanolamine-hydrolyzing acid amidase	3006.1	1584.8	8491.5	8023	6366.6	2764.1	3124.3	4270.8	2817.9	2819.1	2376.5	3698	3388.7	4367.1	3456	3269.5	5511	3387.7	2696.1	1878.1	5669.2	3197.3	4783.2	11668.1	4396.7	7148.3	30284.6	2921.9	5717.2	2891.9	3550.1	9484.7	7315.5	4324.8	7951.8	1950.6	1213.6	5782.4	547.8	6249.4	6301.3	4541.5	3056	479.1	3104.5	5546
SL008421_ATS1	Q9UHI8	ADAMTS1	A disintegrin and metalloproteinase with thrombospondin motifs 1	306.7	465.8	375.7	434.9	496	354.8	341.3	491.9	545.5	390.3	510.4	399.1	370.1	335.5	516.6	502.9	339.9	433.7	405.3	565.5	408.5	474.5	484.5	338.9	492	398	364.2	418.5	559.2	489.4	419.6	451	378.7	357.2	366.5	459.5	439.9	230.3	877.6	321.6	300.4	361.1	293.7	590.8	323	346.1
SL006610_ATS13	Q76LX8	ADAMTS13	A disintegrin and metalloproteinase with thrombospondin motifs 13	2147.7	1040.8	3234.1	2469.2	2203.6	3083.1	3253.6	2614.9	3080.6	1204.7	998.3	3284	3168.7	3002.2	3051.1	1725	1306.7	1880.4	3834.6	3230.3	2893.4	2501.5	1617.5	3308.9	2928.7	2179.7	2327	2168.3	2506.7	3300.5	3041.7	2140.4	2887.8	2440	3453.1	2431.3	3329.7	2841.6	3917.6	3580.1	4748.9	3672.5	3440	3772.4	4146.4	2885.8
SL010369_Carbonic_Anhydrase_IV	P22748	CA4	Carbonic anhydrase 4	692.6	1188.1	1110.7	1022.8	917.6	1136.4	1168.7	853.7	1302.6	896	860.2	1113.8	832.7	805.8	830.3	1047.6	1173.9	783.3	1107.6	814.9	1128	968.7	710.8	1121.8	895.6	1232.4	1180.4	729.7	688.8	1160.7	1080.8	1020.7	992.2	1288.8	2065.9	1423.1	896.5	1235.6	903.7	1274.9	1283.6	1824	2244.9	870.8	1318.8	1239.9
SL007280_CATC	P53634	CTSC	Dipeptidyl peptidase 1	306.6	409	389.7	359.3	399.7	480.9	475.5	405.5	422.2	439.3	446.2	421.1	453.4	382.1	436.6	450.2	400.9	432.5	441.1	419.8	442.2	474	673.3	1137.4	372.1	334	433.8	404	419.5	545.4	446.9	504.1	428	447.4	441.9	529.3	364.2	360.2	372.1	395.5	497	531.7	560.5	367.9	407.3	514.8
SL009213_Cathepsin_A	P10619	CTSA	Lysosomal protective protein	9282.4	7842.1	8726.5	9210.3	11281.5	8471	4257.6	15241.4	5475.3	8007.2	15152.5	10589	10839.9	5355.6	17193.2	8486.8	8277.2	9910.8	8917.3	9972	11415.3	5817.2	9747.9	13186.6	7894.4	13239.6	13622.1	13054.7	17562.1	7186	7057.6	10504.3	11545.2	5952	10758.7	7091.9	7013.9	7558.7	4326.7	9926.4	9662.7	6634.5	6818.4	3884	7827.9	13437
SL004673_Cathepsin_S	P25774	CTSS	Cathepsin S	531.2	816.8	649.6	659.3	673.1	771.9	556.8	602.1	738.7	612.7	470.5	832.5	740.4	773.7	665.4	545.3	694.9	540.6	597.6	601.8	528.2	787.1	601.5	707.4	575.2	612.5	512.7	816.2	553.5	758.7	589	620.8	933.9	745.2	1967	746.7	622.9	1175.6	1034.1	392.2	739.4	999.9	862.4	841.8	955	959
SL010371_CD39	P49961	ENTPD1	Ectonucleoside triphosphate diphosphohydrolase 1	830	1125.1	1240.9	1517.3	1157.5	1546.3	1212.1	2024.1	1287.4	1058.8	1186.8	1139.2	1172.3	980.3	1081.9	1261.4	1132.4	1992.7	1220.3	1058.2	1253.6	1124.2	1158.5	1120.9	1154.8	1106.3	1228.9	980.5	1130.2	1180.5	1151.2	1193.6	1018.7	1172.3	1370.6	1263.2	1119.9	1179.9	1066.2	1255.7	1342.2	1260.4	1772	1064	1090.3	1141.9
SL000358_Coagulation_Factor_VII	P08709	F7	Coagulation factor VII	368.8	602.6	567.3	518.6	419.2	569.2	468.3	537.4	643.6	434.3	602.7	453	715.8	520.7	712.4	697.2	648.9	370.8	335.1	602.6	515.6	522	578.9	559.8	616.5	611	340.9	499.2	585.7	601.9	549.3	652.7	568.5	601.9	598.6	758.9	726.5	629	629	516.9	592	685.3	677.1	705	491.1	735.3
SL002525_C2	P06681	C2	Complement C2	2064.5	2240.9	2492.8	2727.3	2419.5	2562.1	3609.2	7247.3	2440.5	2772.7	2710.8	2769.5	3522.7	3315.9	2659.1	2719.3	2765	3405.1	2274.5	2685.9	7496.4	2272.8	2518.7	2780.2	2609.6	2470.1	2691.1	2523.3	2544.3	2553	3027.9	2612.3	2659.1	2129.5	3151.6	2611.1	2877.6	2554.8	2928.4	2827.1	3023.6	2640.9	2639	3038.8	3476	3066.4
SL007284_CRIS3	P54108	CRISP3	Cysteine-rich secretory protein 3	136.4	160.4	175.8	180	214.1	265.1	159.4	207	195.7	207.7	234.5	177.5	228.6	157.8	254.8	256.4	161.5	197.9	211.6	255.7	194.1	197.5	236.2	194.4	178	218	170.6	183.6	298	179.9	227.5	187.4	163.1	176.4	251.8	204.8	199	150.2	436	425.3	262.3	204.8	107.9	199.1	190.8	262.3
SL010372_Enterokinase	P98073	TMPRSS15	Enteropeptidase	101.4	145.2	147.5	91.8	153.3	157.1	106.9	135.4	115.1	132.8	155.6	124	153.6	110.3	173.9	157.3	98.1	125.1	141.1	180.4	131.5	135	209.4	123.7	124.9	105.6	93.2	154.9	175.7	147.4	138.8	122.6	190.9	120	185.9	172.1	148.1	101	158.3	139	104.6	156.6	156.9	156.6	154.9	193.9
SL012783_WFKN1	Q96NZ8	WFIKKN1	WAP, kazal, immunoglobulin, kunitz and NTR domain-containing protein 1	316.6	573	380.6	1007.6	610.4	507.2	551.8	367.3	508.7	511.6	313.6	616	489.5	645.4	489.5	459.8	750.4	381	427	1018.7	603	341.5	428.1	414.3	489.5	840.8	501.1	413.2	306.6	545.9	453.8	328.2	324.4	481.4	567	498	1034.2	368.3	756.9	703.2	376.4	886.7	623.1	1153.8	722.5	557.8
SL002695_Glutamate_carboxypeptidase	Q96KP4	CNDP2	Cytosolic non-specific dipeptidase	1038.4	963.8	1130.1	1002	2123.9	1321.1	991.5	1947.5	1403.3	1240.3	1887.3	1319.1	1744.7	760.6	2137	1795.8	1222.9	1713.3	1640.7	1432.7	1293.1	1346.8	2219.3	1269.4	1358.1	1388.9	1391.7	1197.9	3062	1473.8	2472.1	1044.4	1385.6	970.2	1284.2	1343.7	1401.5	704.1	1103.2	1236.7	1162.5	870.3	1214.7	978.4	790.9	1171.5
SL008759_GPVI	Q9HCN6	GP6	Platelet glycoprotein VI	19438.8	19531.3	16931.7	13657.2	29095.3	14722.4	9522.6	35157.4	18977.5	21066.5	45802.4	18707.6	16597	13252.8	33477.7	33251.7	12406.8	32414.1	34113.1	19815	29463.2	18376.5	18618.9	11152.6	18122	27150.8	18879.9	21125.9	44261.1	20984.6	34239	22061.4	17564.7	14186.4	8288.9	22560.6	13851.8	5715.8	14928.2	18222.7	18035.4	5942.1	11997.7	4657.3	4858.9	19271.2
SL000678_Granulysin	P22749	GNLY	Granulysin	1115.8	3347.3	1802.4	1544.4	1054.3	1184.6	582.1	1991.6	1325.5	1487.4	1356.5	1060.8	1935	1883.8	1089	1215.4	1784.9	1444.3	1553	926.2	1893.1	1490.9	2359.6	1312.1	1758.8	1635.7	1520.7	1757.2	1235.1	2202.5	894.4	1782.7	1728.1	1383.1	1869.8	1995	1778.3	2344.2	3919.3	2442.9	2077.7	3017.9	3371.6	1860.7	1248.9	3292.8
SL008023_HPLN1	P10915	HAPLN1	Hyaluronan and proteoglycan link protein 1	739.8	1155	921.2	840.1	1030.9	1360.6	904.3	988.6	975.5	737	1231.4	2851.9	764.5	1097	915.3	1072.9	853.1	889.6	1098.4	927.4	1065.4	3632.8	967.7	1042.7	1117.6	1039.8	1160.5	1229.4	1057.1	1188.1	879.7	949	765	935.7	1280.9	890.5	783.9	641.1	715.1	818.1	713	864.9	959.6	1022.2	830.3	1595.5
SL007122_IDE	P14735	IDE	Insulin-degrading enzyme	1510.8	1815.2	1858.5	3272.4	2093.8	2080.9	1602.8	2032.4	2839.3	1572.5	3713.9	1720.5	1472.9	2636.3	2297.2	3106	3983.5	3661.1	2283	2342.8	1917	1864.4	2089.3	2824.7	3773.8	2491.5	1915.4	942.2	2758.4	2021.8	2180.2	29840.2	3146.7	1491.4	1632.5	1557.4	1853.1	1295	631.1	1808.6	2019.6	1527.3	1830.4	570.5	2193	1899
SL008639_IDS	P22304	IDS	Iduronate 2-sulfatase	3735.5	1588.6	4842.1	2982.2	2293.4	2596.2	4635.6	2854	3234.3	3956.7	2966.5	4061.6	3302.5	3525.7	2370.2	2922.4	2455.7	4573.3	3650.9	1122.5	2931.2	3971.7	2460.4	4833.3	2018.9	3230.6	7211.2	2340.1	2211.4	3882.6	3127.8	3285.9	3130.7	3771.1	2023	1030	829.2	2720.4	852.8	3234.5	4433.5	1383.8	3097.4	846.4	1902.5	1553.1
SL003916_kallikrein_12	Q9UKR0	KLK12	Kallikrein-12	1573.4	3672.5	2438.2	4995.6	1692.3	3302.1	1126.1	2769.5	2879.8	1810.6	1908.5	2968.7	1966.5	1334.6	2264.9	2298.2	3576.4	1316.5	2954.3	1825.3	2991	2759.6	1591.6	2798.9	1971.7	3286.8	2046.5	3250.9	2417.5	2384.8	3211.5	3966.9	3256.3	2757.7	3012.4	3191.9	2143.1	2647.3	1979.2	1178.1	2624	3559.2	7689.6	1635.7	2686.4	3106.3
SL003918_kallikrein_13	Q9UKR3	KLK13	Kallikrein-13	600.9	734.4	943.6	1176.2	1005.9	1077.2	897.7	932.6	994.3	1126.3	865.8	972.7	874.1	1040	774.2	943.4	831.8	1661	851.3	882.6	1040.1	860	894.2	931.9	920.5	965.7	1004.8	738.2	804	921.7	1036.6	1118.5	1322.2	926.1	974.3	810.1	1173.6	1016	753.8	974.4	1020.7	1090.3	1085.3	687.3	927.9	819.7
SL003863_kallikrein_5	Q9Y337	KLK5	Kallikrein-5	58.5	96	82.9	70.3	117.1	112.9	107.6	84.5	91.8	91.6	97	136.3	93.6	93.8	92.7	93.9	80.7	78.5	86	140.4	99.4	111.8	169.2	91.7	82.1	66.3	87.9	99.6	80.4	78.4	114.9	105.8	169	96.3	36390.7	105.4	110.8	85.9	110.8	79.4	78.6	149.9	96.4	138.2	397.3	164
SL010393_KREM2	Q8NCW0	KREMEN2	Kremen protein 2	4451.1	5751	4195	5635.8	7756.8	4693.1	3482.7	7319.4	6815.4	4487.1	8697.3	5484.2	4300.2	4041.6	6945.7	11553.4	4548.1	6713.6	7349.2	6705.4	6188.8	5127.5	7153.7	3793.4	7961.2	6357.5	5732.9	5430.3	7709.9	6611.2	7208.1	7547.6	5235.9	3742.1	3849.5	5316.4	4922.6	1657.6	4602.7	4121.5	3964.2	2484.2	2555.8	4426.2	2237.9	3663.6
SL007100_LKHA4	P09960	LTA4H	Leukotriene A-4 hydrolase	7400.6	5393.8	18261.2	20097.2	5192.3	2608.3	4293.3	9008.3	16065	23785.9	5947.8	13269.1	20244.9	4205.2	6134.9	11685.4	10891.3	16492.1	10512.9	931.1	7489.2	5775.1	6217.3	22599.7	1960.1	6215.7	9548.1	3621.7	8390.8	11475.2	5278.2	7625.6	9838.8	10052.5	1018.1	913.6	746.1	1677	865.6	2350.4	2937.1	979.4	1904.7	761.2	1062.1	986.5
SL008904_LYVE1	Q9Y5Y7	LYVE1	Lymphatic vessel endothelial hyaluronic acid receptor 1	274.9	259.6	313.8	364.6	305.8	310.6	285.2	299.8	275.1	311	386.3	259.5	300.5	267.5	361.7	328.1	298	273.2	307.5	331	270.2	344.1	375.1	249.4	319.9	283.3	281.6	334.7	386.8	320.5	362.9	300.9	288.9	418.3	346.2	269.3	242.1	243.5	277.4	153.1	309.4	242.3	219	282.6	246	282.2
SL006992_MATN3	O15232	MATN3	Matrilin-3	255.6	378.9	439.7	453.7	365	379.6	319.7	448.9	340.6	362.6	391.7	353.7	415.9	314.3	439	381.5	368.5	326	391.1	377.4	388.4	330.7	352.7	373.6	334.7	332.6	351.5	316	355.4	368	373.8	356.8	337.4	405.8	487.3	469	387.2	362.5	376.9	341.6	369.5	609.1	423.9	418.6	440.9	435
SL005437_MEPE	Q9NQ76	MEPE	Matrix extracellular phosphoglycoprotein	155.2	197.3	193.9	179.6	242.5	295.8	171.8	191.9	189.5	184.8	226.7	205.3	215.4	254.8	239.4	215.7	184.9	199.7	188.1	296.7	192.3	175.3	215	196.8	232.1	168.5	184.6	217.7	229.5	206.5	202.2	206.1	228.3	178.1	175.4	254.5	265.4	154.8	419.4	161.9	168.1	273.8	138.8	446.7	194.8	205.9
SL010374_METAP1	P53582	METAP1	Methionine aminopeptidase 1	1165	1141.6	1003.2	680.9	2916.7	1797.9	1117.9	2471	1877.5	1242.4	2048.3	1830.3	1852.6	1085.9	2631.3	2205.4	1292.4	1935.2	2554.3	889.5	2456.5	2139.5	2890.7	1241.7	1987.2	2264.6	1540.2	1997.8	2583.7	1665.9	2622	1625.3	1820.5	1114	556.2	967.4	965.2	315.9	823.1	627.7	1152.5	288.7	435.2	282.1	289.1	1046.7
SL010375_ASAH2	Q9NR71	ASAH2	Neutral ceramidase	1846.6	1236.6	4178.6	1218.7	1160.7	2878.2	6736.2	4714.3	1229.9	1585.9	786.2	2439.5	2698.8	2845.4	1718.8	2479.3	2570.7	3049.6	3257.6	2691.6	1567.6	2438.1	1385.5	3491	2428.2	2086.5	3893.3	4394.1	1640.5	650.7	1731.8	2328.1	2937.6	2674.8	4141.3	2330.3	3404.8	4709.1	3818.3	3395	3151.7	2145.2	3456.1	3487.1	5452.7	2290
SL000640_Nidogen	P14543	NID1	Nidogen-1	3692.6	4870.7	3233.6	2783.7	4681.5	5059.5	3935.5	5465.8	3903.7	5858.7	4773.8	5656.3	6489.6	3637.6	4954.5	6823.7	4657	5233.3	5166.4	4312.5	6018	3885.5	4730	5258.8	3505.4	4383.1	4756.2	5274.3	6799.7	5245.2	4617.8	3688.1	5534.7	4090.9	3899.2	4790.7	5077.5	5114.4	3269.4	2521.2	3553.6	4006.4	2636	2969.3	4514.4	5070.6
SL005797_PIGR	P01833	PIGR	Polymeric immunoglobulin receptor	1888.8	2294.8	5527.5	4913	3357.1	2216.9	5060.9	2994.9	4625.9	5188	9884.9	3570.2	11042.7	5933.6	3032.8	3276.5	3061.7	4540.4	2174.2	3431.2	9620.5	5401.6	4863.6	9326.4	5151.7	2739.9	7614.6	3400.2	3474	7233.9	5100.3	3169.3	2428.4	4790.5	1293	1218.2	4334.7	2703.3	1187.4	1048.9	2136.4	4289.1	3667.8	3263.9	1995.3	2541.7
SL004457_Protease_nexin_I	P07093	SERPINE2	Glia-derived nexin	1441.3	1634.3	1589.3	1307.5	2709.3	2577.1	1377.9	1751.4	1704.8	2243.5	2374.5	2164.2	2276.7	1436.7	2029.9	2591.1	1329.6	1923.5	2304.7	2369.4	2770.8	2432.5	1967.5	2241	2008.7	1753	1907	10172.9	2793.1	1767.5	2219.8	1828.2	44340.9	1327.2	1981.6	1823.7	1879.2	900.2	1713.1	1650.3	1426.5	1398.8	1250.6	1113.9	2060.2	1666.2
SL010378_RET	P07949	RET	Proto-oncogene tyrosine-protein kinase receptor Ret	1187.4	770.3	1310.5	3689.5	1029.3	1002	1399.3	1315	1111.3	818.6	1112.2	1207.9	1067.6	831.4	1220.2	1018.3	657.4	590.1	784.2	1010.3	899.8	750.4	851	1022.5	1035.2	906.3	1419.1	1072.8	484.7	1752.5	1009.4	1063.6	815.1	1291.5	1497.4	677.5	984.3	1494.7	702.6	617.5	1010.6	897.5	800.1	1175	2308	1198.1
SL003770_SARP_2	Q8N474	SFRP1	Secreted frizzled-related protein 1	1969.5	2629	4325.8	2698.5	2190.6	3339.8	3777.9	3632.9	5436.1	4411.5	2970.5	3241.3	5252.1	2941.8	2381.1	2639	3124.2	3675	3339.3	959.2	3557	2949.4	2526.2	4746.2	2381	3099.4	5004.3	3380.3	2155.3	3225.9	3384.5	3534.5	3334.8	3895.7	2938.5	1258.6	712.9	3453.6	598.8	2637.5	4637.3	1721	3285.5	411	2633.7	2384.2
SL010379_Semaphorin_3A	Q14563	SEMA3A	Semaphorin-3A	1006.4	1523.6	1226.9	1959.8	1852.7	1524	1599.8	1705.9	1427	1433.8	2011.2	1313.4	1155.9	1682.8	1517.3	1664.4	1660.2	1530.9	1549.2	2736.2	1507.9	1296.9	1616.5	1107	2269.8	1473	1740.7	1515.4	1835.8	1450.6	1495	1872.9	1164.6	1373.7	1202.8	1946.8	2380	901.4	2116.3	1073.6	912.7	1475.1	1109.4	2633.5	1065.3	957.9
SL004118_TrATPase	P13686	ACP5	Tartrate-resistant acid phosphatase type 5	6550.9	3957.5	4943.1	7143	7678.2	10537.4	9620.9	4824.8	6988.7	6166.6	9191.6	8211.3	9919.2	9134.8	5695.8	6627.9	5688.1	5522.2	6001.3	6081.8	10470.3	7034.7	5639.4	6531	5389.6	6796.9	6661	7419.2	6135.1	5778.3	7256.8	7423.5	7205.7	5437.3	9691.9	9396.5	9920.3	9538.2	8926.4	7137.9	8656.8	8615.2	7565.2	6617.2	13528.3	8704.2
SL010390_URB	Q76M96	CCDC80	Coiled-coil domain-containing protein 80	1210.5	1936.1	1650.1	1906	1349.7	2237.8	1893.7	1552.7	1753.5	1627.5	2052.4	1967.8	1592.7	1720.8	1684.1	2237.2	1880.4	1574	1700.5	1968.2	1590.8	2514.8	1743.4	2577.8	2150.1	1738.3	1764	2073.5	1519.2	1648.6	2314.2	2076.6	1555.6	1774	2334.9	805.4	1267.8	1831.2	990.7	1329.9	1678.9	1973	1392.6	1758.1	1752.9	1918.5
SL010391_WFKN2	Q8TEU8	WFIKKN2	WAP, Kazal, immunoglobulin, Kunitz and NTR domain-containing protein 2	3192.1	10257.9	7914.9	3171	4855.5	5674.7	11220.8	7581.6	11005	9227.7	3691	9670.8	6479.5	7416.1	2805.2	5202	9206.4	12720	7077.4	8520.9	5497.6	9958.6	4975.5	9498.7	7723.5	6970.4	11113.5	5029.7	4595.6	3810	6093	4993	5178.6	5143.5	5426.6	5618	9264.5	15122.7	11648	9817.2	8034.7	10326.1	10085.4	8538.3	6930.6	5857.9
SL006803_ANGL3	Q9Y5C1	ANGPTL3	Angiopoietin-related protein 3	253.3	435	337.9	365.7	452.8	371.7	315.3	374	350.4	348.2	457.3	341.3	367.2	319.2	432.5	392.5	289.5	349.2	367.1	497.3	350.1	323	411.2	318.8	444.8	310.3	313.2	353.2	447.9	339.8	409.4	367.5	414.5	302.5	532.3	459.1	663.5	278.2	523.2	229	262.4	407.8	272.4	552.3	344.1	354.8
SL006544_BGH3	Q15582	TGFBI	Transforming growth factor-beta-induced protein ig-h3	20102.9	33891.3	20626.2	24373.2	27210.5	27645.3	49125.1	17730.6	31532.5	18961.2	19049.8	34948.4	31449	23963.4	22119	18732.1	30834.4	17045.5	23229.2	26631.7	21049.5	34727.8	16990.5	32078.5	22644.5	28106.2	25642.3	19177.5	12926	25763	30533.2	21322.7	41300.4	24823.5	32782.1	23250.5	24853.8	44345.2	26942.5	25909.7	32355.9	36502.1	29795.4	36454.1	36860.8	31834.8
SL000310_C1r	P00736	C1R	Complement C1r subcomponent	1639.1	2698.9	2801.3	712.3	3611.6	1072.3	1149.7	3335.1	2571.2	2388.1	2681.5	1913.9	3962.4	1695.1	1668.9	2755.3	1811.5	2600.5	1001.6	3325.9	1185.5	1910.4	2144.6	1519.6	1536.4	1234.8	2740.6	504.3	2679.7	2657.8	1574.3	1325.9	976.9	925.4	2985.6	2465.8	2103.3	2765.9	3682.2	4025	4970.1	2800.3	3534.1	2432.5	3332.4	3674.9
SL010449_Carbonic_Anhydrase_X	Q9NS85	CA10	Carbonic anhydrase-related protein 10	304.4	469.9	506.7	532.3	437.5	464.7	413.9	378.2	446.5	410.3	429.2	400.7	370.5	421.1	422.1	392.5	496.6	372.4	406.1	530.5	429.6	463.3	615.7	409.6	583.8	470.2	433.4	403.5	371.2	422.1	470.9	440.6	363.4	695.7	528.3	534.2	639	480	573.8	221.8	462.3	837.1	533.4	591.6	562.3	523.9
SL002706_CD23	P06734	FCER2	Low affinity immunoglobulin epsilon Fc receptor	2421.3	1618.2	1837.1	3267.6	3722.8	4066	2501.5	4101.7	6018.4	2578.1	1598.6	4272.8	1711.6	2974.6	3181.3	3389.3	5199.2	2925.4	2298.9	2472.7	1340.1	2401.9	4312.2	3164.9	2972.6	2214.7	3876.4	4285.1	2635.3	2449.4	2604.8	3370.9	2622.5	4515.8	3845.8	1052.4	1759.3	2744.5	2431	1622.5	4090.6	4676.3	3998.7	5258.4	3392.3	10858.6
SL010450_CD48	P09326	CD48	CD48 antigen	541	597.1	592.9	638	571.4	641.2	747.6	651.8	744.4	668.6	615.5	682.1	561.2	549.9	641.5	710.2	611	628.1	685.8	674.2	515.4	772.7	713.4	669.5	674.4	588.7	493	696.3	544.6	704.8	533.3	641.6	1267.4	756.9	736.1	433.8	680.4	1009.9	741.8	449.7	852.4	816.8	674.5	868.7	714.7	785.8
SL006108_CD5L	O43866	CD5L	CD5 antigen-like	3259.8	1322.7	2119.9	1229.8	1222.9	1687.1	1453	6566.4	1131	1685.7	1690.3	1234.3	2418.8	991.8	2934.6	8529.4	2386.3	1571.1	910.4	4721.6	1290.5	1849.3	2076.3	1727.9	1239.6	2795.2	1359.8	2413.3	3952.6	1543.8	2074.1	1798	3069.9	2531.2	1515.7	1178.5	1295.7	2882.3	2082.8	2977.9	1263.4	2262.3	4304.2	1655.6	1302.5	1802.3
SL010451_CFC1	P0CG37	CFC1	Cryptic protein	3110.9	2760.7	5232.8	4686.7	3210.4	3425.2	3201.5	4171	3399.4	4483.5	3912	3036.3	3191.4	2665.5	3496.1	3790.3	2796.4	4287.7	3930.3	3076.5	5091.2	3275.5	6158.5	2764	4060.5	3665.7	3941.8	3724	6077.9	3268.3	3908.9	4081.4	2819.9	5576.6	1924.5	2431.6	2268.5	1872.7	2002.3	2400.6	2213.1	1818.6	1882.9	2101	2077.6	2200.4
SL010454_Contactin_4	Q8IWV2	CNTN4	Contactin-4	2387.1	2575	3511.7	3403.4	2312.3	3318.4	3559.3	2976.3	3393.3	3204.3	2706.8	3564.8	3071.3	2697.8	2854.8	2392.5	3113.9	3165.8	3836.3	3421.3	2966.8	3618.3	3312	3058.5	3949.9	3083.2	3097.9	3042.7	2383	3379.3	3802	2703.7	3175.3	2989.1	4071.4	2560	3130.8	3196.4	3489.7	3113.1	4153.9	4309.8	3550.5	4657.2	3967.2	3868.8
SL010455_Contactin_5	O94779	CNTN5	Contactin-5	334.4	442.9	519.8	566.8	501.6	575.3	508.4	506.1	504.2	517.9	497.1	468.9	490.2	422.3	517.6	486.5	436.2	516.2	506	509.1	513	1531.7	487.1	566.3	691.6	477.4	607	467.8	549.5	518.2	525.3	554.3	457.3	451.6	396.2	396.2	467.6	311.1	357.8	317.4	567.8	523.5	450.5	380	401	505.1
SL007049_CYTF	O76096	CST7	Cystatin-F	605.2	1492.3	869.6	533.4	777.5	1060.3	651.1	747	869.7	667.2	770.1	967.9	624.4	927.6	673.1	939.2	678.7	807.5	653.1	628.8	649.3	754.9	1114.1	993.3	597.8	753.3	562.7	721.7	1218.9	836.9	609.1	617.1	621.6	528	1009.2	635.3	619.4	466.8	1272.4	600.8	665.8	714.4	634.2	727.4	775.8	979.2
SL004438_Cystatin_M	Q15828	CST6	Cystatin-M	4110.5	5894.9	5979.7	3234.5	5553.2	6198.9	9187.4	4319.7	5969.5	3804.8	4990.9	4901.1	3203.8	4038.7	2447.9	5616.9	5900.8	4465.6	3491.5	3359	4565	3422.6	4067.3	6327.1	5369.2	4608.8	4247.1	4286.2	3548.9	6273.3	5461.7	6432.3	2861.9	4361.4	4898.6	3082.4	11419.8	13557.1	5123.5	18484.8	5619.7	3741.5	6822.5	5504	7933.6	4233.9
SL010457_DLL4	Q9NR61	DLL4	Delta-like protein 4	414.3	577.2	531.2	459.9	598.8	545.1	558.7	599.5	664.7	547.1	591.2	572.1	611.6	469.8	584.4	641.8	422.8	604.7	641.9	546.4	601	588.5	567.7	710	498.6	488.5	705.1	595.4	580.9	626.3	558	529.4	620.4	546.7	446.7	510.9	457.7	408.1	760.8	4341.5	539.3	471.8	639.3	613.9	349.4	421.8
SL010459_FCG2A	P12318	FCGR2A	Low affinity immunoglobulin gamma Fc region receptor II-a	91.2	94.6	2044.7	137.4	119.9	2153.1	3556.6	106.6	2351.9	109.6	95.7	1674.7	111.5	118.4	121.1	1561.9	2223.1	99.7	115.3	135.1	108.4	113.9	2025.5	110.8	95.7	1702.8	108.8	2461.7	100.3	1842.1	122.2	121.1	3988.4	190.5	5258.7	99.8	131.7	104.5	127	4205.6	113.6	2075	101.5	119.2	2639.7	2739.8
SL010460_FCG2B	P31994	FCGR2B	Low affinity immunoglobulin gamma Fc region receptor II-b	619.2	2870.8	1258.3	842.8	675.6	1375.9	2022	826.7	1676.8	1234.7	763.6	1275.9	689.5	2873.1	913.6	1218.9	1834	884.3	729.8	956.1	803.6	1027.1	1266.2	960.7	766.9	1221.4	831.2	1909.6	613.5	1139	875.3	883.6	3229.9	2600.8	2591.8	1600.7	800.7	1284.6	989.7	2158.1	1172	2523.2	2007.1	1550.6	2241.5	2040.4
SL008609_FCG3B	O75015	FCGR3B	Low affinity immunoglobulin gamma Fc region receptor III-B	848.6	1145.6	1305.8	1382	972.8	1482.5	1675.4	1710.2	1548.5	1282	1931.1	1493.2	1824.4	1017	1494.7	1492.5	1335.3	1865.4	1365.4	1130.8	1638.8	1817.5	1149.7	1240.2	991.3	1193.4	873	1681.7	933	1978.5	1232.7	1318.7	2021	1306.4	1080.7	1163.8	976.7	2381.1	2036.6	781.9	1906.2	1246.8	1676.5	1394.5	1086.8	1603.5
SL010461_FCGR1	P12314	FCGR1A	High affinity immunoglobulin gamma Fc receptor I	226.5	487.7	308.2	253.4	359.8	283.5	424.8	313.1	261.2	325.9	337.5	258.6	305.1	260.1	368.1	331.5	246.3	268.4	305.5	467.3	254.7	245.3	353.8	257.9	564.3	285.4	230.7	346.5	408	438.9	280.3	256.7	2163.3	254.2	345.6	384.8	449.6	238	688.7	232.4	238	330.2	448.5	531.8	321	273.6
SL006542_FCN2	Q15485	FCN2	Ficolin-2	603.5	1141.4	1168.8	1222	883	1065.4	903.4	851.4	861.9	878.4	818.7	735.9	796.2	897.9	916	631.1	908.5	716.9	1035.3	893.4	967.6	864.3	951.4	679.6	876.6	910.6	771.4	541.4	973.2	983.7	770.9	797.4	757.5	1304.8	850.6	1299.5	1019.2	921.2	1061.5	1138.3	914	1004.9	1463.1	727.3	1023.7	946.3
SL004858_GFRa_1	P56159	GFRA1	GDNF family receptor alpha-1	533.7	1267.3	819.7	1165.6	825.1	921.9	891.8	822.9	969.9	1445.7	714.7	925.3	1132	843.9	676	996.8	974	837.9	796.8	1107.4	1074	802.4	815.6	1488.8	770.7	691.8	856.3	1019.5	676.5	927.7	699.7	896.4	838	1225	1794.2	1330.7	1000.8	1410.5	965.1	1125.7	1077.4	1600.6	942.1	1044.7	1738.6	1916.7
SL010463_GPC2	Q8N158	GPC2	Glypican-2	100.4	393.9	194	102.8	157.7	141.3	127.6	142.3	114.9	172.4	160.7	133	168.4	134.2	187.2	152.3	95.4	134.9	152.5	171.3	135.5	134.2	156.6	143.7	132.5	101.6	112.9	167	204.2	170.8	153	131.2	2070	176	177	174.5	159.6	114	267.6	86.5	178.2	181.7	81.5	307.5	137	166.8
SL004466_Heparin_cofactor_II	P05546	SERPIND1	Heparin cofactor 2	2671.2	2361.6	2760.4	3529.6	3985.3	3197	3953.7	4114.2	3949.1	3219.7	4864.6	3160.1	4127.8	4050.8	2765.2	2648.3	3480.1	4006.8	2032.2	3599.8	3693.3	2561.6	3124.7	3544.5	3090.6	3850.3	2880.3	1979.1	3797	2744	3316.3	2623.5	2380.3	1802.8	2925.6	4355.8	3517.3	2257.9	4271.1	4123.4	2984.7	3203.8	3591.8	3423.7	3267.3	3341.1
SL004860_HTRA2	O43464	HTRA2	Serine protease HTRA2, mitochondrial	5714.9	5340.1	3611.3	3288.3	8335	6095.8	5977.3	7247.1	7692.8	6571.7	9820.9	6615.8	6101.3	4024.1	7055.1	10316.5	6012.4	7642	10939.6	1980	7019.3	7242.6	8375.7	6792.4	4102.1	9234.6	8876.1	6437.5	8854	8255.9	7604.1	5377.2	6498.5	5466.2	3226.4	2661.9	2377.2	4360.6	877.8	6885.1	6709.5	2520.8	6300.3	680.5	2774.6	3930.7
SL005087_IGFBP_7	Q16270	IGFBP7	Insulin-like growth factor-binding protein 7	29774.1	66243.7	52220.5	44765.5	33959.4	293999	53444.8	38671.8	32900.9	40951.8	34366.3	51175.1	47020.2	38918.3	34942.6	33979.5	43176.4	42013.3	40930.2	41298	37553.2	52624.7	39026.4	44873.4	39212	40243	43443.3	52467.2	39173.2	40958.1	38996.5	35200.1	50500.2	50791.4	51518	37042.5	39085	63524.4	41609.8	50228.6	50481.8	52684.2	54345.6	63841.9	46558.2	40738.7
SL007385_IL24	Q13007	IL24	Interleukin-24	224.9	285.5	156.9	129	411.6	255	177.6	301.8	249.1	252	374.7	205	260.2	165.8	679.3	433.8	209.3	243.3	422.8	332	256	436.6	435	235	412.7	706.5	169.7	489.6	604.2	360.4	319.8	250.7	381.9	180.4	182.1	238.1	222.1	200.5	238.7	178.5	209.4	161.6	128.1	159.3	150.6	267.2
SL010464_LRIG3	Q6UXM1	LRIG3	Leucine-rich repeats and immunoglobulin-like domains protein 3	3824.9	4359.5	6576.9	6427.6	3768.5	6974.1	8527.2	5138.2	6357.4	5800.7	4449	5642.6	6494	5925.9	3236.7	3630.9	5955.9	5819	7900.1	4373.1	7560.9	4389.7	3801.5	6324.4	5135.9	5856.7	7575.5	4561.3	3020.3	5851.7	5266.1	5314	4538.7	6689	6752.6	3876.6	4516.6	5766.2	4749.6	7469.3	7174.9	8550.6	7761	4577.7	8221.5	5214.8
SL004610_LRP8	Q14114	LRP8	Low-density lipoprotein receptor-related protein 8	1278.7	1762.8	2433.3	1591.1	1772.8	1954.1	3589.7	1727.6	2565.8	2632.6	1789.9	1850	1749.3	2012.8	1253.1	1609.6	2728.3	2123.4	2269.5	1241.4	3057.8	2969.6	1525.1	2217.2	1988.2	1918.4	1959.8	1790	1126.2	1571.8	1847	1547.5	2194	2233.6	1780.4	1208.9	1640.1	2297.9	1765.6	1362.6	2601.9	2252.2	2511.4	1627.4	2080.8	1819.2
SL010465_MATN2	O00339	MATN2	Matrilin-2	5610.7	8273.4	9406.9	7740.9	5678.1	8372.4	8364	6003.7	5855.2	5942.1	5763.4	7123.2	7245.2	7799.2	5091.7	7059.3	7235.6	7395.2	6589.7	7104.7	6185.1	8553	6183.6	8555.3	8568.9	7478.9	6958.2	7567.9	5986.9	6258.5	8027.5	5538.4	8600.6	6114.4	8483.9	6513.4	7365.8	8688.2	6876.9	8491.8	8412.5	9220.4	10847.3	11129.4	10274.9	9062
SL007673_NET4	Q9HB63	NTN4	Netrin-4	600	727.5	828.2	737.1	786.4	697.8	600.2	698.2	563.1	654.6	980.8	717.3	903.5	632.2	978.9	656.7	648.3	765.6	780	789.2	800.8	662.8	783.2	698.4	684.4	603.1	612.7	750.4	1084.1	846.8	701.9	682.4	817.1	748.2	866.1	846.3	879.4	578.1	816.8	668.1	745.4	757.4	820.1	1012.8	713.6	747.1
SL004515_PGRP_S	O75594	PGLYRP1	Peptidoglycan recognition protein 1	536	420.3	268.3	600.4	367.7	239.6	295.7	278.1	320.3	333.5	173.8	245.8	705.4	2643.1	198.3	215.9	486.1	1134.7	1496.9	1221.2	247.8	152.9	251.4	4751.6	291.7	292	167.1	392.3	451.6	406.9	212.9	199.4	284.1	446.9	5559	343.2	361.1	677.3	1125.9	5949.2	234	257.4	126.7	412.1	374.2	339.3
SL010468_RGMB	Q6NW40	RGMB	RGM domain family member B	1450.9	2045.9	1657.2	1862.6	1371.4	1751.8	2168	1611.5	1824.5	1864.8	1257.4	1604.7	1668.6	1768	1299.7	1642.2	1806.9	1580.7	1575.8	1516.8	1354.7	1941.5	1571.3	2144.4	1838.1	1751.9	1721	1926.7	1344.7	1683.5	1833	1608.6	1624.7	1691.3	1716.9	1183	2258.1	2934.5	2031.3	1567.3	2266.3	2210.6	1960.3	2165	2062.9	1753.7
SL010469_RGM_C	Q6ZVN8	HFE2	Hemojuvelin	702	1214.6	778.4	822	853.5	1049.4	1417.1	1061.9	797.9	1255.9	1031.6	790.8	1271.4	1223.9	1120.5	891.1	947.3	992.8	949.2	1059.2	920.4	927	1032	1215.9	997.8	913.3	955.9	931.7	1020.4	937	928.2	883.6	821.1	642.8	866.7	1226.7	1091.4	1001	1075	907.8	910.8	1206.9	1321.4	1000.4	905.5	941
SL001998_TFPI	P10646	TFPI	Tissue factor pathway inhibitor	35909.4	49427.5	41807.9	45301.5	58707.2	61703.7	61803.9	47953.5	53547.9	52374.1	60225.7	43381	67891.8	58433.5	52320.9	63334.5	53452	64018.9	40564.4	58145.8	75947.4	48615.1	40835.5	58595.9	47187	57715	66749.9	53110.4	48324.8	43852.4	46812.6	50858.2	54833.2	51543.4	65044	69430.5	63384	68609.8	65496.8	68341.1	39981.4	83980.4	21699.8	51693.5	62351.7	52596.4
SL007206_TSP2	P35442	THBS2	Thrombospondin-2	5710	39975.9	11270.1	14885.5	7565.9	7975.2	12911.1	5663.6	7823.3	7796	7923.4	14667.7	30601.7	7996.8	5437.7	11389.9	8826.7	7879.2	7626.2	7180.8	5235.3	9973.8	7652.9	12147.6	8149.1	9173.9	10634.9	19181.8	4700.8	9964.9	6068.7	5249.5	11056.2	11415.9	21968.4	8943.2	9023.5	22097.4	9937.3	15525.6	10271	14926.8	11965.3	12431.4	17475.3	18941
SL007207_TSP4	P35443	THBS4	Thrombospondin-4	271.3	404.4	291.2	620.3	256.8	392.4	366.6	293.6	353	344.4	352.1	254	294.4	282.6	331.4	477.9	331.4	228.2	268.5	302.3	283.1	307.4	375.1	288.2	472	254.5	345.5	573.2	284.5	460	310.3	414.5	744.9	451.6	365.9	175.8	221.3	252.3	166	116.5	270.5	258.8	211.9	335	323.2	315.9
SL006892_ABL1	P00519	ABL1	Tyrosine-protein kinase ABL1	75.9	99.6	101.2	82.6	106.6	100.3	100	102.6	89.7	125.2	107.3	95.6	109.8	464.3	121.4	98.7	80.2	93.3	99.6	109.3	133.7	203.7	115.3	95.4	98.9	78.8	81	346.8	150.1	152.6	102	101.7	361.4	83.6	95.3	169.9	109.7	105.5	238.2	88.7	82.7	130.2	88.6	123.5	117.2	162.2
SL005574_Aminoacylase_1	Q03154	ACY1	Aminoacylase-1	1533.6	1791.1	556.8	4140.8	2710.6	5005.5	8177.5	1943.2	4137.3	1218.8	4249.5	4290.8	9727.3	1054	3139	1857.1	1893.3	1783.2	3547.5	2357.7	4304.6	1407.6	830.1	1783.3	1391.1	4992.4	1022.5	5901.7	2567	2946.8	1895.8	1998.4	2423.4	3317.9	1483.9	5051.6	3049	7917.2	3156.4	1070.8	4966.6	3128.1	4601	3343.4	4070.9	2485
SL000272_Antithrombin_III	P01008	SERPINC1	Antithrombin-III	115957	103962	141085	115226	124756	116614	132659	112903	100868	114650	118608	125767	116229	109597	117089	96268.1	108101	132253	124345	110528	131793	140584	99837.5	122453	131902	118656	127656	92067.4	115742	94048.7	134799	109410	110410	94761	116535	131968	142751	126423	152982	130348	116138	154320	130861	142821	106041	93616.1
SL010520_AURKB	Q96GD4	AURKB	Aurora kinase B	346.7	485.4	457.9	474.1	426.5	430.4	376.5	372.7	401.2	483.4	422	404.4	387	642.6	417	416.6	445.5	384.4	423.9	459.9	405.5	448.8	409.4	375	439.5	416.6	366.9	439.3	422.8	420.3	402.1	423.4	593	455.1	503	538.3	477.7	396.6	502.3	702.2	412.3	601.2	591	517.5	493.6	526.4
SL002792_BARK1	P25098	ADRBK1	beta-adrenergic receptor kinase 1	18007.1	9450.9	29900.5	24466.9	23532.5	13207.9	7982.8	27860.7	22710.7	29628.6	26570.5	17704	21389.6	10232	20697.8	27185	13296.5	23768.2	28137.1	10764.7	28275.9	18031	22694	12067.5	15330.5	25825.9	20366.8	17014.6	31848.5	19587	26628.9	20201.2	16069.5	17100.2	5160.6	9444.7	6971.4	2635.7	4256.6	11942.9	14234.3	2608.7	7188.6	1109.9	2951.2	10407.8
SL003994_BMP_1	P13497	BMP1	Bone morphogenetic protein 1	1954.7	1466	1997.3	2363	2224.7	2094.2	1995	2074.6	2268	2353.6	2257.3	2877.8	3036.4	2555.6	3509.6	2060.9	2878.3	1904.7	2145.8	2342.4	2712.5	1627.6	1888.5	2301.8	2014.7	2600.5	2024.7	1784.1	1688.4	2426.7	1520.4	2276.4	3193	3443.2	2899.5	2549.6	3291.4	1695.6	1956.8	1754.3	2471.7	3076.8	2449.1	2866	4012.8	2323.7
SL010491_CAMK2A	Q9UQM7	CAMK2A	Calcium/calmodulin-dependent protein kinase type II subunit alpha	479.4	460.9	977.6	1084.2	546.5	972.7	669.8	770.6	584.4	1168.6	733.6	498.5	830.2	469.3	691.6	600.5	576.4	509.8	1159	445.1	2067.8	618.9	1015.6	397	1183	972.5	508.3	897.8	1345.7	581.9	908.2	1157.5	457.8	926.3	613.1	507.4	406.7	252.4	389.9	630	459.5	324.2	356	346.8	314.7	688.8
SL010492_CAMK2B	Q13554	CAMK2B	Calcium/calmodulin-dependent protein kinase type II subunit beta	988	1448.4	3007.1	4693.7	860.9	2519.1	1236.5	1483.5	1186.6	3991	1563.9	1000	1830.2	707	1228.4	1037.3	1912.8	883.8	2551.7	895.9	4802	1378.7	2497.2	656	4130.6	2463.3	995	2761.8	4002.5	1225.4	2415.1	3025.5	801.1	2872.5	1094.4	1440.8	1489.7	481	2222.8	1337.9	991.7	808.3	895.9	859.3	612.4	1778
SL010288_Carbonic_anhydrase_6	P23280	CA6	Carbonic anhydrase 6	8209.8	2835.8	7671	10487.9	2251.6	5317.3	12459.9	4245.6	5395.2	4876.4	9406.6	10333.7	6739.6	5797.8	5745.6	4340.8	6147.6	5296.2	7239	2180.3	6759.7	8738.1	3257.2	8424.2	2984.7	10912.2	4033	3385.2	6056.7	6710.4	14750.8	5469.6	3052.6	1718.2	6125.6	2724.7	14180.6	2258	3192.3	6011.9	1858.5	9676.1	10907.7	7847.4	6809.5	2769.1
SL004868_Carbonic_anhydrase_VII	P43166	CA7	Carbonic anhydrase 7	177.7	237.7	273.6	235.7	332.6	262.7	293.8	222.5	216.3	283	241.2	246.1	251.9	243.9	247.3	356.3	227.3	226.6	223.1	292.2	263.5	307	233.2	273.5	273.1	230.1	238	623.1	317.4	666.3	247.5	254.4	1082.7	267.6	227.4	270.7	304.3	198.9	750	279	212.2	350	241.2	376.9	240.6	286.7
SL010495_CDK2_cyclin_A	P24941 P20248	CDK2 CCNA2	Cyclin-dependent kinase 2:Cyclin-A2 complex	174.4	214.6	209.3	198.9	257.7	243.7	239	234.4	214.9	217.3	247.8	236.4	289.5	319.5	261.4	929.6	208.2	208.9	237.6	266.6	252.2	245.9	265.2	339.8	208.9	198.6	199.7	237.7	273.8	217.5	247.7	223.2	234.3	208.9	397.8	348.4	735	194.2	231.2	144.3	198.6	295.5	243.2	243	274.9	318.5
SL010496_CDK5_p35	Q00535 Q15078	CDK5 CDK5R1	Cyclin-dependent kinase 5:Cyclin-dependent kinase 5 activator 1 complex	650.4	789.9	691	773.5	630.1	845.3	558.9	593.6	782.4	754.2	708.1	723.7	642.9	1083.5	628.3	715.9	764.5	613.9	737.9	655.1	743.5	586.4	566.5	656.2	592.4	716.2	672.2	541.8	536.8	754.8	694.4	682.1	624.1	812.9	928.8	992	697.5	776	616.2	611.3	764.6	1066.5	1235.1	722.7	841.1	834.1
SL010522_CDK8_cyclin_C	P49336 P24863	CDK8 CCNC	Cyclin-dependent kinase 8:Cyclin-C complex	1410.3	1480.3	2176.6	2210.9	2375.5	1230.8	1797.4	2463.4	2146.1	2784	3391.7	1806.2	1538.8	1130	2372.4	2715.3	1716.2	1784.5	2833.5	1528.8	1662.5	1552.9	2657.7	1148.2	1598.6	2734	1670.9	1403.4	2297.6	2259.9	2117.7	1673.9	1596.5	1521.2	1158.4	2028	1520.5	710.7	1725	1745.4	2017.9	993.5	1281.7	788	793.9	1822.8
SL003726_Chk2	O96017	CHEK2	Serine/threonine-protein kinase Chk2	137.4	138.3	2633.4	166.1	175.1	179.6	194.3	566.7	128.5	209.5	186.5	135.3	203.3	537.6	232.4	206.4	131.9	223.1	167.9	211.7	217.5	200.5	224.7	533.5	150.6	155	4571.8	199.1	200	145.7	282	183.8	230.8	265.4	687.4	282.2	164.9	776.9	220.1	53688	144.4	365	134.1	419.6	171.5	308.1
SL010610_CLC4K	Q9UJ71	CD207	C-type lectin domain family 4 member K	92.2	114.5	133.6	108.8	129.2	141.9	124.2	132.5	120.4	124.5	133.1	125.1	181.8	658.3	146.1	125.9	114.8	128.1	127.3	145.7	139.9	166	121.4	131.8	119.9	97.8	116.3	136	135.6	137	123.1	123.1	917.4	107.1	183.2	149.7	134.3	146.1	132.5	100.8	119.7	170.5	296.1	148.6	148.2	201.4
SL009400_CRDL1	Q9BU40	CHRDL1	Chordin-like protein 1	1651.6	2451.7	1844.4	1538.7	1324.7	1735.6	2155	1593.8	1965.2	2429.8	1709.3	1846.4	1442.4	1665.2	1199.1	2040	2349.6	1987.8	1547.5	1617.7	1361.8	2077	2297.3	2810.8	2074.9	1913.1	1593.8	2123	1694.1	1541.3	1847.1	2774	2644.8	2482.6	2396.6	1172.8	2391.5	3203.4	2262.7	1215	2697.8	2985.5	2177.8	2402.8	2012	2516.1
SL004781_CSK	P41240	CSK	Tyrosine-protein kinase CSK	24403.8	21644.1	13249.7	9864.9	41967.4	21490.8	8074.5	38685.5	26887.4	16935.9	50067.1	21809.9	19773.1	11515.6	55799.4	40344.8	12783	28867.8	41039.8	19621.8	26837.3	24006.6	34847.2	13481	20543.1	29743.5	20502.8	23102.5	49415.5	28325.2	40459	27731.5	24624	8755.4	5629.6	17653.1	12828.3	2562.6	10749	16528.3	16700.6	2812.6	8416.5	2034.1	2600	15262
SL006910_Cathepsin_V	O60911	CTSV	Cathepsin L2	11455.8	786.5	1777.4	923.1	756.4	857.6	2010.9	1016.5	860.8	1273.9	706.7	1238.3	1166.3	977.6	791.9	733.9	923.7	1485.1	761.1	1668.2	1235.3	1455.6	782.9	1080.2	703.8	1161.6	1035.4	964.3	902.9	881.4	1095.9	888.4	964.8	1295.8	5614.7	637.7	902.7	889.5	759.3	1196.3	1562.7	888.5	3075.1	658.8	1068.1	752.7
SL010612_Dkk_4	Q9UBT3	DKK4	Dickkopf-related protein 4	6179.1	11497.5	6328.6	3373.3	9489.4	10242.5	7149.2	10558.8	7256.2	11471.2	10101.6	11037.3	8162.7	6085.4	14916.7	11738.4	8377.5	9229.1	10892.4	11474.8	8454	11261	14648.3	10626.9	10827.8	9980.5	7301.7	12381.2	22561.9	11421.6	9678.3	10772.9	9200	5518.8	9147.2	11388.5	8437.6	3427.2	6667.4	6253.8	7758.8	8141.3	5888.5	5439.9	6982.5	9729.5
SL006550_ECM1	Q16610	ECM1	Extracellular matrix protein 1	11223.7	15219.9	16292.4	10718.8	13610.2	18039.9	15121.1	13413.7	14975	10914.3	15350.2	13983.2	13066.9	7113.2	12136.7	11216.1	13583.7	11841.9	15527	12762	15621.9	14304.6	13207	14160.7	14588.3	15176.7	16897	16480.3	14286.4	14128.1	13336.4	11438.5	10875	12870.6	15264.6	14141.3	13800.4	11991.1	9709.5	11003.7	10809.5	14142.1	10010.9	12594.3	14302.5	11819.4
SL006777_FETUB	Q9UGM5	FETUB	Fetuin-B	6558.9	2924.1	7196.4	6074.9	7295.3	5640.2	2901.6	6523.5	5796.9	5417.1	5674.4	5013.3	5924.6	7100.5	5432.7	3791	5713.6	5042.6	6624.5	5512.2	6396.4	2723.7	7144.3	8588.6	7098.5	5622.8	5577.2	3875.6	6370.4	5835.1	3118.6	6051.1	7185.7	4867.8	5323.6	4788.7	6591.6	5614.8	3016.7	5202.7	7298.9	6371.7	11063.2	4571.9	7952.1	8080.3
SL004654_Granzyme_H	P20718	GZMH	Granzyme H	121.8	192.8	142.2	141.3	205.6	181.8	162.6	174.7	165.2	165.8	203.8	157.8	208.4	255	247.1	223.8	138.5	159	224.3	222.2	193	258.1	212.5	169	154.8	132.3	132.3	433.5	317.9	194.8	178.4	187.8	458.2	619.7	260.9	215.4	209.9	1005.7	191.6	112.4	154.1	209.5	134.2	186.9	174	282.2
SL010499_HCK	P08631	HCK	Tyrosine-protein kinase HCK	88.8	113.9	129.7	110.4	132.3	150	161.5	120	131.1	122.9	136.9	139.7	137	130.6	128.9	121.8	124.6	126.8	119.4	132.1	137.4	341.8	120.6	138.5	134.9	154.3	127.2	119.6	149.7	140.9	125.5	130.1	108.8	195.2	138.8	161.4	170.6	170.9	167.7	104.4	128.6	204	117.3	154.9	159.8	254
SL010613_IL_17_RD	Q8NFM7	IL17RD	Interleukin-17 receptor D	260.2	406.4	453.3	460	428.3	392.1	415.4	357.3	393.2	362	326.3	5804.7	365.6	380.9	326.3	358.5	351.1	321.5	337.2	421.9	374.1	345.6	348	416.7	423.3	324.3	375	342.2	302	342.8	364.7	390.2	438.4	439.2	496.8	416.4	433	334	465.1	277.4	410.3	555.2	427.8	658.8	446.4	411.5
SL000064_Kallikrein_7	P49862	KLK7	Kallikrein-7	1038.5	1170.5	1957.1	1444.8	1560.7	1098.2	1368.7	887.7	1291.7	1582.6	1052.6	1053.6	1086.5	1020.8	669.5	1355	938.7	1331.6	1187.1	807	1328.2	1481.8	1469.2	1225.7	1715.3	1235.4	1219	1324.4	777.1	1386.7	1616.7	1416	844.9	1074.7	1401.3	487.9	1414.4	1230.2	1159.8	2175.6	1026.6	1589.6	1643.8	1479.3	2033.5	1139.8
SL007228_KPCI	P41743	PRKCI	Protein kinase C iota type	2554.4	3096.2	3554.3	4709.5	3510.6	2022.7	1635.2	3861	4097	3644.8	5377.7	3360.8	2211.3	2313.9	3616.3	2774.1	2871.8	3487.3	3915.8	3739.4	3828.5	2017.4	3911.9	1912.4	5415.1	3597.9	2894.9	3068.1	4148.3	4136.1	4010.2	3966.8	3659.7	2399	2011.9	3589.6	3535.9	1735.2	4786.1	2526.4	2650.4	1948.4	1859.6	3599.1	1802.5	2802.5
SL010500_LYNB	P07948	LYN	Tyrosine-protein kinase Lyn, isoform B	56874.7	44899.2	71464.6	48295.2	43036.2	37354.3	32744.4	76022	91023.4	71309.2	64211.4	72405.1	36362.9	28005.6	38040.9	63024.3	35975	54904.1	87129.8	25383.3	83930.3	43507.1	41504.4	25148.1	54601.1	49643.7	59208.4	46213	57243.8	77724.5	74427.5	57438.1	61480.6	35156.8	22140	34821.2	31772.8	7605	20090	62915.9	54923.3	10513.2	36262.4	1603.2	10095.5	41934
SL010508_PAK3	O75914	PAK3	Serine/threonine-protein kinase PAK 3	438.5	700.5	613.1	609.5	579	778.2	612.6	587	725.9	626.4	601.9	677.3	564.1	592.9	526.5	623.2	706.3	518.8	660.2	646.3	624.1	551.7	514.6	687.2	665.5	658.1	652.4	562.8	515.8	643.9	632.5	585.3	560	684.8	1028	818.7	657.7	663.8	657.7	188.7	694.1	965.9	1156.2	630.2	754.1	746.7
SL010510_PAK7	Q9P286	PAK7	Serine/threonine-protein kinase PAK 7	603.6	737.3	458.3	505.4	1027.4	710.4	436.1	730	657.7	597.1	880.7	549.5	591.4	471.7	945.2	1030	594.8	600.8	983.3	947	625.7	686.4	1022	561.9	707.6	749.1	509.3	786.6	1238.8	742.4	816.9	576.2	554.6	1595.9	506	646.4	682.3	357.3	612.8	612.5	527.5	461.4	677	531.9	424.9	635.7
SL000550_PCI	P05154	SERPINA5	Plasma serine protease inhibitor	91083	91323.9	83572.5	95066.7	100317	6335.2	12821.6	89636.7	96730.1	75065.4	96330.1	110072	99745.1	82675.9	112410	83554.5	106320	85186.1	71650.9	79439	92378.4	82455.7	82093.9	101662	94049.3	105348	105236	67686.5	79196.2	87930.4	100400	85293.2	101070	114526	91250.9	92834.7	111260	127570	113884	102010	109688	120549	107176	103668	98956.4	88442.2
SL010512_PIK3CA_PIK3R1	P42336 P27986	PIK3CA PIK3R1	PIK3CA/PIK3R1	532.5	466.9	389.3	464.5	554.5	395	294.6	797.7	1177	522.5	810	939.1	579	343.1	552.7	729.5	340.2	547.7	1947.2	287.8	836.1	448.7	459.3	362.5	432.1	941.6	472.7	359.7	549.4	701	744.9	613.4	745.7	601	673	460.4	509.8	404.3	295.4	565.3	887.9	439.5	680.3	295.6	367	579.8
SL007250_PK3CG	P48736	PIK3CG	Phosphatidylinositol 4,5-bisphosphate 3-kinase catalytic subunit gamma isoform	1058.3	1502.6	972.5	897.2	1018.9	1190	587	1670.7	1929.4	1091.2	1790.6	1613.9	1094.3	2153	1220.5	1430.5	1114	1061.9	2368.2	1097.5	1395.7	1023	1341.9	759	1098.8	1863.5	1177.1	1201.3	1142.3	1734.9	1618.5	1367	1564.7	1003.8	1553.9	1429.9	906.8	1058	809.9	909.5	1221.4	1220.9	1499	710.1	939.1	1169
SL017614_PKB_a_b_g	P31749 P31751 Q9Y243	AKT1 AKT2 AKT3	RAC-alpha/beta/gamma serine/threonine-protein kinase	11305	9580.9	4894.1	3893.7	16948.4	9518.8	2990.1	17587.1	12538	5979.1	25558.4	9607.3	8801.2	4667.1	19958.5	20298.4	6102.1	10483.8	22262.6	7889.5	11931.3	10274.6	14047.3	6378.1	8706.7	16601.7	8264.5	10214.2	19155.3	13161.8	18503.2	9974.5	10567	5346.7	4741.8	11412.3	7758.5	2401.9	6193.8	2639.9	12699.5	2719.8	6154.6	2089.9	2967.8	10031.4
SL005258_PLK_1	P53350	PLK1	Serine/threonine-protein kinase PLK1	416.3	138.4	147	108.1	154.9	477.3	147.9	145.1	128.2	167.9	167.2	156.5	171.7	1626.6	187.8	148.1	117.8	143.7	143.6	170.8	160.8	127.3	150.7	158.4	125.3	104.8	120.3	153.3	170.8	246.3	152.7	305.2	145.1	124.7	160.2	178.5	189.3	119.6	202.3	110.9	115	182.6	119.7	256.9	151.9	223.3
SL000565_Renin	P00797	REN	Renin	451.6	2682.7	314.6	942.6	580	679.8	6709.7	629.1	3562.5	808.3	799.1	567.7	727.5	825.6	717.5	299.1	768.9	658.5	1096.8	538.7	358.8	1836.6	644.9	1292.2	840.1	426.2	719.7	790.1	1647.9	383.6	1035.8	474.6	841.9	515.2	841.2	1189.6	812	3926.8	685.1	930.4	602.2	1223.6	924.4	620.6	1100.8	430.1
SL010616_SHP_2	Q06124	PTPN11	Tyrosine-protein phosphatase non-receptor type 11	12457	17011.6	24957	23176	19786	12822.3	23386.3	20738.4	20481.8	22385.9	18675.5	13847.6	17341.8	14652.4	16609.5	22572.5	14668.5	23010.3	35953.9	11154.1	18225.5	15427	14355.1	16895.7	18858.5	11621.1	20903.2	16752.8	23279.8	17233.8	21813	23676	18052.5	13972.4	6820.9	10591.4	7523.5	4081	3105	11958.2	12353.2	6422.6	8076.3	1987.8	6586.6	10369.4
SL007560_STAB2	Q8WWQ8	STAB2	Stabilin-2	503.1	664	556	608.2	805.7	618.8	399	621.8	628.9	578.2	758	533.2	541.6	717.1	803.3	885.5	644.2	510.3	903.1	739.8	593	567.9	793.2	541.1	622.2	759.5	494.6	686.2	1057.8	795.8	703.7	629.7	1268	638	726.2	656.2	585.7	441.2	556.1	604.9	570.3	560.5	603.8	506.6	522.9	617.7
SL007747_TBK1	Q9UHD2	TBK1	Serine/threonine-protein kinase TBK1	176.8	260.8	175.6	186.9	300.7	235.8	168.4	279	246.7	236.4	346.6	229	228.7	425.9	331.9	311.5	174.3	260.4	292.2	265.8	256.2	216.6	289.3	196.4	263.6	241.2	207.6	239.5	363.4	253.3	290.1	261.3	205	203.4	175.5	248	299.8	117.2	223.2	104.3	165.5	186.7	113.6	216.3	161.4	252.3
SL005261_TCPTP	P17706	PTPN2	Tyrosine-protein phosphatase non-receptor type 2	172.8	195.7	326.2	223.2	231	232.8	219.8	227.2	200.5	247.2	239.5	218.5	236.1	287.5	246.3	214.3	189.4	205.4	230.3	222.6	238.2	213.1	242.4	214.5	204.2	205.7	183.9	205.2	293.9	303.1	260.9	224.3	210.9	245.4	279.8	260.9	241.9	189.6	259	447.3	192.6	285.8	222.2	245.9	242	295.9
SL010617_TPSB2	P20231	TPSB2	Tryptase beta-2	2223.8	802.4	637.9	1773.7	483.8	893	533.4	2119.8	666.6	3663.3	2017.8	1021.9	875.3	1332.9	613.7	1219.9	1279.8	652.1	659.1	695.2	538.7	1741	652.3	3899.2	970.5	2257.2	596.9	733.4	626.4	1059.1	544.4	1891.2	2473.1	488.6	890.7	1133.2	759.3	3728.8	736.1	1247.8	706.1	1497.7	3874.8	775.7	1348.7	4253.4
SL010619_TPSG1	Q9NRR2	TPSG1	Tryptase gamma	290.6	185.6	175.2	136	164.7	212.8	210.7	153.6	148	162.7	162.2	652.8	171.4	448.8	166.1	141.7	152.7	199.2	151.2	157.7	171.8	204.3	137.9	184.9	148	135.8	153.5	297.3	151.3	149.5	166.7	202.7	227.6	186.3	175	165.3	169.7	317.7	173.2	120.9	159.3	205.5	127.2	165.1	181	267.5
SL010529_UFC1	Q9Y3C8	UFC1	Ubiquitin-fold modifier-conjugating enzyme 1	25007.8	23092.9	17962.3	18147.8	35917.8	24571.5	16878.4	33277.3	40260.2	21568.2	38490.2	33325	25012.3	17956.1	30685.7	36724.1	19223.5	32948.6	48323.5	8222.1	38389.3	28215.1	26447.6	20738.8	28083.3	38530.6	29461.8	26066.3	26313.1	31849.5	40562.6	35453.8	26868.2	18007.6	12443.4	14147	9928.8	10902.3	4585.2	27794.8	31502	6742.6	18900.8	1895.7	8360.3	17397.4
SL000104_Bcl_2	P10415	BCL2	Apoptosis regulator Bcl-2	1525.2	1950.5	1819.8	2685.5	2714.1	1674.9	1429.9	2590.6	2560.4	1721.7	3358.1	1970	1660.5	1713.4	2696.8	2736.7	1617.4	2505.3	2643.2	2492.6	2207.2	1771.3	2723.5	1597.8	2989.4	1977.9	2113.5	2090	3098.5	2255	2442.9	2759.1	1814	1460.3	1685.1	1955.5	1716.9	800.1	1815	964.3	1311.4	1133.6	943.3	2052.6	1215.9	1408.6
SL003703_BFL1	Q16548	BCL2A1	Bcl-2-related protein A1	1175.8	1171.8	1378.5	1536.2	1529.1	1345.8	1260.1	1695.5	1361.8	1805.9	1858.4	1339.5	1417.7	1620.8	1696	1615.2	1143.9	1490.1	1700.7	1328.7	1454.1	1294.2	1627.1	1267.9	1328.9	1378.4	1960.8	1383.6	2237.7	1441.6	1487.5	1570.9	1429.1	1339.4	894	1059	1140.2	844.8	1015.2	1360.6	1185.4	971.4	1067.2	864.2	897.2	1029.8
SL006374_BMX	P51813	BMX	Cytoplasmic tyrosine-protein kinase BMX	211.8	250.8	226.7	255.2	347.9	282.1	232.4	354.3	283	252	376	254.9	442.1	226.9	351.1	450.6	285.2	297.4	323	356.5	314.8	262.1	331.7	252.2	312.7	263.8	259	279.3	411.4	276.5	321.7	306.4	228.7	296	207.5	324.2	264.7	167.5	389.5	156.6	521.2	231.8	124.6	2076.6	214.5	283.4
SL004660_BSP	P21815	IBSP	Bone sialoprotein 2	1594.6	2311.8	1804.8	1697.7	1485.4	987.1	1081.4	2660.6	1998.7	4094.5	3078	2873	2084.8	2122.2	1410.1	1724.9	2287.1	2314.3	1621.6	2098.7	1894	2637.3	2965.1	7770.9	1679.5	3083.2	4288.9	960.6	1371.9	1747.9	1756.2	2213.3	2712.4	2565.6	2760.5	1178.6	2962.9	5703.1	5451.7	1889.6	1718.5	2558.5	2170.2	1844	1969	2502.9
SL010521_BTK	Q06187	BTK	Tyrosine-protein kinase BTK	26489.2	20715.7	12419.8	5937.6	44470.3	17137.8	4278.3	35706.3	26276.7	16877.9	44924.4	24056.6	22010	13591.6	53637.8	42799.9	14249.4	30400.7	38074.1	20887	26661	21784.2	35150.6	14202.3	19287.6	28932.7	22126.1	19562.6	51256.1	27374.1	34435.4	24780.9	28175.8	7431.1	6526.4	18631.2	13806.4	2612.7	11975.2	20588.4	18519.3	3123.3	9659.9	2091.7	2735.6	17260.2
SL010490_CAMK1D	Q8IU85	CAMK1D	Calcium/calmodulin-dependent protein kinase type 1D	1251	2307.8	1588.9	2276.1	1860.6	1818.9	1480	1595.5	1739.5	1747.7	1829.2	1490.4	1344.5	2233.3	1479.2	1715.4	2029.8	1542.9	1716.3	2655.7	1615	1526.2	1955.6	1436.2	2300.6	1763.1	1837.7	1649.6	1712.6	1591.7	1669.7	2112.3	1452.2	1900.4	1775.9	2432.3	2558.1	2259.4	2206.3	1305.4	1338	2300.3	2178.9	2232.9	1660.1	1386.3
SL010493_CAMK2D	Q13557	CAMK2D	Calcium/calmodulin-dependent protein kinase type II subunit delta	3447.9	5399	9664.5	17879.8	3219.2	9067.1	4505.1	5319.2	4511.8	12679.9	5181.4	3445	7224.3	2543.7	4396.9	3889.7	7300.7	3121.2	8137.3	3004.3	16990	4976.5	8746.5	2124.1	15437	8603.8	3517.2	8349.8	13003.4	3965.9	8189.9	10996.5	2493.2	9221	4534.4	6394.5	6607.2	1495.7	8317	5586.3	3459.4	2629.2	3285.5	2480.5	1833.1	7024.4
SL004869_Carbonic_anhydrase_XIII	Q8N1Q1	CA13	Carbonic anhydrase 13	6843.5	1852.4	4047.5	1639.6	4573.7	4043.7	3160.9	10728.8	10590.9	5852.7	8782.2	4547.5	8351.5	3547	6089.7	11828.2	3297.9	10846.8	22540.9	1496	12086.1	8666.6	5873.2	10897.4	2908	7581.7	11078.5	3077.9	8175.6	6414.6	8745.9	5844.4	7130.4	3963.7	1147.2	1307.4	916.2	897.9	798.5	6438	10847	604.6	4410.8	753.7	940.2	2115.6
SL004635_CD30_Ligand	P32971	TNFSF8	Tumor necrosis factor ligand superfamily member 8	1628.7	1473.1	2319	2409.2	2261.1	2823.2	3461.7	1996.8	3096.3	2222.9	2824.5	2367.2	2623.8	1758.5	1813.7	2292.8	2037.2	2156.5	2359.2	1445	2508.4	3201.7	2064.7	2465.5	2795.4	2017.1	2247.4	2814.4	1690	2130.7	2276.7	2241.2	3063	3084.7	2298.2	1111.8	1336.8	2042.9	897.1	1865.3	3405.1	1897.7	2601.5	958.5	2568.6	3503
SL010494_CDK1_cyclin_B	P06493 P14635	CDC2 CCNB1	Cyclin-dependent kinase 1:G2/mitotic-specific cyclin-B1 complex	481.7	646.1	636	736.6	825.9	601.4	618.8	727.1	717.9	610.9	841.7	655.8	675.6	585.1	820.3	805.2	639.5	693	780.3	767	698.5	630.5	779.2	593.8	814.5	693.7	659.1	633.5	883.8	729.9	729.2	775	709.2	607	524.7	657.3	699.9	506.5	738.9	577.9	544.5	538.6	527.2	706.5	510.7	622.3
SL005250_Chymase	P23946	CMA1	Chymase	501.6	634.4	1515	1529.4	734.8	571.1	439	772.9	653.3	1366.6	966.1	605.8	718.8	493.5	910.4	876	628	712.9	817.2	705.9	773	793.9	1286.7	518.3	761.4	847.1	638.2	742.2	1265	711.8	742.5	737.7	618.8	1120	568.1	705.5	569.7	369.9	614.9	516.3	527.4	482.9	472.8	635.1	488.9	611.6
SL007324_CSK21	P68400	CSNK2A1	Casein kinase II subunit alpha	347.8	437.6	328	357.1	672.3	500.2	356.2	660.4	454.6	475.7	713.6	520.2	425.1	428.1	493.6	737.6	395.7	498.9	597.2	693.9	482	512.7	544.5	437.9	584	420.1	457.2	508.6	790	525.3	548	528.1	414.1	309.7	309.3	508	432.3	204.5	421.1	332	362.4	336.2	280.5	367.2	276.7	423.7
SL010498_EPHA3	P29320	EPHA3	Ephrin type-A receptor 3	92.3	108.3	114.8	138	122.8	135.9	125.8	112.3	104.3	145.5	118.4	112.3	118	112.4	121.1	114.8	103.2	134	107.9	149.5	151.1	120.5	256	119	116.5	95.9	105.7	114.4	113.9	106.1	119.5	156.7	120	136.5	130.6	125.8	156.4	120.5	153.4	112.5	108.9	198.9	90.6	195.5	126.3	230.3
SL004636_Flt_3	P36888	FLT3	Receptor-type tyrosine-protein kinase FLT3	8895.5	10040.5	2985.5	2367.9	22096	7558.8	3442.9	13922.2	14120.1	6356.4	22328.6	10760.5	6322.7	6053.4	17490.6	18533.9	9645.5	10092.7	14951.8	7043.6	7219.2	11227.4	15181.3	7094.9	6809.6	13094.1	6766.2	9715.3	18566.2	11149.6	9783.8	9284.1	14031.7	4584.7	3691.4	10886.1	6707.1	1885.8	4259.5	9396.3	8549.8	2947.7	4484.7	1574.3	2314.6	6241.1
SL009324_FSTL3	O95633	FSTL3	Follistatin-related protein 3	3959.7	8356.9	5449	5177.3	5147.1	6368.2	7676.7	5029.5	6521	4681.4	4638.7	6118.6	6424.5	7125.1	3698.2	5397.9	6129.3	5286.9	5076.8	4489.5	4348	5495.5	5264.5	8430.4	4878.1	5928.4	5135.5	6810.2	4157.8	5742.6	5216.7	4578	4520.6	5915.6	7769.7	4153.2	6469.4	12362.1	5578.2	3174.7	7330	7381.9	5168.4	6331.5	8936.4	6510.4
SL004298_granzyme_A	P12544	GZMA	Granzyme A	2002.2	2866.3	1712.5	2789.3	1917.2	2509.2	2272	2160.5	3895.8	1069.7	1861.9	3344.5	2439.2	2398.6	1307.1	2435.5	3162.6	1572.8	2215.8	1215.7	3421.3	2579.3	1591.8	2526.4	3387.7	1213.2	1759.7	2684.9	1396.9	3077.2	1544	1324.5	2659.2	1401.9	4840.1	2095.3	2837	3873.3	2717.6	2484.7	4482.8	6115.1	223.4	4945.6	3711.1	3945.3
SL017188_GSK_3_alpha_beta	P49840 P49841	GSK3A GSK3B	Glycogen synthase kinase-3 alpha/beta	25703	29888.6	12886.4	13804.3	46445.4	27155.5	8809.6	37543	38005.9	19946.2	51384.9	32122.8	20326.2	14867.8	43246.3	42763.2	24891	31436	46260.6	20199.9	35251.9	34483.8	40244.7	19942.4	34963	39950.8	32256.3	28716.6	40146.5	36874.5	46518.3	35301.6	34805.3	16853.8	10392	22078.7	14702.8	5085.9	10122.4	22996.9	23552.2	6308.3	12684.9	3212.9	5462.9	17889.2
SL010523_HIPK3	Q9H422	HIPK3	Homeodomain-interacting protein kinase 3	249.3	295.4	2382.1	349.5	378.9	332.2	550.3	499.7	353.8	327.7	439.9	1611.4	422.7	557.8	525.2	481.2	327	374.4	369.2	361	398.6	384.9	874.9	1701.5	273.6	288.5	4146.4	454.7	363	387.7	426.5	398	417.4	971.5	953.3	401.6	394.2	829.7	305.1	53993	303	1070.2	506.1	482.2	316.2	444.6
SL004151_IL_15_Ra	Q13261	IL15RA	Interleukin-15 receptor subunit alpha	546	846.9	832.1	837.7	764.5	762.2	722.5	845.9	984.5	970.7	843.3	742	884.8	686.3	793	920.6	814.7	881.4	938.4	844.1	810.5	733.6	754.6	1041.1	679	773	775.7	708.6	856.2	727.6	749.3	689.1	793.5	1709.9	833.5	672.5	569.5	1345.3	567.4	749	861.4	623.3	840.8	622.1	742.4	843.8
SL004152_IL_18_Ra	Q13478	IL18R1	Interleukin-18 receptor 1	6892.3	13118.2	6185.2	8650.2	5881.7	7848.2	11963.8	7512.4	8841.6	7445.6	6685.9	7297.3	8343.3	8074.3	6393.1	7564.4	8384.7	8786.3	6174.1	10065.9	8377.5	6877.6	5341.6	6505.6	7125.6	7338.7	8849.6	7635	3414.4	8980	6365.2	7283.4	10477.5	10163.8	13296	10332	13690.3	12312.6	10837	9211	6734.1	12768	15290.3	11111	15334.6	11511.9
SL000039_IL_8	P10145	CXCL8	Interleukin-8	715.1	737.2	531.8	655.7	558.3	882.1	607	601.7	611.6	686.2	901.1	577.8	905.8	476.7	614	774.3	606.7	573.4	680.5	650.1	932.9	1131.1	712.5	600.9	674.2	593.7	590	701.6	711.8	819.9	623.6	550.6	705.7	755.6	638.7	842.9	615.1	515.4	589.7	519.2	535.7	816.9	594.8	666.7	659.4	567.2
SL004876_Kallistatin	P29622	SERPINA4	Kallistatin	31688	29509.3	37810.4	46955.9	38769.6	35893.4	38594.1	33103.1	35208.5	33944.3	40538.5	38708.5	35286.8	32734.2	37263.5	28131.2	36597.3	30123.2	31511.3	40811.5	42825.3	31809.6	34330	33684.9	44553.3	40811.1	41677.4	29716.2	34117.7	32929	34890.4	37263.5	35840.3	29443.5	27550.7	35544.5	47867.4	31534.2	42849.8	34942.8	39170	46787.4	36882.4	38072.8	43474.6	32106.3
SL001797_Kallikrein_6	Q92876	KLK6	Kallikrein-6	1285.5	2191.1	2072.9	2160.2	1646.3	2206.3	1964.7	1568.4	2270.2	1852.5	1575.8	2113.3	1600.5	2306.6	1360.4	1796.3	2400	1555.7	1871.8	1612	1968.3	1766	1304.8	2376	1967.7	2147.9	2062.7	1460.9	1204	2075.6	1995.1	1877.6	1852.5	2309.8	4090.9	2401.3	1902.3	2388	1922.7	2472.1	2210.5	3043.2	4047.9	1744.3	2324.7	2008.8
SL006916_LCK	P06239	LCK	Tyrosine-protein kinase Lck	260.8	324.4	513.7	705.7	391.1	346.3	310.9	370.5	344.7	396.5	408.1	316.2	359.2	297.9	411.3	870.5	313.3	361.4	380.7	466.2	439.6	376.9	455.6	325.9	346.6	301.2	329.2	425.6	442.5	370.4	359.5	349.5	292	2205.1	945.9	398.9	347.9	261.5	1399.6	237.4	460.4	385.5	279.8	410.6	280.4	410.5
SL006917_LYN	P07948	LYN	Tyrosine-protein kinase Lyn	16276.3	12666.9	18163.2	13538.3	12958.3	8829.3	7548.7	29637.5	29394.6	19290.6	20212.8	20088.7	9927.7	6985.4	11893.3	24434.9	9363.4	14265.3	30729.2	10533.2	27736.7	10007.6	12911.6	5913.4	16341.2	12600.5	15524.5	12999.9	23681.4	31202.5	21747	18573	16133.4	8342.8	4571.8	9262.1	9390.2	2631.9	5630	14331.6	14331.4	2529.3	7188.3	903.9	2363.4	11208.5
SL005084_Periostin	Q15063	POSTN	Periostin	1889	5665.8	5182.9	3978.2	2895.5	5548.3	7226.1	3089.8	5048.7	3864.8	2175.9	6665.3	4360.5	3424.8	2028.6	3781.6	5179.1	2567.6	3518.8	4819.7	3259.2	4927.4	3473.9	5084.9	6570.8	3829.8	3482.2	4434	2817.8	2942.6	3519.9	4275.1	3564.8	4117.9	7916.1	4217	6926.3	6677.6	5657.7	5988.3	6137.3	7397.9	4848.7	9793.8	7584.5	5553.9
SL009089_PGCB	Q96GW7	BCAN	Brevican core protein	1178.5	1624.4	1800.7	1167.6	1605.8	1354.3	1963.2	1561.6	1931.4	1624.4	1680.8	1217.1	1541.8	1493.8	1370.7	1767.1	1615.2	1787.7	1581.8	2021.5	1568.2	1812.5	1611.1	1732.6	2649.2	1747.3	2060.8	1711.1	1567.4	1414	1773.1	1746.4	1462.1	1469.4	1360.2	1733.1	2528.8	1821.8	2401.8	2123	1727.3	1732.9	1441.9	2069.5	1595.6	1761.8
SL010515_RPS6KA3	P51812	RPS6KA3	Ribosomal protein S6 kinase alpha-3	1862.1	829.7	3025.5	1718.6	1470.4	1345.3	1419.6	2898.3	2856.2	3263.9	1755.5	1948.2	2819.1	974.1	1838.7	1732.1	1152.7	2399	3501.1	603.4	2911.6	1577.7	1602.4	2324.4	849.1	2414.5	2527.6	1495.9	2815	2751.6	1684.8	2128.7	2387.5	1972.3	554.3	672.8	478.3	367.8	579.6	1310.9	1634.1	474.9	2028	471.8	454.9	857.8
SL001945_sE_Selectin	P16581	SELE	E-selectin	19324.8	25176.6	28140.4	37408.3	29981.7	34625.8	42501	23510.8	34068.3	26799.3	34622.8	22666.4	52085.5	21883.8	23774.8	27509	21002.9	22453.1	7846.9	28342.6	25297.7	27553.5	18482.4	25615.7	13088.5	14194.9	16802.3	19582.8	22585.6	17450.3	29464.1	11798.9	16719	17186.6	27362.1	28375.2	36548.1	57795.3	24098	19685.8	27182.2	43461.3	25715.9	25383.7	32592.8	39166.5
SL010517_STK16	O75716	STK16	Serine/threonine-protein kinase 16	1050.2	1279.1	1756.6	1244.6	1251.5	1451.8	1417.5	1953	1444.7	1354.4	1372.2	2743	1292.1	1183.8	1291.9	1392	1419.7	1221.8	12198.8	1194.7	1387	1664.3	1153.7	1353.4	1317.2	1224.4	1337.1	12633.4	1284.1	1318.8	1381.9	1516.3	1425.1	1550.9	18242.2	1637.5	1082.9	1248.1	1172.7	2628.5	1271.2	1701.6	2149.1	1228.4	1251	1348.2
SL000582_Survivin	O15392	BIRC5	Baculoviral IAP repeat-containing protein 5	275.9	387	498.8	577.4	387.9	390.2	342.5	337.6	442.4	395.4	408.8	350.7	400.2	378.6	368	371.2	442	312.8	349.8	459.6	387.2	371.5	391.5	338.7	439.4	450.3	380.1	336	366.4	392.8	339.1	380.3	538.4	587.7	469.4	528.6	553.3	340.4	552.8	328.5	345.9	523.3	431.8	488.7	406.7	481.4
SL005224_Thrombopoietin_Receptor	P40238	MPL	Thrombopoietin Receptor	104	149	108.9	100.2	193.5	155.1	125	177.3	164.3	141.8	194.7	154.7	169.7	153.2	229.3	196.6	117.1	154.5	176.3	149.1	158.9	225	183	147.7	126.7	124.3	119	192.3	220.2	161.3	155.8	145	167.2	1519	140	180.8	148.3	93.1	152.2	83.5	144.4	145.3	78.9	128.5	126.6	245
SL002705_Thrombospondin_1	P07996	THBS1	Thrombospondin-1	6520.9	6028.5	5892.7	1873.8	5018.8	7279.3	1281.9	9527.8	5918.9	11017.3	7965.5	9195.1	15608.3	4393.7	10739.5	7975.3	4211.2	8703.7	9334.3	5207.8	8714.6	6027.4	11639.2	8876.4	5402.2	4324.4	5121	12992.5	14661.2	9469.9	5502.2	7262.4	6276.4	2826.6	3912.4	7624.7	2451.5	1229.3	2163.8	1960.4	2702.6	2541.4	1711.5	512.6	4547.9	6664.3
SL005225_TrkA	P04629	NTRK1	High affinity nerve growth factor receptor	3691.5	6169.9	5362.8	5717.8	4437.2	4278.6	3504.5	4029.6	3513.3	4094.8	4254.8	3425.2	3669.7	3442.4	3743.6	4402.4	4118.3	3291.3	3374.2	7421.5	3900	3180.8	4254.1	3999.3	5322.8	3870.1	3559	4648.4	3743.8	4037.2	3279	3962.3	3559.7	4518.6	3630.4	5593.2	7468	3089.6	7979	4436.3	2751	5650.6	4903.8	8639	4037.7	3455.8
SL006480_TRY3	P35030	PRSS3	Trypsin-3	213.9	326.2	297.2	287.6	403.7	1921.7	502.7	291.1	465.3	295.7	393.3	356.5	313.3	330.5	339.2	331.1	310.5	303.6	392.1	392.4	316.8	285.8	350.9	314.2	345.2	304.8	355.4	307.2	351	321.2	376.4	317.7	412.8	331.8	396.9	366.3	406.7	383.9	369.5	663	333.1	482.1	427.8	542.7	572.2	756.5
SL008122_DUS3	P51452	DUSP3	Dual specificity protein phosphatase 3	5353	1809.7	2915.8	1980.4	4850	3396.7	1807.8	7722.1	5809.3	4106.3	6970.5	4066.1	5088.6	2042.2	5069.7	7203.6	2924.6	6514.1	10111.3	1456.3	6809.9	5453.7	4615	2907.5	3223.8	5327.2	7301.1	3276.6	6975.5	5519.6	7316.5	4971.1	4269.5	2316.9	1198.1	1690.5	1143.8	786.5	770.8	4583	5607.4	856.7	2728.4	594.1	791.7	2159.3
SL000271_Angiotensinogen	P01019	AGT	Angiotensinogen	3606.4	3705.5	4125.5	3986.6	4416.5	5333.6	1568	3807.2	2867.4	4094.5	4739	5158.8	5044	4335.7	3797.4	3716.7	5012.7	5144.4	3128.5	3908.1	5084.6	3816.3	4033.4	3813.4	5323.8	5556.6	4051.3	4790.2	4010.3	4092	4646.3	3941.1	3650.7	3668	4582.8	6524	5094	5829.3	6981	4806.7	5015.9	7430.6	7742.6	5215.2	5064.6	3880.1
SL000283_b2_Microglobulin	P61769	B2M	Beta-2-microglobulin	1182.4	2449.2	1100.6	1389	1249.4	1543.3	1720.3	1664.5	1950.1	1345.9	1267.9	1389	1241.1	1501.1	1186.3	2015.9	1537.2	1763.1	1227.7	1214.8	1073	1488.3	1873.5	1640.6	1208.7	1341.3	1266.3	1503.9	1514.5	1565.6	682.8	1595.2	1917.8	1341.9	1333.8	1138.3	1165.8	3799.7	1204.9	1334.1	1775.8	1567.6	1239.4	1536.4	1655.8	1899.6
SL000299_b_ECGF	P05230	FGF1	Fibroblast growth factor 1	83.4	2375.2	91.8	86.9	123.2	125.5	144	90.1	102.9	104.8	113.8	117.6	112.2	222.1	112.8	112.7	98.5	88.6	108.8	125.7	112.3	102.4	108.9	104.5	101.6	96.5	88.8	124.6	109.2	112.7	126.1	113.8	322.3	116.2	134.6	143.5	138.5	105.8	112	95.3	119	162.1	107.3	102.2	141.9	181
SL003167_BLC	O43927	CXCL13	C-X-C motif chemokine 13	1446.8	1564.2	2198.6	2248.5	2047.7	3026.1	2276.4	2053.5	2508.4	2404.8	1967.6	1860.8	1480.9	1787.7	2004.5	2414.5	2893.7	2002.1	1511.2	2993.8	1354.7	2047.7	1982.6	2023.8	3325.2	1488.5	1269.1	2550.3	2217.6	1979.9	1761.8	1670.4	7024.5	3661.6	3968	3556.4	5124.5	4789.1	3758.4	3655.7	3137.5	4942.7	2744.5	6344.2	3460.3	12430.3
SL000342_Catalase	P04040	CAT	Catalase	7000.5	9244.7	18424.9	48858.5	13947.1	12295.3	25212.8	9565.6	12150.8	12276	11806.6	11135.6	11909.4	32575.1	20801.2	11809.3	20033.5	41879	14042.9	31381.8	12567.3	9149.9	13950.7	26039.4	36058.3	8700.3	15958.4	13014.7	23100.9	10238.1	12547	34202.3	12665.7	10531.6	8580.9	13333.8	15270.4	16165.4	18591.1	10722.5	8777.9	14441.7	9374.8	35002	19142.5	9374.7
SL004331_CNTF	P26441	CNTF	Ciliary neurotrophic factor	85.7	116.6	105.7	96.7	130.5	141.7	144.2	119.1	127.9	111.8	135.5	127	120.4	245.8	134.9	125.1	113.9	118.1	125	134.6	131.6	150.9	111.3	122.4	129.4	114.7	127	111.2	134.2	122.8	120.5	125.7	104.5	117.9	212.1	148.5	135.1	113.6	138.9	95.4	118.4	180.1	108.5	138.1	149.5	209.7
SL004335_FGF_17	O60258	FGF17	Fibroblast growth factor 17	106	136.6	144.8	145	159.1	165.6	155.7	141.4	140.3	154	164	154.3	164.8	174.6	166.8	151.6	133.9	143.2	145.8	169.3	149	137.9	151.9	148.4	149.4	116.9	140.4	162.2	186.6	184.1	145.7	146.4	140.8	140.3	160.7	196.5	175.8	123.9	179.8	97.6	132.2	304.5	133.4	187.4	166.1	275.1
SL003172_GCP_2	P80162	CXCL6	C-X-C motif chemokine 6	3684.7	1304	656.1	500.7	2139.1	1674.7	723.1	1223.8	1596.8	3615.5	4121.4	1431.3	1234.1	1226.3	1833.1	3756.5	2304.1	1765	4078.7	2075.6	3037.4	1077.5	2046.9	1474.4	1289	2605.8	2360.5	1655.4	2434.9	1358.3	1396	1095.3	2561.9	1252.3	1598.5	1300.3	905.3	424	1259.3	1259.9	1557.2	928.8	685	595	2220.1	920.1
SL002075_IFN_aA	P01563	IFNA2	Interferon alpha-2	54.5	77.3	88	73.8	85.4	84.6	83.2	74.2	79.8	81.1	83.1	81.2	80.5	76.5	67.6	76.2	79.4	70.4	84.8	117.1	78.4	69.5	82.9	74.6	81.8	71	77.8	69.2	78.6	76.8	212	74.9	76.9	91.7	86.9	96.5	90.4	143.9	100.9	87.4	73.4	114.3	71.8	85.6	79.1	98.5
SL004350_IL_17B	Q9UHF5	IL17B	Interleukin-17B	79.9	98.8	100.2	90	116	111.3	122.6	106.7	98.1	124.3	126.5	108.4	121.7	92	117.6	131.1	92.3	101.7	109.4	114.1	110.7	149.5	117.4	121	113.1	87.9	100.4	104.3	130.7	99.4	105.4	102.9	89.6	128.7	10203.9	127.8	108.5	92.8	124.2	82.5	96.7	131.9	88.4	121.5	118.1	165.3
SL003179_Integrin_a1b1	P56199, P05556	ITGA1 ITGB1	Integrin alpha-I: beta-1 complex	706.7	774.9	2147.8	3894	699.7	916.2	1377.2	1037.6	797.9	2289.2	781.4	984.1	2208.8	755.7	694.8	738.3	1811.8	536.2	1185	779.9	961.1	626.1	1421.7	680.3	823.1	1071.3	655.6	1582.5	2917.7	849	2237.2	789.8	657.1	1979.3	1002.4	1195.3	1072.1	1025.1	1556.9	654.6	868.2	599.7	724.5	742.1	785.4	1444.7
SL004536_LEAP_1	P81172	HAMP	Hepcidin	14159.8	2141.9	3912.5	25220.2	15892.6	24817.2	34795.4	16484.6	29070.7	7321.6	11201.6	32812.8	31415.1	26810.6	9887.2	6894.3	2139	22028.7	3701.7	23461.4	21435.4	8367.1	6613	17426.3	15169.7	16923.9	18509.2	13446.5	12914.4	19319.5	10189.2	18322.1	16581	1764.8	9063.4	13220.2	3596.5	4055.6	12163.8	6769.5	17406.3	13533	13360.8	9663.8	8445.6	7029.8
SL000507_Lymphotoxin_a1_b2	P01374, Q06643	LTA LTB	Lymphotoxin alpha1:beta2	81.9	86.8	152.5	89	97.8	97.7	125.9	91.4	114.9	103.7	86.1	109	100.2	283.1	89.2	109.8	95.3	87.7	127.6	78.9	98	110.9	90.8	146.7	83.5	87.2	132.2	285.1	175	110.6	99.6	93.6	126.8	139.1	79.5	68.1	89	67.6	84.8	120.7	143.2	109.3	151.9	80.5	88.9	188.6
SL000508_Lymphotoxin_a2_b1	P01374, Q06643	LTA LTB	Lymphotoxin alpha2:beta1	1453	1406.2	2208.2	1746.2	1300.5	1481.6	1398.3	1354.7	1592.5	1453.2	1275	1600.8	1126.3	1098.2	1164.1	1526.5	1814	1078.7	1408.1	1426.7	1208.6	1603.1	1477.7	1589.8	1834.6	1287.4	1723.1	1465.4	1122.2	1482.9	1416.5	1330.6	1952.6	1875	1606.1	1281.7	1558.1	1264	1423.7	664.8	1784.6	2486	2576.3	1655.2	1719.5	1898
SL003187_MDC	O00626	CCL22	C-C motif chemokine 22	798.4	669.5	1083.9	443.5	1527.1	1052.2	1117.5	536.3	1385.7	784.6	1383	1200.1	880.9	356.6	1056.5	1257.7	695.4	780	839.7	953.6	848.1	982.5	649.9	1316.2	681.8	947.3	1453.6	671.3	941.6	871.4	819.5	671.1	936.9	1037.4	921.9	598.5	558.1	665.6	781.7	610	1038.8	943.4	1252	1004.5	1551.6	1529.3
SL003190_MIP_5	Q16663	CCL15	C-C motif chemokine 15	3641.6	8782	7317.2	3207.5	3242.6	2785.5	4175.5	2875.9	3333.2	2783.9	2590.9	5991.2	2965.8	3579.3	2456.4	2515.3	3428.9	2740.7	4256.5	5384	2195.4	5490.9	2333.8	3748.5	3243.6	4824.8	2548.9	3050.3	4862.1	5392.3	2426.8	2437.4	5937.2	3056.8	4600.6	6980.7	9815.2	14614.7	3810.3	7865.9	3233.9	8098.8	8367.8	3477.4	6671.3	5665.4
SL004008_Proteinase_3	P24158	PRTN3	Myeloblastin	2880.2	2188.2	3655.2	7121.4	2717	2794.3	4927.2	2130	3158.9	8983.4	2496.2	2930.5	5255.2	4887.9	2432.2	2672.2	6801.5	4503.2	2585.3	4329.2	2051.6	2891.5	3793.9	3736.3	3664.5	4186.9	1804.1	3379.4	6214.1	3988.1	2574.6	2558.5	4060.7	5640.1	5418.4	4808.6	3291.8	3849.3	4863.8	2891.6	2910	2102.4	5313.9	3092.3	2583.9	5769.3
SL004712_SDF_1	P48061	CXCL12	Stromal cell-derived factor 1	4039	4765.2	5403.7	3391.9	4595.1	4605	3877.2	4128	3610.1	5963.7	4544	5643.5	5806	4481	3635.4	5797.1	5670.9	4946.7	4808.9	4105.1	4496.8	5128.1	5729.4	8284.4	5500.3	4957.2	6496.6	6075	4350.2	4480.3	5051	4396	6190.3	5172	4451.4	3437.5	4793.3	5485.1	4979.2	4574.4	4073.8	4778.9	7033.3	4421.6	4699.1	5463.9
SL004015_TAFI	Q96IY4	CPB2	Carboxypeptidase B2	8828.7	8998.9	11698.2	9827.6	11819.6	12812.2	12435.1	11883.3	9628.3	12022.5	13912.5	11810.8	11373.1	13634.7	7540.1	8636.4	10543.4	10340.6	9382.6	12078.9	10125.5	13225.7	10971.3	9393.7	12924.3	12301.6	11343	11119	11798.1	10742.1	12910.7	10997.6	11955.4	14372.8	6959.4	12186.2	13027.8	10003.6	11661.3	11938.9	9311.5	14402.1	12523	13159	13626.9	11746.5
SL003196_TARC	Q92583	CCL17	C-C motif chemokine 17	1272.7	2841.6	2269	504.4	5087.2	4805.9	2838.1	2678.2	6596.1	3826	4297.7	4371	2757.4	1623.6	2713.6	6601.4	2567.6	2299.6	3904.7	1671	2805.9	3415.8	1486.7	3843.6	2263.8	3502.4	4991.7	1652.7	4170.7	3886.9	4770.2	2675.6	4944.2	1369.7	1652.2	1222.1	1251.7	814.6	938.6	1614.2	3906.8	1045.9	1843.2	429	3531.8	5752.1
SL000089_TGF_b3	P10600	TGFB3	Transforming growth factor beta-3	292.8	311.6	300	266.8	306.3	308.4	350.9	304.8	317.5	298.4	347	359.7	329.3	279.4	337.5	325.4	277.8	301.7	323.2	324.3	272.9	286.1	313.8	349.5	296.7	371.1	257.4	345.4	316.3	309.3	271.7	299.2	359.5	320.3	373.3	398.1	312.6	313.3	346.5	241.3	284.2	765.2	349.2	396.3	443.3	419.8
SL000589_TSH	P01215 P01222	CGA TSHB	Thyroid Stimulating Hormone	654.6	960.4	447	340.9	412.4	259.4	2119.5	530.9	1208.6	403.7	253.8	426.9	280.3	917.3	341.1	453.2	368.2	453.3	408.4	297.3	309.2	728.5	624.8	595.2	512.7	530.2	310.4	377.5	535.5	749.1	299.4	488.4	828.1	688.3	431.1	388.3	274.5	1570.5	293.8	773.7	1586.4	691.5	1153.7	258.8	1152.9	962.5
SL000615_Vasoactive_Intestinal_Peptide	P01282	VIP	Vasoactive Intestinal Peptide	444.7	429.8	311.3	421.5	623.8	365	334.7	555	505.3	326.6	704.1	430.4	356.4	357.1	662.4	620.4	312.6	497.8	541	529.8	451.1	363.1	566.3	309.4	581	429.9	419.6	445.8	736.3	480	523	561.3	365	321.1	225.4	425.3	376	153.9	398.1	217.3	320.8	274.6	132.7	456.6	250.6	332.7
SL003862_CD40_ligand_soluble	P29965	CD40LG	CD40 ligand	416.7	586.6	409.4	500.8	794.3	493.2	415.8	739.7	696.5	515.8	982.6	593.1	572.4	465.7	824.7	943.2	434.6	724.2	781.2	609.7	686.8	526.5	775.2	421.7	772.9	630	725.4	1219.8	862.2	649	760.9	806.6	539	393.5	282.1	505.5	457.3	175.7	399.5	294.8	375.4	300.9	208.8	503.3	245	422.7
SL004367_DKK1	O94907	DKK1	Dickkopf-related protein 1	33590.2	50202.9	29870.9	14198.7	54591.6	57242.6	24252.7	55157.1	37075.8	55304.9	55083.8	63413.9	51891.3	33926.5	49088.8	58505.8	41296.3	53565.2	46417.2	56311.6	49968.4	53591	50849.3	58742.9	46715.4	38863	46587.1	48002.7	65988.2	44827	54198.4	49132	33926.8	23042.3	33972.3	51925.9	37086.7	12664.9	33559.2	35867.9	32617.7	33194.6	30735	16768.7	34247.8	44134.2
SL009216_dopa_decarboxylase	P20711	DDC	Aromatic-L-amino-acid decarboxylase	148.2	179.7	190.2	195.3	241.1	233.6	358.6	203.3	253.8	204.7	276	216.1	256.4	248.1	224.8	268	188	216.1	246.2	255.5	248.4	222.7	219.3	185.1	226.6	230.6	222.7	234.8	261.5	212.9	224.2	217.2	212.9	238.7	164.2	181.5	186.8	138.1	202.1	118.1	185.6	210.8	162.3	256.1	180.5	236.8
SL004258_Adiponectin	Q15848	ADIPOQ	Adiponectin	1879.7	3107.4	2829.3	1190.9	1191	2234.7	1848.2	1840.2	3049.2	3238.1	1879.7	1611.8	1443.8	1772.8	1339.8	1639.5	1770.4	3976.2	3460.3	2904.7	1521.6	2642.7	2783.8	3286.3	2172.6	3827	2218.8	1613.1	1848	1100.2	2095.7	1362	3845.5	1336.3	2086.2	1684.4	1727	2781.6	3247.2	2063.1	2680.6	3493.1	4090.6	4351.6	1441.7	1287.2
SL000249_a1_Antitrypsin	P01009	SERPINA1	Alpha-1-antitrypsin	1321.9	1532.1	1175	966.3	1509.7	1021.9	838.1	1398.6	861	1313.6	1448.6	1009	1337.7	977.1	1932.2	1381	698	1145.8	1192.1	1733	970.7	993.7	1805.9	961.2	1389.2	1086.8	933.3	1580.7	1696.6	1038.3	1242	1363.9	1134.6	1274.1	925.1	1489.8	1133.3	822.5	1643.9	897.4	822.4	1123.4	1087.1	1938.5	942.7	1183.7
SL000251_a2_HS_Glycoprotein	P02765	AHSG	Alpha-2-HS-glycoprotein	1465.7	1641.5	1787.3	1820.7	1730	1842.6	1891.4	1693.2	1610.1	1934.1	1225.6	1498.5	1506.4	1317.8	1816.2	1655	1692.5	1652.5	1810.5	1781	1805.9	1461	1581.5	1723.6	1676	1436.9	1632.7	1513.6	1471.5	1927.7	1741.5	1797.5	1332	1488.4	1563.9	1244.9	1474.6	1532.4	1220.5	1512.2	1896.1	1597.5	2343.1	1804.4	1755	1560.1
SL005392_Arylsulfatase_A	P15289	ARSA	Arylsulfatase A	1903.5	1377.8	1667.2	1407.6	2517.2	1834.9	1845.6	2923.6	1954.4	2080.7	3043.7	2250.6	2782.4	2295.3	2765.7	2839.6	1690	5762.9	3117	1657.7	2325.6	1809.7	2817.7	2386.7	1715	1924	2266.4	2172.9	2975	1833.2	2347.7	2674	2016.7	1573.6	1489.7	2140.4	1085.4	1230	989	1429.2	2172.7	1767.7	1425.6	997.7	1195.5	1556.1
SL009341_BASI	P35613	BSG	Basigin	463.7	460.7	643.6	643.5	569.3	465.9	376.6	553.5	365.3	543.8	631.7	407.2	561	473	915.8	581.6	422.9	445.9	517.2	543.3	462.9	406.5	683.5	435.3	582.2	451.6	429.9	472	717.4	442.7	458.2	2446.9	455.5	700.9	770.6	592.5	507.5	401.8	573.6	389.1	396.1	464.3	522	680.1	459.2	417.7
SL007056_BMP10	O95393	BMP10	Bone morphogenetic protein 10	1191.1	1870.3	1956.6	1533.3	1409.1	1637.4	1998.7	1418.3	1505.4	2097.8	1481.8	1759.4	1730	1295.4	1585.1	1667.7	1472.6	1712.9	1766.3	1298.7	1616	1634.9	1810.9	2205.4	1211.9	21868.9	2354.3	1678.1	1606.6	1564.3	1647.3	1708.8	14580.9	1615	1794.6	1295.1	1057.8	2081.2	1693.4	1324	1735.9	1471.5	1698.9	1249.3	1426	1287.6
SL000311_C1s	P09871	C1S	Complement C1s subcomponent	4851.7	4164.7	4508.3	4964.9	4867.5	4198.5	4457.9	5054.2	4518.1	4730.5	4598	4291.4	5155.8	5335.5	5362.9	4904.7	4396.7	4222.3	4181.1	5108.7	4614	4383.3	5350.8	4345.5	4284	4048.6	4377.4	4293.1	5181.5	4812.5	4491.7	5048.2	4288.2	4628.3	4855.3	5473.6	4278.2	4805.4	4381.9	4517.2	4050.8	4376.2	4792.5	4583.5	4631.8	4572
SL004865_Cadherin_6	P55285	CDH6	Cadherin-6	553.7	554.7	1132.5	1531.8	736.3	679.7	618	625.9	480.4	908	776.4	491.5	842.3	791.7	902	596.9	731.9	561.1	592.6	740.5	682.9	571.7	767	586.9	667.2	693.9	752.7	537.7	826.6	599.3	539.3	863.8	511.4	1205.7	795.9	763.6	788.8	546.7	696.2	581.4	540.7	684.3	726.1	777.7	582.5	540.2
SL010489_CAMK1	Q14012	CAMK1	Calcium/calmodulin-dependent protein kinase type 1	4577	5005.7	5391.8	6226.3	8946.1	4173.8	3862.1	6331.4	7062	6299.5	8644.1	5776.7	5032.4	8307.3	7401.8	8004.7	5442.4	6419.4	5625.3	4620	5461.1	4838.1	5996	4890	5717.2	5356	5481.6	4549.3	8164.5	7397.2	5821.1	5603.8	7782.6	7569.3	3015	7641.7	4983	6606.6	4507.3	6580	6215.8	6297.9	5362.8	3732.4	6565.7	4558.3
SL007121_CATE	P14091	CTSE	Cathepsin E	296.9	400.7	419.4	397.2	418.3	510.3	599.6	449.4	346.9	477.8	437	392	424.2	397.6	484.7	403.3	442.5	406.6	3723.5	444.1	393.7	388.5	855.7	424.3	412.6	339.9	405.7	392.7	462.4	385.1	379.8	710.5	396.5	7401.2	387.2	410.1	379.4	353.4	733.7	562.7	398.5	445	463.8	432.5	860	375
SL006029_Chitotriosidase_1	Q13231	CHIT1	Chitotriosidase-1	639	673.8	1250.1	1654.2	4172.9	3319.9	2376.2	1149.6	3197.4	852.4	1297.9	2488.6	4957.3	2066.2	2083.8	694.3	799.9	2443.3	4029.3	1785.5	2601.4	14273.2	965.8	1225.9	2381.1	1768.3	922.7	1817.7	1078.3	648.5	603.6	5237.6	1073.8	1215.6	2361.2	816.9	1484.3	552	1903.8	686.2	4058.2	1963.3	729.6	4058.1	585.1	1949.1
SL008936_CHL1	O00533	CHL1	Neural cell adhesion molecule L1-like protein	7472.4	9066.4	11813	10022.8	9500.5	13839	13951.7	10152.8	11982.7	14488.7	11163.5	10901.4	6612.4	10701	8641.1	8417.5	13070.6	11818.2	10375.9	12826.9	11062.5	12336.2	11831.6	10631	12187.1	10628.7	12188.7	11298.9	8363.2	7394.4	15146.1	11931.6	10413.5	9993.5	12486.5	9422	13206	11236.5	17609.1	9918.2	12487.3	13651.1	15616	16601.9	13092.5	12545.9
SL007640_CLC7A	Q9BXN2	CLEC7A	C-type lectin domain family 7 member A	676.6	857	655.4	826.6	1171.8	841	980.1	944	754.8	860.3	1079.3	757.7	937.4	926.5	1219.7	1126.2	728.9	946.3	1138.2	1307.6	968.5	716.5	1156.7	1071.9	1337.2	712.5	758.8	1129.7	1265.5	880	924.8	1281.8	770.2	585.3	931.2	990.4	911.5	595.6	1173.5	495	567.2	775.4	456.7	2139.9	737	709.7
SL011049_MASP3	P48740	MASP1	Mannan-binding lectin serine protease 1	3939.5	10741.3	9927.5	10613.4	4704.1	6462.9	7310.6	4671.4	5696.4	5953	4851.3	5093.4	4920.4	5955.9	4420.8	5095.6	8281.5	4383.4	4933.3	6249.8	5626.9	6997.9	5424.2	5568.3	6839.4	5731.2	9617.4	5191	3690.2	5493	4634.8	5352.5	4977.2	8172.7	7765	5707.2	9437.5	6450.4	8544.3	7002	6861.1	8368.7	9902	8706	6636.6	5331.6
SL009412_DKK3	Q9UBP4	DKK3	Dickkopf-related protein 3	3064.1	6311.5	5802.7	4714.6	4716.4	5277.3	6139.6	5243.1	6301.3	4659.9	4246.4	5036.5	5304.6	6278.7	3400.9	4141.2	6564.7	5376.7	4620.5	5163.1	3355.7	6046.4	5120.4	6616.8	6522.5	5624.4	6707.2	5584.1	3068	4799.9	5693	4311.5	5054.4	3724.3	7490.7	4871	5008.3	9644.7	7103.8	7174.8	6256.7	6846.4	5768.8	5196.9	5915.6	6292.6
SL008916_DPP2	Q9UHL4	DPP7	Dipeptidyl peptidase 2	1947.4	1954.1	2184	2214.1	2665	2259.3	1848.5	2221	1846.3	1874.2	2738.5	1822.3	1916.5	2043.6	3138	2343.9	1576.5	1863.1	2564.8	2374.6	2042.8	1838.3	2333.8	1500.2	2440.2	2006.1	1969	1848.6	3057.3	2040.9	2719.4	2361.7	1854.3	2532	1976	2136	2297.6	1440.7	2786.7	2206.9	1691.9	2042.3	1984.7	3025.5	11090.4	1660.8
SL004060_Endothelin_converting_enzyme_1	P42892	ECE1	Endothelin-converting enzyme 1	8889	9759.8	16458.6	15168.9	13744.3	12834.7	15531.8	15519.4	14973	13117.5	13507	13112.1	10860.1	17945	10020.7	10132.1	14899.2	15263.2	13683.8	10848.5	12315.1	14353.1	9731.9	16947.4	11043.9	12215.4	12143.1	9200.7	9980.4	9011.2	13190.1	13120.2	15325.2	15765.9	17131.8	12197.8	13484.2	11568.4	13647	16409.8	11271.8	17977.5	21077.9	18821	21661.3	13930.2
SL004845_EphB4	P54760	EPHB4	Ephrin type-B receptor 4	4150.8	4351.5	8479.5	9539.7	5432.9	4027.2	3355	5173.8	3372	6010.1	5244.6	3730.4	4821.9	4331.6	6674.7	4528.5	4925.6	4027.2	4818.8	4977.4	4601.2	3837.4	6636.1	3593.8	4772.9	4993.2	4837.8	3853.4	6495.3	4545.7	4094.2	6745	3842.3	8441.7	3543.3	5054.2	4357.4	3223.4	4875.4	4534.9	3358.6	3405.9	4204.5	4881.1	3563.9	3508.7
SL008504_GNS	P15586	GNS	N-acetylglucosamine-6-sulfatase	1743	1752.8	2664.5	3175.3	1747.9	2952.3	3108.6	2059.1	2911.4	3841.2	1764.5	2251.8	2413.2	1987.2	2090.5	1930.9	2616	2568	2355.8	1247.7	2670.5	2604.7	2159.4	2457.8	1622.2	2721.4	2940.8	2239	2211	3003.6	2376.7	2678.2	2010.7	2907.2	2394.3	1500.4	1095.9	1973.7	1178.8	3279	2605.3	2001.2	3201.2	1049.8	2406.8	3503.5
SL006512_HGFA	Q04756	HGFAC	Hepatocyte growth factor activator	2757.3	3335.5	4930.5	5366.9	2603.8	3902.8	3460.1	4572.8	3550.6	3903.7	4158.4	3279.7	3909.4	2908	2946.4	3787.2	3643.7	2383.4	3182.4	5311.3	3875	2979.6	3563	3277.7	2711	2763.4	4002.7	2671.9	3521	4391.5	3057.5	2678.6	2579.9	2320.2	4016	2667.1	2305.9	2446.5	6201.1	2685.9	3661.8	4103.9	2923.8	4406.5	3858.4	3459.4
SL007806_IL22RA1	Q8N6P7	IL22RA1	Interleukin-22 receptor subunit alpha-1	553.8	790.6	822.4	914.3	900.8	750.9	570.4	897.6	645.9	835	953.1	704.5	883.1	648.6	994.3	879.4	646.4	728.8	843.6	971.2	715.6	708.9	952.7	759.3	838.8	652.6	20704.9	808.2	948.6	718.5	798.1	760.5	747.2	726.8	1310.5	1006	871.9	597.7	1253.4	552.4	575.5	863.7	702.7	1228.2	725.7	711.9
SL008909_LGMN	Q99538	LGMN	Legumain	3384	3411.9	6040	7138.2	3793.3	3531.7	3388.3	3650.3	2676.2	4217.9	3930.4	3147.1	3637.7	3402.4	3522.3	3221.5	3465.9	3218.3	3719.7	3886	3578.1	3325.8	4028.1	3697.9	3468.6	3788.8	3684.5	3399.9	4383.1	3190.2	3133.9	3889	3328	5656.1	3457.9	3621.6	3527.2	3214.5	3744.6	3409.3	2835.1	3494.5	3780.6	3687.6	3334.6	4029.6
SL007059_LY86	O95711	LY86	Lymphocyte antigen 86	7443.2	7046.3	8986	9358	9311.8	7914.9	6730.6	10236.9	7359	8012.7	11357.1	7098.7	7468.1	8699	11341.9	9787.3	6656.2	8321.5	10670.7	6930.1	9236.7	8169.6	11180.7	6953.4	8482.7	8119.8	7719.3	7558.1	13367.3	8281.8	9708.2	8813.8	7610.3	9590.5	5042.2	5821.1	6186.4	4499.4	5695.9	9118.1	6038.7	4890	7082.6	4812.6	4565.7	5252
SL011069_Marapsin	Q9BQR3	PRSS27	Serine protease 27	4332.7	6110.7	13002.2	15433	5914.1	6210	8170.3	5105.8	5119.3	6918.4	5319.9	4989.6	5826.9	7389.3	4426.8	5498.8	9582.9	4645.5	4709.3	7432.1	6391.1	7717	5876.2	6223.3	8573.5	7444.4	9357.5	4856.9	4361.8	5488.3	4434.3	6543.1	4203.8	10158.7	8603.2	6648	13602.5	6589.6	11124.6	6883.2	5823.1	8179.9	9100.4	10788.1	6054.5	5129.9
SL010376_MMEL2	Q495T6	MMEL1	Membrane metallo-endopeptidase-like 1	876.3	1004.4	1404.2	1697.3	1198.5	1083.1	1847.2	1152.1	1098.6	1334.7	1309.9	1082.7	1329.2	1056.6	1355.2	1230	1101.8	1140.5	1119.2	1325.7	1318.6	983.5	1285.9	1113.4	1166.9	944.4	1088.7	1209.7	1227.1	1041.6	1150.9	1469.9	1083.6	2331.2	1466.3	1302	1564.7	781	1473.5	1008.9	864.7	1222.2	3882.2	1650.6	1022.9	1150
SL010501_MP2K2	P36507	MAP2K2	Dual specificity mitogen-activated protein kinase kinase 2	1882.4	3406.9	1436.4	1386	2887.6	1172.2	1327.5	3110.2	2326.1	2066.3	2534.3	1843.7	2232.7	1200.3	2950.6	2684	1839.1	2266.9	1741	2233.9	2038.7	1530	2164.1	2074.7	2024.6	2698.9	1398.6	1459.7	2601.9	1684.2	2049.4	2456.4	1692.9	1906.5	1939.4	1520	1796.6	1851.6	1845.7	2525.2	1499.2	2859.7	2037.8	777.9	247.4	1766.4
SL006805_MRCKB	Q9Y5S2	CDC42BPB	Serine/threonine-protein kinase MRCK beta	751.7	1057.4	1601.2	1824.5	1122.8	976.3	924.5	2210.2	1053.1	1056.4	1330.8	2292.9	1030.4	1017.4	1189.8	1074.1	1230.6	862.9	1199.9	1230.7	1014.3	979.8	1153.1	931.1	1227.8	1230.5	1021.7	874.1	1019	1043.5	1042.4	1386.5	953.7	1300.5	1776.5	1226.2	1525	916.1	1355.8	972.1	936.1	1092	1370.5	1639.1	1202.8	1071.4
SL004804_Nectin_like_protein_1	Q8N126	CADM3	Cell adhesion molecule 3	1199.7	1209.9	2473.1	2371.5	1453.9	1643.4	2122.7	1599.8	1672.6	1917.6	1511.2	1821.6	1863.7	1697.8	1448	1572.5	1749.2	1723.6	1667.1	1376.1	1591.4	1908.9	1441.6	2781.9	1579.4	1615.1	2140.5	1189.6	1247.5	1480.4	1493.1	2453.3	1384	2223.4	1815.1	1572	2119.2	1676.4	1708.5	1692.9	2183.2	1441.4	3399.7	2429.9	1667.1	1538.4
SL008193_NID2	Q14112	NID2	Nidogen-2	2308.1	3187	1887.6	1460.5	2767.6	3099	1809.9	3478.5	2010.8	3347.7	3330.6	3096	3154.9	1866.9	3633.6	4275.1	2614	2829.7	3216	2710	2946.1	2512.4	3417.4	2603.4	2338.7	2453	2550.5	3283.1	4414.4	3186.6	2890.2	2099.5	3109	2341	3408.1	3347.8	2781	2463.8	2454	1588.7	1940.9	2383	1748.2	2293.8	2247.3	2788.1
SL005491_OBCAM	Q14982	OPCML	Opioid-binding protein/cell adhesion molecule	5292.5	4890	9757.1	12562.5	6496.1	5923.7	5176	5840.7	4201.1	6825.5	6566.9	4315	6367.2	6242.6	7657.5	5527.8	7003.2	5463.8	6045.6	6050.4	6040.4	5432.3	7022.7	5291.7	5710.2	5868.5	7123.8	4556.4	7200.5	5614.6	5463.8	6318.4	4172.8	10482.5	41587.8	6111.4	5234.2	4179.5	4889.6	5844.2	4068.4	4340.3	6147.5	4952.7	4428.5	4025.8
SL010530_OCAD1	Q9NX40	OCIAD1	OCIA domain-containing protein 1	661.4	865.2	1512	1693.3	912.5	26065.3	948.4	948	840	1180.6	1022.5	865.7	1021.6	975.4	837.6	911.5	1121	926.3	1398	990.1	929.9	904.8	977.1	965.8	1085.5	933.6	1264.7	804.4	989.6	851.6	814.8	945.4	728.7	1543.2	1253.2	955.8	1506.9	899.9	1297.3	890.8	873.7	1004.4	1235.2	1312.5	845.7	933.1
SL007327_OLR1	P78380	OLR1	Oxidized low-density lipoprotein receptor 1	3584.2	4903.2	3139.6	5440.9	1849	2633.5	2020.8	1141.2	1361.1	4042.9	1494.1	2434.9	2960.9	2182.7	1613.9	1119	3435	1946.1	1014.4	2533.4	1415	1702.2	2768.5	1785.9	2590.3	1294.3	2120.5	3518.5	6059.2	1733.4	1228	3468	956.2	3698.1	1822.7	1535.1	1410.3	1271.3	2952.2	1451.3	1460.2	1794.5	2742.2	1936.7	1808	2325.9
SL005263_RAP	P30533	LRPAP1	alpha-2-macroglobulin receptor-associated protein	903.7	897.8	1001.1	1042	1370.8	1064.8	1238.1	1313.9	923	871.8	2019.3	902.2	1197.6	954.3	1885.3	1696.9	901.5	1189.1	1254.8	1090.9	1234.9	1160.3	1371.8	882.3	959.8	1158.8	954.2	1087.9	2151.7	1169.2	1493	1388.6	1080.8	991.2	1081	851.8	876.6	651.2	868.9	699.7	1048.2	714	778.6	830	1068.6	980.1
SL008588_SLAF5	Q9UIB8	CD84	SLAM family member 5	5913.9	8625.2	14967.6	15778	7029.9	5756.5	9207.3	8627.2	8441.7	8406.3	6913.2	8770.7	6620.8	7228.3	5589.2	7371	10251.8	8166.1	8553	7859.5	7778.5	8140.3	7149.4	8368	9101.3	9628.5	9548.9	6299.1	6316.5	8809.8	6172	7382.6	7584.7	13501	9824.4	6889	10015.9	9883.4	12252.6	9830	9639.7	11705.5	9258	13993	9554.3	7201.7
SL008760_SLIK1	Q96PX8	SLITRK1	SLIT and NTRK-like protein 1	1362.6	1737.7	2262.8	3234.9	1934.2	1666	1526.3	2920.8	1679.2	1759.7	2111.7	1623.6	1729.4	1439.7	2010.6	1855.6	1752.6	1676.5	1744.2	2228.9	1724.3	1592.6	1926.6	1630.1	2207.5	1697.9	1601.9	1625.3	1934.3	1740.9	1837.2	1765.1	1351.6	1826.8	2095	1929.6	2462.2	1419.6	2337.9	1599.5	1340.9	1700.8	1627.6	2812	1516.6	1719
SL010381_Soggy_1	Q9UK85	DKKL1	Dickkopf-like protein 1	4596.4	4104.7	9481.6	12214.7	5559.4	5348.4	4552.1	4911.1	3299.5	5934.4	5982.9	3232.9	6198	5299.1	6365.9	4842.2	6373.9	4740.8	5029.4	5232.7	5617	5075.7	6400.6	4732.8	4886.3	4946.1	6893.2	3894.4	6831	4494.2	4088.1	5720.1	3323.6	9556.7	4335.3	4991	4449.2	3401.2	3565	4318.2	3170.4	3172.7	5147.6	3352.7	3165.8	3037.6
SL010518_TEC	P42680	TEC	Tyrosine-protein kinase Tec	3142.1	2012.5	2692.9	1608.1	4834.5	3072.8	1143.8	5970.7	4531.4	2686.5	9787.4	3968.8	2340.9	1655.8	5007.7	6457.4	2635.7	3371.2	6630.2	2158.7	5280.9	3241.4	5259.5	1292.5	4875.8	6713.3	3345.2	2489.7	3948	4358.6	6592	4023.5	3637.7	1594.4	2421.6	3801.7	3087.9	784.1	2620.2	4620.6	4583.2	1262.8	2073.3	864.4	1204.2	3027.1
SL018625_TLR4:MD_2_complex	O00206 Q9Y6Y9	TLR4 LY96	Toll-like receptor 4:Lymphocyte antigen 96 complex	2330.5	3165.5	4048.3	4020.9	2937.1	3897	5115.2	3030.1	4615.2	3998.4	3414.5	3897.7	2886.1	3037.3	2407.7	2726.6	3708.4	3383.2	2982.9	3882.4	4127	4238.8	3330.2	3793.7	3862.9	2829.9	3570.1	3266.3	1808.6	3540.8	3187.9	4500.2	5926.3	4156.3	4321.2	3428.8	4349.6	4212.4	4422.4	4938.3	4600.6	5644.4	7160.1	5602.8	4452.1	4279.7
SL003201_VEGF_sR2	P35968	KDR	Vascular endothelial growth factor receptor 2	3525.7	4747.6	7725.5	7502.4	6900.4	8015.6	9649.6	6543.1	6724.4	5385.8	7030.7	6168.1	5152.8	7591.3	5713	5527.6	7140	6038.2	6358.2	6684.4	8337.9	5911	4916.8	6716.9	5515.2	4985.7	5236.9	4711.7	5216.6	6278.7	5176.4	6540.9	4745.8	5494	6256.6	7977.4	9114.1	6682.6	7377.7	7188.6	8882.6	9793.9	11137.1	7271.4	11625.5	8123.5
SL007531_BMPER	Q8N8U9	BMPER	BMP-binding endothelial regulator protein	299.8	402.9	406.9	401.3	479.3	462.6	445.4	416.9	391.6	632.8	500.3	458	482.6	444.4	550.3	461.2	358.1	437	415.6	509.6	440	597.8	548.8	468.8	456.2	368.8	377.6	471.1	509	442.2	493.5	486.9	733.2	359.5	454.9	504.7	451.9	371.6	530.7	225	333.4	546.9	320.9	682.9	510.8	544
SL004864_Cadherin_12	P55289	CDH12	Cadherin-12	702.9	977.7	1180.8	1504.4	1210.3	769.5	740.6	1172.8	994	1135.5	1377.9	1022.3	922.5	820.3	1292	1326.8	905.7	1070.7	1074.8	1172.5	937.1	819.3	1304.9	798.4	1393.4	985.6	1115.4	1088.4	1361.6	953.8	1017.8	57918.3	878.6	927.2	1077.1	989.9	885.2	536.8	1028.5	572.7	571.9	722.8	583.6	1142.2	1009	810.1
SL004720_Calcineurin_B_a	P63098	PPP3R1	Calcineurin subunit B type 1	8524.3	8303.4	14590.3	18124.8	10007.1	8858.9	6551.6	9245.3	6869.9	10445.5	10614.1	6652.7	9479.3	8897.4	12184.5	9552.6	9984.9	8837.6	10109	9045.9	9479.3	7977.6	10920.6	8484.9	8476.9	9166.1	10132.5	7043.1	11667.1	8665.3	8372.6	10629.1	7068.3	15776.6	8695.3	10305.8	7330.1	7040.3	6962	10642.5	6796.2	6611.6	10848	7088.1	6984.8	6793.8
SL006830_complement_factor_H_related_5	Q9BXR6	CFHR5	Complement factor H-related protein 5	1185.3	1249	1460.6	1549	1902.8	1357.6	913	1835.6	1413.7	1372.3	2355.3	1273	1276.9	2035.6	2344.6	1778.5	930.8	2074.8	1704	1576.3	1513.1	1366.1	2122.3	1253.8	1343.9	1641	1280.7	1334.6	2958.1	1476.5	1892.3	2074.8	1261.9	1520.2	1319.6	1590.5	1147.1	729.1	1178.5	1274.7	982.9	931.4	1236.9	1514.7	998.7	1272.1
SL003679_IGF_II_receptor	P11717	IGF2R	Cation-independent mannose-6-phosphate receptor	17492.1	30310.6	25519.9	27483.3	26889.7	28182.4	21427.1	20943.6	22773.9	29626.8	25857.4	27693.4	26454.1	35642.1	27700.5	22176.1	27885.1	27497.7	22648.4	21411.4	26643.4	23074.6	16880.9	18914.6	23813.6	21757.1	28372	20234.4	16644.3	21711.4	23557.9	29135.5	24530.3	33415.9	34784.2	27647.3	32938.3	29171.1	38225.7	19689.3	31157.8	35021.5	29258.7	30495.9	34751.6	23374.1
SL003919_kallikrein_14	Q9P0G3	KLK14	Kallikrein-14	6404.8	7295.8	10334.7	13019	7345.5	7195.5	4252.7	6970.1	6082.9	7850.1	8018.8	5579.6	7034.9	6024.5	8964.1	7664.3	7557.7	6144.8	8570.3	6142.4	7449.5	6062.5	7705.1	5922.6	5951.6	7367.6	7582.6	5491.2	7900.9	7213.1	7145.6	9025.9	6484.1	12519.7	8264.1	9218.2	5333.1	6605.4	4915.1	9677.1	6447.1	6070.4	10043	4809.6	7119.9	6222.4
SL004580_Macrophage_scavenger_receptor	P21757	MSR1	Macrophage scavenger receptor types I and II	543.2	791.6	1147	1382.5	814	777.1	815.6	796.5	693.3	917.1	784.9	818.4	822.9	917.8	884.4	826.3	1092.3	687.8	660	965.5	700.8	752.4	811.9	806.3	1000.2	799.6	816.1	715.1	735.2	725.9	613.4	2713.6	666.2	936.7	962	942.3	1383.4	709.8	1325.3	817.8	1549.1	967.8	852.5	1487.3	860.2	842.5
SL000254_Albumin	P02768	ALB	Serum albumin	18153.1	22504.3	20146	22004.3	15334.9	24126.1	37236.2	19475.1	18028.8	25266	15754.9	21533.3	21504.4	24078.9	17885.9	17757.3	15023.3	23521.6	18669.3	20435.7	19390.3	20264.4	19238.8	20496	18454.7	19740.7	19146.2	22641.5	25616.3	19680.6	20566.2	24516.6	25065	15843.5	11307.8	11238.3	11367.6	14863.7	11627.2	15933.3	12533.6	12173.2	13657.8	11812.4	10781.9	11028.6
SL000252_a2_Macroglobulin	P01023	A2M	Alpha-2-macroglobulin	34140.3	17894.4	76465.4	42814.8	28029.5	39887.8	98704.7	38834.1	28518.7	60302.8	16775.3	30417.4	40266.3	48032	21404.2	22992.8	29317.3	51591.1	25613	48308	31009.1	49549.3	31913.2	56365.9	38820	16694.9	48540	49527.5	45451	25342.6	23876.5	40082.8	54078.1	77701.2	13642.8	10299.6	13006.7	23038.2	16424.3	20825.1	13242.4	21832	29487.2	16812.7	16759.8	12168.4
SL000268_Angiostatin	P00747	PLG	Angiostatin	22357.8	16318.6	19623.8	20733.8	19378.5	20627.5	27323.5	19591	18802.1	18139.5	20337.8	24389.9	23088.7	24479.8	16834.2	15071.8	21499.7	17922.5	19401	17395.5	22863.6	17555.6	12959.7	20308.4	17930.9	20023.1	19199.7	21087.7	15503.8	19848.1	17064.1	19360.4	20748.5	24191.4	23258.4	17038.2	23015.9	15197.1	23235.9	23929.2	20442	24708.1	29266.9	25984.9	23693.1	21588.1
SL000382_CK_MB	P12277 P06732	CKB CKM	Creatine kinase M-type:Creatine kinase B-type heterodimer	6459.6	1157.2	1841.4	10340.2	1846	1575.8	3825.4	1262.8	2428.6	2708.9	2732.9	1759.7	1507	8688.1	1893.1	2438.3	1422	1230.7	1350.9	2026.2	2494.8	3937.8	3104.1	1333.8	2554.9	1858.5	2623.6	1301.7	1687.7	3507.2	1931.3	2222	1187.5	2302.2	1305.4	395.3	917.6	960.6	553	1522.3	729.5	1203.7	672.3	929.8	827.5	968.1
SL000076_p27Kip1	P46527	CDKN1B	Cyclin-dependent kinase inhibitor 1B	1201.6	1132.4	4525.7	4656.7	916.7	657.2	857.8	1152.8	876.5	2661.7	1616.1	990.9	814.2	1046.9	1109.5	750.7	1825.7	993.1	1285.6	742.9	1379.2	967	2540.5	799.1	1074.7	1290.5	1804.6	960.4	1561.4	3274.9	803.5	1376.1	654.4	4157.5	579.3	641.6	447.8	1932.5	435.1	3903.8	742.8	768.3	552	762.2	1082	1104
SL000306_BNP_32	P16860	NPPB	Brain natriuretic peptide 32	4532	355.1	229.3	416.3	396.2	681.8	256.4	344.3	293.4	274.3	381.6	292	321.8	407.9	443.8	383.6	326	341.3	353.7	359.2	283.8	352.2	395.8	373.1	305.7	304.7	305.1	318.2	436.7	343.2	345.1	405.2	293.8	311	461.7	358.1	273.7	13642	296.1	1034.1	382.8	452.2	313.9	284.6	761.5	425.1
SL011509_PYY	P10082	PYY	Peptide YY	805.1	1809.9	1034.4	1159.1	1179.6	1580.2	1154.9	1029.6	1029.3	959.8	955.3	2385.2	1468.3	1681.8	938.3	981.9	1547.1	920.7	1316.2	988.6	1397.4	1078.2	1014.2	1540.3	1042.2	2148.7	1043.4	786.1	1311.7	1476.4	921.3	1123.8	1104.7	1158	2071.7	1420.2	1473.4	900.2	1123.3	1050	1071.9	985.1	924.2	1734.4	2913	770.5
SL000570_Secretin	P09683	SCT	Secretin	803.5	185.7	151.2	184	185.1	223	187.6	181.4	168.3	150.6	224.2	174.8	172.1	299.9	219.6	187.5	140	295.2	171.4	181.7	177.5	141.8	166.3	219.1	153.2	166.4	163	154.1	184	172.9	176.7	164	155.4	145.9	170.9	189	130.3	891.8	135	90.4	255.6	152.8	186.4	160.7	351.6	224.7
SL011448_TNR4	P43489	TNFRSF4	Tumor necrosis factor receptor superfamily member 4	6421.5	889.5	1106.1	1265.9	831.2	879.4	716.8	774.6	760.1	862.3	601.7	714	986.9	937.2	792.3	2012.3	780	785.5	685.3	968	733.7	552.3	715	1282.4	810.4	708.7	810.8	689.6	888.6	928	1069.1	820.9	596.7	582.5	848.1	701.8	839.6	5672.1	3628.2	577.7	750.7	672.8	783.9	1286.5	1165.7	1022.3
SL002684_CSF_1	P09603	CSF1	Macrophage colony-stimulating factor 1	1244.1	1871	2562.7	2037.3	1519.5	1476.3	1925.8	1826.2	1398.8	1958.1	1595.3	1729.1	1870.6	1622	1626.9	1705.7	2021.2	1721.3	1424.5	2007.1	1612.3	1775.3	1904.6	2153.9	1960.5	1668.3	2094.1	1654.1	1615.4	1886.5	1535.1	1843.7	1531.6	1929	2113.9	1822.2	1920.4	1951.9	2657.4	1553.4	1447.3	2063.9	1698.6	3001.5	1837.4	1409.9
SL003974_Activated_Protein_C	P04070	PROC	Activated Protein C	621.8	758.6	888.8	891.4	854.7	1148.8	966.1	789.7	710	892.9	799.3	879.6	877.3	993.4	854.9	853.5	673.2	1109	728.9	953.1	802.1	803	815.1	930.4	882.4	744.5	972.8	760	746.7	718.5	778.9	908.2	1303.6	734	946.5	966.2	1176.2	583.3	1390	649.8	653	975.8	804.7	1027.6	828.6	805.7
SL000027_COX_2	P35354	PTGS2	Prostaglandin G/H synthase 2	428.1	345.5	3490.7	3258.4	464.5	428.5	465.7	702.2	395.3	2467.8	445.3	385.6	1070.7	532	489.4	414.6	1053.2	554.1	478.7	464.1	617.2	554	1960.1	443.1	658.3	881.3	645.4	790.2	1409.7	586.1	445.8	635.8	510.5	2513.5	331.2	425	329.6	356.6	428.9	246.2	307.9	321.6	408.2	334	328.3	433.5
SL004304_STX1a	Q16623	STX1A	Syntaxin-1A	176.7	203.6	304.1	426.2	268.9	260.1	300.5	266.4	221.8	266	322.4	231.4	312.9	236.5	280.8	278.1	222.6	258.6	262.1	241.3	279.5	252.1	330.5	301.1	223.4	189.2	259.3	238.2	316.8	222.4	257.9	260.2	187	255	279	282.7	240.6	207.3	234.8	183.2	204.8	263.6	172.6	225.9	246	297
SL003200_sTie_2	Q02763	TEK	Angiopoietin-1 receptor, soluble	1670.9	1767.7	1831.9	2101.6	2144.3	1970.5	2424.4	2306.2	2429.7	1669.7	2253.8	2293.6	1674.6	2289	1567.1	2071.6	2149.3	1968	1811.9	2151.2	2334	2109.1	1671.8	1843.7	2432.2	1799.9	2041.3	2059.3	1421	2191.4	2377.6	1857.3	1883.1	1612.6	2510.9	2335.4	4214.3	1816.5	2460.3	2674.3	2146.8	4144.9	2840.8	2892.3	2467.9	2457.7
SL004642_ADAM_9	Q13443	ADAM9	Disintegrin and metalloproteinase domain-containing protein 9	1697.4	933.3	452.3	635.8	651.4	946.6	512.9	347.1	485.1	426	445.6	477.9	360.1	913.3	387.8	398.8	484.3	380.4	509.7	389.6	437	403.2	360.6	399	376.6	431	382.1	2021.7	314.2	578.1	391.7	896.6	2762.5	387.8	886.7	476.5	660.2	4401.3	538.6	1008.1	804.9	3380.6	2650.4	586.2	1029.5	730.8
SL007642_ANGL4	Q9BY76	ANGPTL4	Angiopoietin-related protein 4	4418.8	11063.1	14490.6	16708.2	4998.8	3387.6	5224.2	4960.5	4322.7	6308.8	3419.3	5460.8	4115.2	5505.8	4342.9	3630.3	8885	3298.8	3070	7647.7	4191.5	4233.9	5361.9	3964.5	8429.5	8446.9	5914.2	4937.9	3407.4	4970.3	3306.9	5411.4	5767.1	12044.2	6941.9	7053.3	8418.5	10256.3	11714.3	7166.1	5161.2	8083.7	5116.5	11044.2	7513	5691.3
SL000638_Cadherin_2	P19022	CDH2	Cadherin-2	26770	13001.8	1291.2	1538.3	1582.5	1457.7	1848.3	11316.6	1569.1	1728.3	1590	5685.7	2981	2140.9	1619.6	1518.7	5193.6	1580.6	1518.2	1724.4	1400	1559.9	1518.9	1659.1	1725.5	1498.6	1746.4	1341.4	1909.8	1420.7	1442.3	1470.8	1247.2	1700.4	3331.3	1620.8	2066.2	23833.7	1641.3	5223.7	1888.1	1765.9	1690.7	1674.6	1602.1	1454.6
SL005508_Carbonic_anhydrase_9	Q16790	CA9	Carbonic anhydrase 9	2725.5	2470.6	1950.8	2203.5	1228.3	908.6	1775.1	1092.2	995.5	1509.3	1024.8	1193.1	1114.4	1445.2	1365.3	875.4	1851.1	987.1	832.7	1863.2	877.1	956.8	1245.3	915.9	1791.8	1314.4	1197.6	1332.1	890.5	1294	863.3	1060.3	1902.7	2018.4	1770.4	1751.5	2898.3	6339.2	3341.6	2634	1528.6	2529.5	2697.3	3705.3	2224.9	1286.8
SL000377_CK_BB	P12277	CKB	Creatine kinase B-type	48056.3	642.1	429.5	360.6	428.4	580.9	634.1	458.4	448.4	496.1	474.6	2497.3	539.6	13808.2	1281	514.5	603.3	702.6	637.4	464.7	386.4	484.3	433	554.1	648.8	537.5	514.3	594.6	510	1727.1	661.5	1009.4	1238.8	491.3	1169.8	524.2	533.7	61945.2	522.6	951.2	4210.9	580.3	733.1	604.7	1146.2	614.1
SL007888_Cystatin_S	P01036	CST4	Cystatin-S	732.2	132.1	101.8	127.7	140.5	167.9	135.2	126.5	130.7	140.3	143.1	173	150.2	1546.3	152.8	143.8	117	179.7	109.1	172.9	104.3	170.6	271.6	132.1	132.3	133.3	137.5	145.7	122.4	161.7	154.8	129.6	176.3	128	278.3	190.7	199.8	509.8	190.5	141.9	89.1	150.7	207.3	731.2	178.8	133.9
SL008382_CYTD	P28325	CST5	Cystatin-D	2264.8	20487.8	6588.3	9347.7	3187.4	8054.7	26147.5	3632.5	15857	7364.7	8479.4	11879.8	7719	3693.8	2988.9	6878.1	9215.4	3150.4	4486.7	5302.5	17958.7	4896.6	5732.8	10151.2	9479.7	3282.1	14877.2	6393.4	4996.3	7281	20408.9	3208.1	15136.4	10876.1	10147.9	3148.7	4487.2	16086.3	1989.4	3246.5	6531.3	7455	8765.1	1923.2	12241.2	3969.3
SL010458_Endocan	Q9NQ30	ESM1	Endothelial cell-specific molecule 1	4361.8	1899.4	900.5	831	723.9	879.9	694.8	1073.5	979.6	1060.7	779	970.3	811.5	867.3	893.1	914	1569.3	692.4	985.4	967.1	583.3	968.6	1000.8	1635.6	760.4	728.9	1171.6	1079.7	728.7	852.2	1033.7	653.1	1278.9	768.3	1747	905.9	1403.2	4916.3	2030.8	1147.9	1136.3	1219	1031.4	1052.3	1161.1	2371.1
SL007651_FGF23	Q9GZV9	FGF23	Fibroblast growth factor 23	1560.5	646.7	551.6	406.3	402.5	487.1	534.8	470.1	463.4	399.2	328.4	1548.9	497.3	831.6	475.5	369.1	981.1	376.7	384.3	670.7	326	394.2	301.3	420.1	389.2	962.3	356.6	374.1	321	426.9	351.6	489.4	2745.1	608.6	571.4	370.6	370.6	13867	296.6	516.4	757.5	458	491.1	334.6	955.7	496.4
SL003990_FGFR_2	P21802	FGFR2	Fibroblast growth factor receptor 2	1242.5	163.7	236.8	345.1	240.2	596.1	200.1	188.7	157.6	299.2	209.6	230	215.7	249	268.6	195.3	285.3	235.9	197.4	201.7	211	197.2	207.1	210.7	176.1	289.2	164.3	219.5	268.8	613.7	295.1	197.2	1124	296.7	406.8	222	264.8	9368.4	192.7	174.6	708.8	314.5	255.8	1644	606.8	356.9
SL004063_FGFR_3	P22607	FGFR3	Fibroblast growth factor receptor 3	3014.2	1910.1	722.4	809	619.3	643.3	669.2	569.2	573.5	645	577.5	559.3	589.7	881.8	590	561.8	997.3	520.3	546.2	760.1	534	478.6	668.1	610.1	884.4	592.2	555.7	780.9	596.6	683.9	582	612.5	1452.1	705.4	879.3	1532.7	850	11925.8	793.3	1195.9	800.6	1020.9	938.4	810.7	966.7	679.2
SL006912_FGR	P09769	FGR	Tyrosine-protein kinase Fgr	559.9	137.4	1550.7	4815.5	223.8	233.8	499.3	382.6	432.4	1179.3	304.3	310.8	1031.7	402.7	296.2	208	1503	290	366.9	183.4	371.4	242.7	626.7	335.5	473.1	2006.2	306.5	427.8	1272.2	374.3	287.3	423.1	327.1	2798.4	226.9	209.3	204.9	10722.2	227.6	124.3	2274.3	239.4	230.1	192.4	387.4	287.4
SL006913_FYN	P06241	FYN	Tyrosine-protein kinase Fyn	5470.7	2364.9	39179.9	3390.4	2105	3063.4	2966.1	11792.4	6062.7	16395.3	3766.5	4735.1	2096.8	1770.2	2626.3	4094.8	2161.2	2435.3	7662.2	2923.5	10375.1	2866.8	4428.9	1335.9	5681.5	5448.9	3035.6	4717.1	6305.2	7417.1	10063.1	5060.1	4287.5	3028.4	1934.8	2289	2373.7	11498.3	2247.8	3837.1	2571	1053.5	2284	646.7	1237.4	4178.9
SL007620_IL_12_RB2	Q99665	IL12RB2	Interleukin-12 receptor subunit beta-2	4033.5	715.7	2401.7	806	945.1	813.1	717.6	840.5	669	906.4	880.2	753.7	959	889.9	948.9	805.3	1219.4	866.8	858.5	972.1	672.5	762	835.4	912.4	791	584.9	733	752.2	1224	682.5	703.7	695.7	962.9	1982.2	669.5	868.4	813.6	3182.2	1066.1	869.7	1168.9	730.4	917.9	683	1087.6	699.3
SL007358_KPCT	Q04759	PRKCQ	Protein kinase C theta type	16851.4	1955	1037.7	849	2742.7	1082.7	538.7	2805.4	5106.3	1639.5	4081.5	4016.7	1536	2120	2913.2	2197.1	1673.1	1970.1	3130.9	1078.2	1379.8	1606.2	2444.2	1159.8	1535.7	4092.7	1663.9	1629.3	1613.2	4897.5	1832.4	1695.9	3333.3	962.5	1652.6	2104.4	2468.2	10621.3	1905.4	3268.9	2556.8	852.3	1375.3	2671.1	1136.8	2358.4
SL010503_MAPK2	P49137	MAPKAPK2	MAP kinase-activated protein kinase 2	12034.2	14697.5	4749.5	4849.9	11873.5	6277.6	3078.2	11565.4	13673.4	5875.1	14032	11798.4	7146.1	3815.5	13858.4	13518	7417.7	7150.5	15920.4	5517.2	10090.3	8908.8	11066.2	5377.4	10490.6	14168	6302.8	9369	10443	12656.4	14213.9	11256.5	11668.2	4795.5	6178	7838.2	7627.3	8706.5	5780.8	9507	11886.8	2130.9	5493	1917.7	2563.2	6296.5
SL010504_MAPK5	Q8IW41	MAPKAPK5	MAP kinase-activated protein kinase 5	2901.2	595.3	559.3	585.7	937	845.3	489.6	935.4	658.3	1480.2	1183.7	672.5	950.7	828.7	1152.9	944.8	1520.5	889.9	1008.2	895.7	739.5	545.1	981	781.9	566.6	563.6	1850.9	844.2	1140.9	687.2	903	684.9	679.1	526.4	642	969.4	613.4	12904.9	594.7	720.6	1058.5	508.3	724.5	758.1	1029.3	572
SL004765_MAPKAPK3	Q16644	MAPKAPK3	MAP kinase-activated protein kinase 3	2529.6	1575.1	1390.1	1480.5	3222.5	1666.1	655.2	3216.4	2306.9	2183.1	5562.7	2285	2235.5	1111.4	4528.5	4293.3	1505.3	2406.9	3550.9	1467.3	2495.1	2004.7	3219.1	1233.7	2142.5	2569.2	1705.2	2178.2	5194.9	2698.3	3047	2398.7	2798.4	1255.8	755.9	2031	1345.3	677.2	1158.8	2370.2	1832.5	642.1	1319.3	672.4	851.2	1607
SL010505_MATK	P42679	MATK	Megakaryocyte-associated tyrosine-protein kinase	503	573.2	416.9	358.4	556.9	428.5	438.2	475.3	398.5	464.1	501.5	389.4	441.9	373	1664.9	548.6	604	444.3	441.4	542	439.7	370.3	578.5	375.4	437.2	349.6	406.3	495.7	521.9	568.9	469.4	429	428.4	404.7	367.1	486.6	435.1	13131.5	602.2	392.2	520.4	493.2	360.8	444.3	424	378.9
SL010502_MK08	P45983	MAPK8	Mitogen-activated protein kinase 8	1970.9	2946.3	1677.4	1309.8	3248.1	1464.2	1004	2028.1	3673.3	1868.1	2556.6	1826.7	2116.5	866.8	3463.1	3537	6201.1	2151.3	2789.3	839.8	2614.2	1558.4	2884.7	1656.4	1680.5	2483.3	1209.5	2114.9	5021.2	1879.1	3261.1	2638.5	3287.3	1443.9	2306.5	1421.6	1012.7	17571.5	507.9	2178.5	2407.4	560	989.7	327	736.5	1182.4
SL010509_PAK6	Q9NQU5	PAK6	Serine/threonine-protein kinase PAK 6	22713.6	40228.6	3847.2	10322.4	59807.4	15902.8	5092.6	36847.9	65796.6	27076.9	35307	42923.4	23761.7	15737.6	31980.5	40272.6	26850.8	28114.2	17131.9	36530.7	31982.3	31530.8	45377.2	13475.4	45261.8	39288.8	43029.5	38427.8	39773.1	54161.8	23635.3	14670.7	33820.1	13435.5	8679.1	21457.9	17145.8	8466.1	18379.5	75279.9	23314.7	6088.8	10771	3027.4	4309.2	21046.4
SL011071_PDGF_CC	Q9NRA1	PDGFC	Platelet-derived growth factor C	1855.6	370	344.9	282.8	280	336.2	309.1	328.8	241.2	283.5	248.7	462.3	278.8	586.6	328.5	226.3	711.7	324.2	243.5	315.4	219.3	276.4	375.2	315.7	232.1	600.3	235.5	254.7	246.3	259	252.5	261	632.8	464.5	431.2	295	317.3	3885.6	326.2	1131.3	443.4	304.8	442.9	366.6	782.4	441.6
SL003761_pTEN	P60484	PTEN	Phosphatidylinositol 3,4,5-trisphosphate 3-phosphatase and dual-specificity protein phosphatase PTEN	10972.1	1132.8	517.7	642.3	573.6	556	717.8	618.3	723.7	632.5	705.5	627.4	648.9	669.5	696.2	866.5	539.5	685.7	768	510.3	623.6	2466.3	578.4	574.7	532.5	702.2	603	546.9	644.1	780.7	617.1	625.2	514.2	589.5	682	658.1	544.5	12549.3	480.7	1181.8	879.1	768.9	687.1	553.8	869.3	661.1
SL010514_PTK6	Q13882	PTK6	Protein-tyrosine kinase 6	335.9	437.9	215.9	215.6	320	342.1	246.3	280.4	322.5	316.1	263.4	371.3	282.2	333.1	387.6	304.2	252.2	264.4	219.1	335.4	287.7	229.8	279	335	407.8	259	286.3	254.8	287.7	335	369.4	320	212.2	250.1	217.5	252.7	219.5	9646.2	228	111.5	1300.2	231.7	152.7	277.1	288.8	240.4
SL004492_TLR2	O60603	TLR2	Toll-like receptor 2	2080.2	514.6	818.6	877.3	530.6	711.1	954.4	716	676.6	5070.2	580	757.9	755.3	1120	513.2	626.5	680.4	848.6	674.4	439.1	754.5	747.1	586.5	1530.5	547.7	790.2	838	611.4	622	738.6	1007.7	671.4	756.6	898	606.8	465.7	710.7	2381.6	379.6	572.5	862.5	559.5	822.7	626.4	815.4	625
SL011629_AIP	O00170	AIP	AH receptor-interacting protein	4334.2	5374.7	3703.8	4798.5	14686.3	7095.1	3195.8	7331.6	11178.1	4482.7	9339.2	9277.7	6218.1	4784.5	13925.6	7305	6979.6	7979.5	11675.7	8601.4	5710.1	8975	11082.1	6931.3	8408.9	13562.2	5267.3	6124.6	6236.9	9246.6	8977	7611.3	9115.5	4196.1	3219.4	5901	6606.8	2360.1	6023.1	3604.4	3590	4435.1	3328.9	8429.9	2630.3	3001.4
SL004823_Cyclophilin_A	P62937	PPIA	Peptidyl-prolyl cis-trans isomerase A	178941	158955	180215	174676	193241	169805	138856	206143	156050	167655	206819	179883	159387	152599	217077	171517	138653	196287	251993	154267	206133	213352	172422	170233	168003	166897	199809	171231	179228	160280	235416	184071	188522	154368	115599	161108	180277	83642.2	175664	162027	169178	97464.8	130744	97479.7	73860.6	140483
SL011530_DLRB1	Q9NP97	DYNLRB1	Dynein light chain roadblock-type 1	2361.2	2323.5	1572.4	1331.5	3864.8	796.9	823.5	2607	7021.7	2988.3	6493	1790.9	3123.8	1063.4	3269.5	9064.9	1511.8	3149.1	5735.9	612.1	3045.5	3424.2	3872.8	2362	1448.2	7112.8	2568.8	1781.6	6883.2	4656.5	6722.5	2245.7	4751.1	2650.5	944.5	1070.4	699.1	645.7	484.7	2894.4	7801.4	559.7	1749	408.5	638.2	4431.6
SL011532_ETHE1	O95571	ETHE1	Persulfide dioxygenase ETHE1, mitochondrial	1711.7	2819.9	3765.2	2610.7	3241.9	2459	1950.3	3122	3344.4	2733.3	3039.7	3036.5	2821.5	3641.1	2072.6	2899.3	3705.9	3083.3	2957	4313.6	2908.2	3024.8	2841.5	2555.2	3936.2	2976.8	3012.5	8635.4	2771.7	2554.8	2885.9	4219.9	3153.7	4570.9	2808.7	3446.5	3421.4	3558.5	2767.7	2945.4	3667.1	3546.9	3562.5	3427.2	3174.8	3383.5
SL003785_GAPDH_liver	P04406	GAPDH	Glyceraldehyde-3-phosphate dehydrogenase	69763.1	114152	38011	68342.5	108355	62564.7	6520.3	95807.9	94261.8	44137.6	145425	159262	81967.6	40845.4	200182	126398	65143	100370	123698	48539.6	87248.5	34922.1	128066	87090.1	93713.3	142029	8744.8	73312	142902	140469	92905.6	119083	55844.7	20599.3	76363.5	142352	141539	42502	136462	170727	109863	51067.8	85095.1	50711.2	50041.2	107269
SL000449_HSP_40	P25685	DNAJB1	DnaJ homolog subfamily B member 1	411.3	323.1	776.8	849.5	770.3	461.7	416.7	1023	731.8	808.7	681.9	511.3	702.9	358.2	978.7	1340.2	436.9	812.5	906.2	333.6	759.4	581.4	859.2	648	593.7	859.2	585.5	540.6	1802	637.5	693.3	789	586.8	565.5	210.6	298.5	223.6	208	244.2	232.1	359	172.2	202.1	277	177.8	359.6
SL008102_MDHC	P40925	MDH1	Malate dehydrogenase, cytoplasmic	37602.5	27750.4	42502	60533.5	54330.6	38871	33555.3	48961	37275.3	37874.4	64958.9	34408.3	35176.6	44647	77341.3	55573.5	32096.7	65074.2	57809.8	53952.3	49703.9	50988.1	53290.1	37102.8	54967.8	39217.8	39714.4	40567.3	82348.8	37015	59532.6	56000.5	39803.4	25360.3	22402.4	39087.4	33938.4	16688.7	34010.4	41521.1	35728.5	22993.1	28185.1	34594.4	25130.1	32204.9
SL011631_NACA	Q13765	NACA	Nascent polypeptide-associated complex subunit alpha	11628.1	8824.7	8403.5	10972.8	15718.2	9276.2	10718.7	19662.1	17584.7	9769.7	14407.7	12799	14064.8	12494.8	15269.6	20413.6	8364.7	26110.7	23883	9899.7	19407.3	13154.5	11286.2	16355.3	9516.6	14790	13781.4	11943.8	18868.5	15442	16453	13296.7	13539.2	7141.9	6535.6	7055.1	8718.9	7571.8	9733.3	11420.6	12015.8	6934.8	7763.3	9512.1	5873.1	8067.1
SL004919_Peroxiredoxin_1	Q06830	PRDX1	Peroxiredoxin-1	4537.1	4357.9	2978.3	5997.4	6085.5	3388.2	2772.6	5378.3	5505.3	2856.1	8695.5	4145.4	3577.7	5409.9	8812.2	6330	4031.1	7272.4	7693.7	5625.9	5523.1	3187.8	6563.2	4377.2	7320.9	4913.9	3652.2	4388.2	8998.1	7312.9	5738.1	5729	4308.9	2569.7	2000.9	3690.7	3523.6	1957.6	3300.6	2634.4	2905	1774	1946.1	4008.2	2576.3	3026.2
SL008063_PPAC	P24666	ACP1	Low molecular weight phosphotyrosine protein phosphatase	3648.4	10877.3	10817.9	18521.2	16820.5	3373.8	2835.6	6203.4	14949.7	3481.5	7247.2	3932.4	4082.5	13823.4	17944	6703.1	11759.2	24602.6	7123.6	3653.9	18574.2	4399.7	5961.1	4102.8	15022.4	5008.3	5624.7	4020.2	19167.9	22449.5	6119.3	20131.7	13234	2757.9	1461.7	4945.4	2856.5	1075.6	2600.7	2903.6	3128	4216.6	1710.5	2185.1	4168.2	2285.2
SL010973_PSA1	P25786	PSMA1	Proteasome subunit alpha type-1	439	527.4	604.6	822	670.8	684.7	820.6	822.1	578.9	612.7	738.5	570.3	591.3	627.9	669.1	1442.1	608.4	869	703.8	980.8	818.3	590.6	699.1	623.9	879.3	601.3	622.6	643.5	866	576.5	664.7	852.5	470.5	597	561.6	618.5	571.1	345.3	519.9	591.6	428.8	439	555.7	537	460.5	528.2
SL005630_PSA6	P60900	PSMA6	Proteasome subunit alpha type-6	1246.5	1589.6	1119.5	1539.1	2341.4	1353.1	1009.5	2141.8	1884.4	1343.4	2844.6	1512.9	1279.3	1149.2	2353.3	2347.8	1183	2025.2	2176.9	2048.7	1880.2	1530.3	2283.3	1101	2326.1	1752	1579.8	1641.9	2829.4	1886.2	2149.4	2215.6	1461.6	1058.4	760.9	1445.1	1241.8	387.6	1251.1	991.2	1001.4	640.5	716.3	1313.1	601.7	1071
SL011528_RS7	P62081	RPS7	40S ribosomal protein S7	1726.1	1443.7	14551.2	9021.5	1615.4	3730.1	3818.7	2716.9	1298.6	8678.3	1602.6	1521.2	2906	1509.3	1470.5	8997.7	2718.4	2147.9	2749.6	1629.5	4847	2191.5	7315.6	1880.2	2479.9	3001.2	2068.7	3701.8	5411.4	1641.2	2283.8	3326.4	1103.8	13138.4	997.8	1162.5	977.5	1362.3	890.4	5628.2	1015.2	959.7	964.4	981.3	877.7	1126.3
SL006919_RSK_like_protein_kinase	O75582	RPS6KA5	Ribosomal protein S6 kinase alpha-5	266.2	340.9	232.9	301.2	506.7	287.2	215.3	435.9	448.4	256.6	635.8	341.2	283.6	262.7	572.6	518.1	258.6	439.1	467.9	429.6	358.7	298.6	433.3	248.7	481.2	336.3	348.5	362	500.1	389.3	459.7	429.9	292.8	221.2	182.1	356.3	398.6	148.7	359.3	193.8	233.2	197.3	145.8	398.2	156	240.5
SL011529_SBDS	Q9Y3A5	SBDS	Ribosome maturation protein SBDS	31187	26069.2	14719.6	8075.4	37362.8	29005.5	10400.2	48610.8	42199.5	21164.1	45777.3	34082.6	24290.3	3931.3	54282.1	47408.9	24276.4	42834.8	60667.3	21168.3	44764.8	44029.1	45811.6	23850.2	37314	46431.9	36623.9	31743.8	41234.4	35384.6	56187.3	36054	34957.6	16099.4	9252.5	15695.3	13026.8	4669.8	10527.4	20738.5	28613.2	4816	12145.5	5866.2	4745.9	19549.2
SL011630_SE6L2	Q6UXD5	SEZ6L2	Seizure 6-like protein 2	1543.9	2124.5	1476.5	2084	3532.4	1886.3	1335.3	2790	2851.7	1548.8	3679.7	2172.1	1743.5	1366.3	3073.6	3072.6	1457.1	2548.9	2720.1	3173.1	2286.2	1945	2815.7	1386.6	2791.6	2219.2	2021.7	2216.6	3322.5	2510.6	2637.2	3180.9	1818.7	1294.3	1121.1	2008.8	2320.8	1479.5	1697	1213.1	1277.2	990.9	1382.5	1958.9	732.3	1249.4
SL011533_SGTA	O43765	SGTA	Small glutamine-rich tetratricopeptide repeat-containing protein alpha	7840.3	2580.1	6947.4	4368.1	9112.7	5747.7	5199	11005.9	9507.9	6878.7	11297.2	8844.7	7991.1	5516.8	10607	11855.7	6011.5	13702.9	16340.7	1439.5	12338.8	9190.1	1783.4	10283.8	3002.2	9834	10289.4	6820.6	12493.2	9589.7	9880.5	11180.5	9095.2	1926.7	1475.1	1330.8	1791.2	1752.9	735.6	4271.1	7243.3	538.3	2370.3	639	887.8	2719.3
SL005679_TCTP	P13693	TPT1	Translationally-controlled tumor protein	38519.1	29059.1	25593.1	20123.7	51588.9	31329.1	14591.5	57436	32433.4	36527.2	66799.3	27898.6	31955.1	25086.2	61558.6	56529.2	24813.6	52174.6	55285.4	38395.9	45112.7	38731.7	53204.9	24021.4	36749.8	38550.8	32016.9	35268.7	90729.2	36368.2	57632.3	42800.3	37395.3	16760.6	11425.2	33760.4	22725.2	6557	21636.7	41492.7	25526.8	7756.8	18201.4	8178.7	7074.5	26943.4
SL000588_TMA	P07202	TPO	Thyroid peroxidase	901.2	1303.1	1697.6	5606.9	1400	1239.2	1085.9	1412.3	1262.5	1233.1	1400.7	1201.7	15521.1	1137	1332.4	1566.3	1513.4	1117.1	1284.3	1643.9	7589.6	1237.9	1310.5	1232.4	1480.7	1364.2	1334.9	1169.9	1171.8	1176.3	1307.2	1352.5	1652.3	2751.8	2556.7	1535.4	1682.2	1267.8	1651.4	1040.3	1151.7	1797.3	1660.8	1898.2	1268.1	1185.1
SL008157_UB2L3	P68036	UBE2L3	Ubiquitin-conjugating enzyme E2 L3	2901.9	3459.2	2243.6	3093.8	4850.5	2544.8	2160	4453.6	4033.4	2469.7	5754.7	3099.9	2530	2277.4	5055.3	4902.2	2357.3	4215.4	6494.6	3753.8	3735.2	2885.1	4578.7	2149.3	4471.5	3459.1	3213	3520.5	5605.8	3854.8	4612	4415.6	2852	1877.9	1350.6	2967.6	3027.7	866.6	3156.5	2150.1	2102.4	1200.9	1233.5	2722	1105.4	1965.5
SL011549_ARI3A	Q99856	ARID3A	AT-rich interactive domain-containing protein 3A	576.5	670.5	1061.4	1381.4	966.4	628.7	612.4	932.4	820.3	1422	1069.3	663.3	1064.2	761	985.7	987.3	703	878.8	880.6	838.6	787	562.3	910.6	580.5	888.4	725.7	769.8	775	1568.1	820.3	913.7	920.6	585.5	1014.6	389.2	593.9	718.9	333.2	661.6	485	467.4	387.1	367.2	635.3	319.5	519.3
SL004938_CaMKK_alpha	Q8N5S9	CAMKK1	Calcium/calmodulin-dependent protein kinase kinase 1	741.9	724.7	604.8	746.3	1241.2	697	431.8	1203.3	782.3	639.5	1559.7	649.7	719.1	574.1	1866.4	1269.6	512.2	989.3	1359.8	1026.6	1017	719.8	1232.3	693	1001.8	845.9	873.2	932.8	1860.9	876.8	1240.2	1155.9	762.5	727.9	440.8	754	511.8	264.5	501.6	538	518.6	279.5	291.2	517.4	303	531.2
SL011232_CDC37	Q16543	CDC37	Hsp90 co-chaperone Cdc37	472.1	532.6	431.1	408.9	787.9	447.5	384.1	775.3	694.2	523.3	1079.5	548.7	525.3	532.2	804.3	839.4	538.3	638.9	764.1	554.6	659.3	529.8	854.2	416.3	724.7	651	726.9	858	977.2	699.8	797.5	669.2	595	413.2	339.7	560.6	595.9	388.6	475.2	447.3	426.2	1005.8	320.1	468.4	310.8	442.2
SL003753_DLC8	P63167	DYNLL1	Dynein light chain 1, cytoplasmic	236	294.6	248.8	215	247.8	229.4	238.3	230.1	222.5	273.6	284.7	297.2	340.5	225.2	329.5	261.3	204.7	216.9	244.9	308.6	236.9	449.2	283.1	348.8	226.2	198.5	194.4	552.3	270.4	227.2	358.6	240.8	229.7	760	248.7	257.8	996.3	202.4	212	171.3	192.4	318.3	256.7	341.9	210.7	410.3
SL009628_ING1	Q9UK53	ING1	Inhibitor of growth protein 1	22941.8	34366.9	29275.3	27865.3	44043.5	26728.7	16004	45414	28991	31923.8	45818.1	27468.5	23095.7	21381	38812.7	40356.2	26030.8	37000.7	34817.4	42983.6	35168	36813.1	45919.6	18403.4	42607.4	35226.5	28649	34234.1	52137.4	31009.9	58736.3	36003.8	24810.8	19641.5	14502.2	34638.3	35188.2	6227.9	34772.2	25176.2	17252.4	10388.7	14226.1	15507.3	7609.2	24304.8
SL006132_Lamin_B1	P20700	LMNB1	Lamin-B1	521.6	855.4	729.6	789.6	889	638.7	591.3	835.5	1164.8	664.5	932	682.7	617	589.9	816.5	1281.9	618	778.4	823.3	832.9	760.4	785	848.9	583.6	908.3	744.3	683.7	766.7	997.4	780.3	849.7	830.3	623.7	588.4	551.7	719.5	759.5	391.6	699.2	990.8	562.9	572.8	572.7	783.2	484.1	639
SL000493_LDH_H_1	P07195	LDHB	L-lactate dehydrogenase B chain	2064.5	2000.3	1435.5	1454.8	2674.5	1744.7	1107.1	2747.3	2144.7	1701.7	3898.7	1636.4	1746.4	1076.9	4166.5	3619.1	1336.4	2848.9	3509.5	2167.8	2294.9	2174.9	3663	1438.6	2239.1	2190.8	1646.4	3239.6	6147.9	2180.7	3097.2	2498.3	2000.7	1208.6	1132.6	1803.3	1121.6	941.6	1386	1529	1725	1022.9	980.1	1094.4	1050.9	1668.7
SL009629_MBD4	O95243	MBD4	Methyl-CpG-binding domain protein 4	406.1	501.5	407.5	451.1	686	734.9	438	634.2	534	489.8	749.6	510.3	551.6	416.7	744	670.1	361	596.6	614.1	654	563	495.2	638.7	476.2	569.9	420.6	463.7	750.9	787.4	544.9	594.7	566.6	433.8	368.1	428.9	602.5	1703.1	430.7	571.8	326.7	352.9	443.4	316	602.9	360.2	434.9
SL001905_Mesothelin	Q13421	MSLN	Mesothelin	376	489.5	424.9	544.7	682.1	2428.8	384.5	643.4	596	491.9	808.5	508.9	431	614.8	693.2	683.9	375.9	609.5	627.7	595.7	567	607.2	660.1	417.8	629.3	487.7	512.2	559.7	782.2	553.5	595.2	622.5	451.5	500.4	1185.5	478.4	650.4	409.6	512.4	287.1	2312	358	300.8	520.4	259.1	365.5
SL005629_NAGK	Q9UJ70	NAGK	N-acetyl-D-glucosamine kinase	1034.3	1010.8	2274.2	3453.1	1353.6	890.2	858.7	1799.2	1459.5	3016.8	1163	1237.6	1627.5	867.9	1936.9	1552	1060.3	1372.6	1550.6	1252.9	1154.9	936	1877.9	659.8	1092.4	1223.4	1140.5	1246.9	3268.3	1473.1	1380.7	1615.7	1469.2	1669.8	875.7	1068	842.5	850.1	915.7	501	1037.1	732.6	588.3	967.3	849.4	1154.4
SL004820_Phosphoglycerate_mutase_1	P18669	PGAM1	Phosphoglycerate mutase 1	51238.5	104983	120643	85799.6	12896.6	162224	24899	85634.9	2222.6	21545.7	40784	96671.8	84522.5	11205.4	4228.5	25054	71862.7	16228.5	102824	106283	162248	147918	75703.4	2177.6	76058	116997	147027	88638.8	83612	20882.3	63105.7	92113.4	9832.4	97879.2	15215.7	64462.7	51551.2	15111	14659.7	17934.8	46328.6	33602.4	30940.6	3321.9	13380.8	43453.8
SL011709_PLPP	Q96GD0	PDXP	Pyridoxal phosphate phosphatase	5522.8	7678	4981.2	7135	10484.7	4980.3	3990.2	9770.3	9108.2	5352.1	12638.7	6554.9	5263.6	4903.6	11209.3	10505.3	5098.9	9552.6	9725.7	8151.6	8023.6	5930.6	10375	4780.2	9734.2	7548.4	6712.5	7137.8	11658.5	8424.1	9621	9662.9	9057.9	3978.3	2825.5	6138	5435.5	1632.5	5332.8	4761.6	4259.1	2231	2847.2	5456.6	2232.5	4080
SL007266_PSD7	P51665	PSMD7	26S proteasome non-ATPase regulatory subunit 7	376.3	315.3	615.2	426.6	394	413.2	619	1806.8	426.9	517.7	437.2	405.5	479.1	385.7	442.7	564.5	347.2	618.7	655.9	359.5	591.5	635.9	438.5	524.6	322.5	462.5	707.5	386.5	740.2	440.3	490.8	510.1	395.8	587.6	504.1	250.1	226.7	246.1	244.3	431.6	509.1	239.2	294.1	223.7	260.8	331
SL008808_SKP1	P63208	SKP1	S-phase kinase-associated protein 1	4131.8	5603	4767.8	5564.9	6711.7	4410	4044.3	5889.4	5558.9	4309.5	24184.3	4961.3	4689.8	4265	5984.5	6047.4	4364.5	5677.2	5890.2	7079.4	5287.2	4448.8	6225.2	4029	7104.1	5168.1	5071.7	5484	6236.5	5344.9	6197.6	6286.3	4373.5	3983.6	3766.4	5836.5	6210.2	2774.1	7854.5	4756.6	3717.4	4967.5	3466.5	8598.1	3926.7	3961.5
SL005372_Sorting_nexin_4	O95219	SNX4	Sorting nexin-4	21741.2	22125.4	11935.2	6684.9	29816.4	17453.9	8391.9	32583.2	28382	16513.6	30400.7	22658.5	17745.8	12056.9	29799.3	33996.7	16883.2	23494.6	34332.6	21108.3	26392	22666.2	25660.7	13795.2	29531	27506.8	22073.2	14203.1	28680.1	26314.4	33470.4	25097.9	24731.9	9207.7	8453.4	16342.1	17705.9	3689.1	11986.5	20637.3	17597.8	3993.3	11654.6	3990	4326.5	16646.9
SL008143_UBE2N	P61088	UBE2N	Ubiquitin-conjugating enzyme E2 N	13773.9	10334.4	13106.2	20657.9	23139.4	11726.9	8878	20568.2	13046.4	13124.2	27262.1	10604.1	11765.1	13807.5	30182.7	24968.8	10674.2	24372.3	23652.5	18820.4	17871.2	16431	21977.3	12524.3	18839.9	14938.4	13513.7	14637.2	36150.1	14063.9	22125.7	23612	14442	7387.2	5349.5	14026.4	9779.2	3246.8	9792.8	11774.6	9795.4	4343.7	6281.6	8883	5100.4	10274.9
SL004119_discoidin_domain_receptor_1	Q08345	DDR1	Epithelial discoidin domain-containing receptor 1	215.2	296.8	355.3	302.8	283.1	302.6	341.9	327.9	283.3	373	259.6	295.1	292	287.7	264.5	266.5	250.6	270.9	287.2	222.3	316.3	278.1	296.6	349.5	293.8	252.2	343.6	270.6	332.5	247.4	295.8	306.3	334.2	337.1	257.8	213.7	198.3	170	197.5	205	340.6	247.1	252.9	159.2	206.5	296.5
SL003171_FGF_4	P08620	FGF4	Fibroblast growth factor 4	188.6	236.4	159.4	160.2	338.4	220.9	176.7	280	253	273.9	393	219.7	271.2	172	340.4	346.4	178.3	253.5	330.7	419.6	245.1	268.6	324	222.4	246.8	250.1	198.8	343.3	427.4	277	300.6	276.3	231.4	275.2	198.8	277.1	228.1	121.5	221.1	135.8	191.4	215.1	151.9	219.2	154	264.6
SL000451_HSP_70	P0DMV8	HSPA1A	Heat shock 70 kDa protein 1A	4244.7	12878.6	14534.5	19051.1	6290.8	7784.8	16567.6	5973.1	7614.6	13069.9	6009.1	7271.5	9386.2	7719.2	4133.2	9373.8	9751.6	8044.9	5420	9795.9	4861	7027.1	6099.4	8043.5	9846.4	6619.4	5512.3	12684.3	7951.2	6859	6119.1	9345.3	6167.3	11358	13381.6	10152.7	8891.9	9920.5	10006.9	9091.9	7690.8	12678	6848.6	14825.1	8778.8	6980.5
SL003680_sRAGE	Q15109	AGER	Advanced glycosylation end product-specific receptor, soluble	302.4	210.7	623.9	304	171.1	114.9	227.6	352.2	402.7	130.2	270.9	269.1	224.3	296.7	227.4	248.2	284.6	214.4	162.3	204.2	285.4	235.2	317.6	715.5	204.7	188	799.3	147.7	214.2	335	269.7	189.8	158.4	231.6	403.3	269.7	653	468.8	433.5	298.5	754.7	222.8	317.1	783.6	375.5	571.9
SL004511_BPI	P17213	BPI	Bactericidal permeability-increasing protein	957.5	1206.3	1790.8	2273.8	843.1	975.1	795.7	480.3	512.4	1490.1	519.1	775	886.9	1432	1290.1	490.5	2282.9	762.4	340.2	1098.1	497.1	482.9	1583.9	660.6	1680.8	886.6	910.3	1766.8	4665.8	967.2	463.8	851.1	946.1	4034	504.8	1413.7	571	383.4	2036.6	685.6	241.7	567.6	878.6	612	426.4	394
SL000322_C6	P13671	C6	Complement component C6	49063	69494.4	18045.4	16201	34586.9	59547.3	20800.3	35795.2	63128	29419.4	60834.1	47080.8	33215.5	27152.2	49009	57031.3	48586.2	34529.7	65849.8	19008.5	52100.9	42687.3	17457.7	41119.8	23110.2	62122.3	45188.4	32418.5	15929.7	49657.1	73492.9	57254.4	69986.1	70913.5	65834.3	76090	14375.3	79948.2	22334	77120.6	75900.5	68175.4	73479.9	20918.7	49834.8	51904.1
SL003104_Eotaxin_2	O00175	CCL24	C-C motif chemokine 24	187.4	476.6	218.7	213.6	267.4	284.1	378.7	256.3	221.4	227.1	297.7	226.9	268.4	252.2	313.6	283.2	195	243.9	264.6	296.7	251.1	241.5	405	236.9	237.1	194.8	197.9	247.6	300.7	222.7	261	246.2	193.3	212.9	268.8	304.8	271.5	179	272.7	219.7	230.6	348	201.7	275.5	226.2	315.4
SL000414_Factor_B	P00751	CFB	Complement factor B	26023.5	25515.6	21220.3	25331.7	27295.1	25441.8	38890.1	22191.4	24082.3	27767.4	30607.3	26127.6	30229.2	26563	21560.3	19518.7	27059.4	29954.8	24360	29094.8	26276.9	25991.4	23611.2	25076.4	24421.1	22947.9	23669.3	28350.1	22334.3	26628	26700.1	27956.8	22215.7	24520.1	25904.1	25488	24651.5	28464.2	26517.1	32295.8	24343.2	21982.6	29042.6	24438.4	24668.7	20869.8
SL004340_FGF_6	P10767	FGF6	Fibroblast growth factor 6	475.3	748.6	456.1	537.2	868.3	1778.9	393.8	793.3	711.6	553.9	1049.6	583.3	538.8	429.8	926.2	934.7	454.6	743.1	804.5	774.4	689.1	527.7	864.5	421	793.2	660.6	584.3	711.9	1249.9	929.1	758.7	791.3	888.3	402.6	294.8	613.4	531.9	171.6	911.7	340	414.3	311	274.1	549.5	265.1	475.6
SL000674_FST	P19883	FST	Follistatin	586.6	856.1	575	717.8	1077.6	719.5	758.6	942.8	906	632.2	1247.5	748.1	648.6	646.8	1060.3	1158.2	659	914.4	1016.5	1030.5	803.6	851.4	1093.8	736.7	1036	841.9	803.5	843.2	1231.3	868	958.5	977.5	680.8	559.8	582.3	834.1	822	397	776.7	570.1	560.3	538.3	441.5	820.9	513	601.1
SL004068_Granzyme_B	P10144	GZMB	Granzyme B	87.2	159.7	111.2	127.8	127	108.3	92.6	119.8	124.8	199	128.2	114.6	120.2	91	174.8	120.7	110.8	137.2	127.8	140	141.3	121.1	305.8	102.8	130	117.5	89.4	127.1	141.5	146.8	133	132.6	146	116.8	170	126.2	128.5	125.3	152.1	98.3	93	141.1	91.1	144	123.8	273.1
SL000138_HB_EGF	Q99075	HBEGF	Heparin-binding EGF-like growth factor	228.8	317.2	282.4	313.5	382.3	305.2	296.6	346.7	351.3	273.1	425.6	351.9	280.8	306.7	352.1	386.6	294.8	353.9	343.2	382.7	346.5	289	341.1	322.1	400.6	319.4	349.1	824.7	367.1	355.9	361.1	364.4	266.3	291.5	265.5	326.1	358.6	234.3	360.9	224.6	281.9	288.2	272.4	364.7	276.2	313.4
SL000461_IgE	P01854	IGHE IGK@ IGL@	Immunoglobulin E	10747.3	4571.8	31740.2	18787.9	6832.9	7534.8	35051.5	3727.2	14963.9	7586.4	6601.3	2160.4	145.7	3165	1761.2	4901.2	349.3	932	7282.1	9782.9	365.7	1872.4	561.9	11151.6	215.5	13097.6	11197.6	5328.1	2364.9	5857.5	2319.5	2679.7	2815.3	7748.3	12852.7	736.4	20961.8	1758.5	25485.4	19802.9	23849.7	25433.9	6294.1	42272.9	9607.7	18771.2
SL004353_IL_17D	Q8TAD2	IL17D	Interleukin-17D	148.8	172.8	201.2	200.2	171.7	163.1	144.3	164.5	163.5	199.2	183.7	171.5	192.3	154.8	195.1	185.6	199.2	175.2	201.6	223.5	202.4	147.3	186.1	164.6	192.4	173.4	146.8	350.6	186.8	258.8	169.6	198.4	1145.3	178	179.9	213.8	175.7	139.8	229.4	127.9	150.8	196.9	246.9	313.3	180.5	257.8
SL004351_IL_17E	Q9H293	IL25	Interleukin-25	262.2	283.3	334.6	347.8	582	329.2	643.7	367.1	392.7	344.5	354	399.3	551.6	431.5	353.3	394.9	376.9	427.8	360	311	456.5	430.3	315.7	450.6	281.5	374.8	433.9	540.7	330.7	370.5	377.9	352.8	542	486.9	381.6	361.7	816.5	387.6	313.8	319.9	440.5	414.2	498.7	385.5	391.5	506.1
SL004346_IL_20	Q9NYY1	IL20	Interleukin-20	223.6	285.5	238.7	264.5	379.4	341	297.8	295.8	288.6	282.7	347.7	269.2	306.4	237.2	363.5	397.7	255	277.5	403.3	316.4	289.5	374.2	359.9	298.8	280.5	313.2	290.5	545.2	451.5	313.9	318.5	306	364.5	279.9	262	329.4	375.8	196.2	348.5	217.6	280.7	273	233.7	304.3	257.9	418.3
SL001943_IL_6_sRa	P08887	IL6R	Interleukin-6 receptor subunit alpha	6686	12272.7	9622.6	9712.7	6598.7	6399.2	11779	6277.9	14655.2	6434.5	8487.9	7837.2	8496.2	11041.9	5879	8282.6	8604.3	7499.9	7706.3	11679.6	10126.3	5695.8	6760.7	6636.4	6782.8	10414.2	6531	9218	6748.8	6981.6	8516.9	5918	9961.1	10587.4	12014.1	11719.6	16073.4	11309.8	9711.1	12482.2	14999.5	11351.8	14067.2	9315.8	14486.3	9743.9
SL000483_IL_7	P13232	IL7	Interleukin-7	96.5	110.1	93.2	78.1	151.8	156.2	106.4	134.3	121.7	144.9	178.1	121.6	140.5	102.1	159.8	159.4	90.9	138.4	147.3	143.7	135.4	126.3	126.1	143	99.5	113.7	117.3	119.3	155.5	120.5	147.5	128.2	140.3	97	185.5	144.9	117	119	118.6	100.3	130.8	170.8	81.6	120.3	141.2	213.1
SL003183_IP_10	P02778	CXCL10	C-X-C motif chemokine 10	2123.2	3499.8	1851.2	2114.5	1909.1	2302	2882.2	1791.1	3718.2	1997.3	1727.8	2008.3	2264.1	1325.8	1747.9	3070.3	2250.6	4180.9	2274.8	1643.7	1476.8	1783.1	2495.4	2373.2	1893.2	2088	1400	2719.9	2078.6	2141.8	1757.3	2459.1	4660.4	2226.3	2224.3	1178.3	1118.8	3540.4	2342.9	2165.4	3467.7	1733.2	3480.6	2334.2	2185.5	2316.3
SL003186_Lymphotactin	P47992	XCL1	Lymphotactin	225.3	301.7	221.3	226.2	346.1	298.7	243	300.6	271.9	266	321	254.2	293.9	328.2	375.2	327.4	208.2	277.7	340	327.3	294.5	239.5	369.4	292.2	265.8	239.3	223.9	772.7	377.8	272.6	279.9	266.8	241.3	206.2	297.3	327.2	298.1	209.9	280.3	286.1	249.6	272.9	302.6	263.2	248.7	325.2
SL000517_MCP_4	Q99616	CCL13	C-C motif chemokine 13	320.6	390.8	602.5	527.2	438.6	3247.3	360.3	403.8	368.6	618.9	509.1	357.2	468.3	540.6	500.1	470.4	334.5	474.1	483.8	493.6	444.6	379.9	575	415.1	407.1	402.4	364.2	556.8	589.4	409.6	406.7	404.7	1283.8	522.8	404.2	440.5	392.7	291.1	522.4	269.4	353.4	450.7	340.6	533.8	380.5	472.3
SL004359_Neurotrophin_3	P20783	NTF3	Neurotrophin-3	117.3	175.5	179.8	181	154.2	162	190.4	153.5	169.6	158.8	177.1	182.2	124.7	155.3	149	153.9	146.3	146	174.1	169.3	167.3	177.9	167.3	164.4	145.2	175	183.7	126.3	154.3	238.9	151.6	171.5	137.5	165.3	147.1	131.4	165.6	126.8	543.1	118.7	216	234.7	145.8	127.4	176.2	220.6
SL004360_Neurotrophin_5	P34130	NTF4	Neurotrophin-4	119	133.3	113.7	136.3	138.1	132.6	136.5	129.3	113.5	125	131.3	121.7	145.8	119.1	176.4	243.2	118.8	141.7	124.1	164	123.6	123.1	114.2	121.2	137.5	135.1	129.1	180.3	112.2	144.1	125.3	126.2	1202.1	215.3	249.6	147.9	132.7	210.1	153.3	81.1	114.7	211.1	96	248.4	160.8	220.6
SL002755_PAPP_A	Q13219	PAPPA	Pappalysin-1	9316.8	16002.5	12116.6	7613.8	9137.7	5234	8501.3	12216.8	13623.2	6850.5	6059.8	10185.9	5038.1	8515	6152.8	11521.9	10990.2	7014.6	4061.5	8731.4	4158	5294	4100.9	8087	4557.2	4626	4160.6	4370.2	4107.3	5464.9	4580	5619.7	4258	4158.2	15982.3	5393.4	13446.9	19519.7	12100.8	13558.5	13560.2	12515.2	13960.4	15513.7	24615.2	34054.2
SL000537_PDGF_BB	P01127	PDGFB	Platelet-derived growth factor subunit B	57759.9	92828.3	48446.3	12374.1	81188.8	79647.5	28942.5	73731.9	74469.1	89306.5	80438	109580	85693.1	51604.5	71297.9	75395.6	58978.4	84822.6	80389.7	52817.2	78315.7	84646.4	80843	81162	65620.8	88412.3	59998.1	82151.2	68058.1	71441.5	76826.4	67283.8	56339.1	30615	57412.5	100150	56713.6	16574.9	42869	50444.6	43631.7	41575.9	30841.6	6613	47915.3	59358.8
SL000540_Plasmin	P00747	PLG	Plasmin	443.8	620	552.1	594.2	660.3	560.9	520.3	630.8	719.4	571.9	685.2	585	618.6	554.8	743.9	1594.1	486.1	575.7	610.5	661.6	673	507.8	661.3	546	577	548.9	475.7	688.1	674.5	597.3	588.2	566	466.5	475.7	887.8	715.9	625.3	475.6	630.7	500.9	478.8	640.7	557.4	661	536.6	580.2
SL000541_Plasminogen	P00747	PLG	Plasminogen	3077.5	3147.4	3657.2	3963.5	3879	3952.3	4277.1	3805.9	3748.6	3462.8	4453	3788.4	4177.6	4162.7	3475.4	3484.8	4165.8	3438	3615.6	4300.7	4535.7	3659.1	3287.9	3573.3	4092.2	3691.7	3744.7	4867.8	4251.7	3704.8	3450.9	3760	3728.3	3684	3529.6	3438.3	4088.3	2767.7	4048.8	3199.1	3486.2	4167.4	3831.6	4241.8	3907.1	3955
SL000545_Prekallikrein	P03952	KLKB1	Plasma kallikrein	13594.4	17965.3	16727.8	17557.4	17984.9	28972.6	29523.2	16358	17807.2	14565.1	18348	19491.6	19805.6	16458.3	19732.2	14633.6	19620.4	17031.8	15162.7	16991.6	21288.3	14479.3	14616.1	14151.5	22199.1	18204.4	15573.4	14088.6	14046.7	16993.1	22391.9	16309.5	16243.4	15925.9	17191.6	26224.6	21804	14805.9	30788.2	30150.3	18821.8	29765.1	24814.2	25766.1	25168.2	16875.3
SL018548_alpha_1_antichymotrypsin_complex	P01011	SERPINA3	Alpha-1-antichymotrypsin complex	3779.4	2966.1	6049.3	11735.9	5534.8	4556.5	6412.7	4241.4	4795.5	9517	4767.2	4880.7	5200.8	17099.8	5534.9	3651.7	6519.3	6389.5	4334.5	5838.1	4147.5	4270.5	6234.4	6599.5	7629	4947.9	4637.8	4641.3	10715.8	4412.5	4421.8	5787	4261.8	6194.2	5236.1	6867.8	3257.6	5097.8	6991.9	6736.8	4289.7	4564.4	3948.9	5198.7	4482.1	5878.5
SL000560_P_Selectin	P16109	SELP	P-selectin	40619.5	33693.2	19862.6	19768.1	49617.5	32417.1	24660.1	52662	36208.3	30556.8	64818.2	36054.8	29532.8	24564.5	50906.1	57739.9	25686.1	45844.9	55450.6	38937.1	45792.1	33921.6	46846.5	29019	27831.3	34845	19656.2	35772.1	71748.7	40628.8	38571.5	36234.9	36592.5	18152.8	24333.3	34208.4	27638.7	20239.7	21329.9	21410.1	31271.8	18743	14885.8	17650.7	16378.8	33942.2
SL003198_Tenascin	P24821	TNC	Tenascin	17895.3	19485.1	26209.6	11376.1	14316.3	17032	17200	11396.3	12096.5	16854.9	16840.1	22469.5	15262.7	15993.7	13924.8	18276.2	15641.5	16867.6	24080	14433.1	9141.8	19550.1	12227.8	19354.5	21253.2	12585.5	14596.3	13479.9	12225.3	15498.8	17446	13728.4	18331.9	15952.4	21389.1	13545.3	17570.5	14917.1	17944.9	17440.5	15644.9	22510	8813.5	28443.6	22864.6	28444.2
SL000088_TGF_b2	P61812	TGFB2	Transforming growth factor beta-2	181.7	253.7	163.5	136.2	306.9	241.2	180.9	239	186.1	208.9	280	187.7	244.1	174.8	300.2	301.7	170.5	214.7	275.6	371.3	220.4	207.5	358	204.2	206.2	191.1	161.6	364.9	366.7	306.9	241.7	205.2	912.5	186.9	160.9	275.5	215.1	128.5	550.3	113.8	151.1	192.3	159.2	245.6	159.5	214.5
SL000586_Thrombin	P00734	F2	Thrombin	1033.8	707.2	3681.8	1435.3	1591.2	27820.2	40246.6	2129.8	1308.1	6116.6	759.6	1334.1	2443.8	2914.9	962.5	818.6	1253.9	1933.4	1190.7	720.5	2974	3911	884.4	2594.8	2671.9	1474.1	3887	1418	1139.8	1495.2	1466.6	1444.1	2844	3347.7	675.4	501.1	444.9	696.1	659.8	1131	1159.2	993.6	2204.3	517.2	973.8	760.3
SL000613_uPA	P00749	PLAU	Urokinase-type plasminogen activator	934.9	1695.3	1692.2	1111.6	1351.3	1399.5	1604.5	1322.6	2120.8	1574	1363.2	1388	1349.1	1200.3	937.7	1251.6	1487.6	1534.1	1392.7	1885.7	1110.4	2062.1	1301.7	1398.2	1693.5	1434.8	2106.5	1720.7	941.3	1628.9	1450.3	1198	2096.6	1680.3	2749.6	1251.8	1704.4	2868.1	1742.6	1732.6	2860.8	2329.1	1957.5	3541.4	3240.4	1843.3
SL000415_Factor_H	P08603	CFH	Complement factor H	52959.7	51675.9	54252.3	55010.8	58784.7	50277.1	71646.6	60597.2	48356.6	54115.3	46159.8	57641.8	63569	58122.4	57821.6	48422.4	48654.9	49572.1	49832.9	60623.3	65569.8	53759.3	53845.8	51448.8	52945.7	44538.4	55402.1	59388.3	52582.7	56967.4	55117.3	48667.4	55444.3	47967.5	58090.8	61552.5	54434.6	61114.2	56946.1	61742.7	48058.9	53182.6	57116.1	56134.5	61782.1	49890.2
SL000124_MMP_2	P08253	MMP2	72 kDa type IV collagenase	5690	7410.4	6720.6	7828.9	4923.7	6379.5	7676.8	5417.5	5186.9	5821.5	5363.9	7131.5	5477	6269.6	4500.1	4700.6	5599.1	5299	7487.8	5390.6	6269	8961.9	4471.4	8055.7	6453.1	6836.3	7310.6	5903.4	3935.7	6706.4	7708.6	4567.5	6497.8	7302.4	8519.6	5156.7	7475.1	7195.5	6714.2	5929.4	7307.4	7778.7	7323.4	7393.1	7132.5	6525.9
SL000601_Transferrin	P02787	TF	Serotransferrin	228950	214051	252082	251581	214174	219248	253704	217045	204597	226266	213194	220478	207486	211776	233437	192236	195514	214175	249238	170814	228393	282281	200240	222021	243696	213215	250864	230088	203317	186999	238356	199631	223968	284301	207303	177629	242999	264221	221027	245572	215552	225681	225180	234710	163462	171403
SL002093_Histone_H2A.z	P0C0S5	H2AFZ	Histone H2A.z	613.8	2526.5	11661.8	9937.4	1027.7	480.6	621.3	1452	1287.6	4390.5	635.1	1503.3	1740.4	1204.5	1231.2	541.4	1811.8	1231.3	760.4	1216.4	450.5	638.3	8425.5	1256.9	662	2069.1	420.4	2179.7	2094.6	818.5	551.3	805.2	2784.9	2692.6	2865.3	3122.8	1101	2246.4	2160.9	1022.4	737.7	1429.5	731.6	1533.7	2884.3	1916.9
SL000587_Thyroglobulin	P01266	TG	Thyroglobulin	174.9	208.4	250.1	207.7	263.4	288.6	266.4	213.3	214.1	226.6	217.1	399.2	239.8	236.8	228.7	332.4	218.2	216.6	225.6	267.6	251.2	323.8	234.5	274.8	239.3	208.4	243.6	427.3	217.6	296.8	236.1	233.5	253.8	386.8	237	237.4	282	200	274.7	156	231.9	340.1	210.5	281.9	241	325.2
SL017611_03_03_2014	P31946, P62258, P61981, Q04917, P27348, P63104, P31947	YWHAB,YWHAE,YWHAG,YWHAH,YWHAQ,YWHAZ,SFN	14-3-3 protein family	11529.7	10752.2	3759.7	2840.7	17793.4	8543.5	2734.1	16815.9	13026	6821.2	24644.4	7928.4	7669.5	4721.3	22349.6	21193.7	6093	14079.8	21111.5	9570.4	12945	10408.6	17388.8	4682.2	8022.1	15073.3	7881.9	10002.7	19828.8	12577.5	20903.1	12221.1	14096.1	3272.6	2965.7	12477.5	4759.3	1555.5	4163.5	4860.3	7669.2	1794	3193.2	1243.8	1587.4	7980.3
SL008378_4EBP2	Q13542	EIF4EBP2	Eukaryotic translation initiation factor 4E-binding protein 2	309	281.4	184.2	120.4	470.1	571.1	158	387.7	305.1	372.3	530.4	367.5	513.4	193.2	577.8	494.1	223.7	377.2	458.4	553.9	422.8	232.3	445.2	356.8	240.9	222.2	227.6	432.8	555.7	332.3	342.3	267.5	356.6	163.7	201.3	442.1	791.6	129	375.6	110.8	190.9	213.7	103.8	195.1	194.9	299.9
SL000247_6_Phosphogluconate_dehydrogenase	P52209	PGD	6-phosphogluconate dehydrogenase, decarboxylating	26664	1237.4	26705.1	22174.3	41785	25361.6	2099.9	44798.2	17241.9	33883.7	92021	27781.8	23732.6	8990.3	57824	29716.1	20290.1	33174.4	63756.4	26743.2	37771.8	34629.5	53594.6	8315.5	31917.1	44761.4	28139.3	27382.5	44889.3	32019.2	57600.9	29816.6	35447	14092.2	4688.1	9610.1	8490.8	2918.9	10669.8	4832.3	11886.2	981.9	2544.9	3974.3	1807	11307
SL003658_Aflatoxin_B1_aldehyde_reductase	O43488	AKR7A2	Aflatoxin B1 aldehyde reductase member 2	7463.8	5288.6	2568.4	2753.5	15126.9	6897.5	1904.9	7394.1	9059.5	3550.9	18979.1	6449.3	5204.3	2765.3	16384.7	14154	5224.4	8194.8	18160.5	3978.8	8262	8752.5	12039.4	3801.6	6307.2	11367.2	5580.6	6859.6	11027.3	11616.5	12341.5	10303.6	7423.3	2933.4	2410.6	7523.9	5497.4	1378	3950.1	3586.7	5595.1	1023.3	2301.5	1726.2	1331.6	6539.5
SL008039_AK1A1	P14550	AKR1A1	Alcohol dehydrogenase [NADP(+)]	7710.2	6618	7781.2	10687.4	11390	8017.9	4813.9	9599	8057.7	7667.6	15016.2	6088.1	7652.6	6510.1	13529.4	13345.8	5905.1	10680.6	12498.5	9031.7	9372.9	9067	10525.2	5675.7	8087.7	8726.9	6382.9	7475.2	9803.3	9571.7	11085.7	9201	6314	4505.6	4008.9	7943.3	5888.6	4937.7	5732.1	3018.4	7483.8	3474.1	2959.3	5480	4376.8	7293.1
SL011769_AN32B	Q92688	ANP32B	Acidic leucine-rich nuclear phosphoprotein 32 family member B	207.2	252.4	257.3	206.2	267.2	262.5	185	373.2	207	312.8	341	278.3	300	255.1	483.4	289.8	210.6	293.9	291.2	274.6	308.6	295.4	451	330	214.2	244	232.9	331.7	515.8	252.7	304.5	336.2	495.6	287.2	184.1	205.8	180.6	189.7	193	167.5	150.8	183.9	168.6	204.4	202.5	170.1
SL004920_Cofilin_1	P23528	CFL1	Cofilin-1	10270.5	13530.9	12544	15692.4	17969.7	12529.9	16262.2	14621.3	14340.6	16711.1	9588.5	15378.2	13666.6	9215.7	11962.3	10815	14143.9	14886.3	12886.1	10816.3	14006.2	16848.1	11241.1	16953.7	15240.7	17551.8	14527.6	11116.3	10192.4	12342.1	15605.9	13646	18554.1	12901.7	7138.4	9366.6	14402.4	4832.3	10101.3	9253.1	11492.8	5239.4	10031.1	3902.2	4167.8	9159
SL004757_DRG_1	Q9NP79	VTA1	Vacuolar protein sorting-associated protein VTA1 homolog	46066.9	63925.5	43375	47876.9	93568	57808.2	35287.6	68542.4	67052.2	59982.1	96364.9	52860.6	47636	43340.6	76733.9	88698.7	50158	42283.8	79043.6	85986.4	72231.2	71882.3	80517.9	49239.3	88264.6	70691.6	62991.2	56923.8	47930.5	61252.9	95199.5	70798.4	55995	32092.6	26390.4	70552	60024.1	9605.8	70107.9	40928.8	43825.3	19483.9	22555.4	37859.1	16335.7	47974.5
SL012188_EP15R	Q9UBC2	EPS15L1	Epidermal growth factor receptor substrate 15-like 1	545.9	607.9	798	390.2	892.2	634	504.5	767.3	716.8	789.2	801.8	574.7	623.3	403.8	834.1	951.3	500.1	630.9	1038.1	782.2	795.9	596.1	976.5	531	583.8	764	547.1	724.3	1174.2	757.4	1035	590	593.7	487.7	375.2	547.3	478	286.5	1164.1	510.1	503.5	335.2	304.9	490.4	332.9	511.3
SL004795_ERAB	Q99714	HSD17B10	3-hydroxyacyl-CoA dehydrogenase type-2	1462.4	3850.1	737.2	579.2	6216.8	1185.2	1176.1	2776.3	4614.6	1368.8	3298.4	3631.7	2496.9	699.3	8657.1	3196.6	2346.2	1582.1	3687.8	1760.5	1777.8	1291.9	4858.7	2586.9	1614.2	4217.9	1455	3172.8	4561.4	4494.5	2420.2	2036.3	4369.1	903.8	847	1598.5	1220.3	534	1447.9	1734.7	1980.4	535.6	1036.4	633.4	494.5	1404.7
SL005588_FER	P16591	FER	Tyrosine-protein kinase Fer	939	1164.6	1261.9	345.1	1578.3	1025.3	616	2058.7	2697.1	990.8	2413.6	1943.5	1206.7	293.4	1908.8	1746.5	492.3	865.4	1986.5	258.6	2146.3	770.8	1464.8	257	1592.1	2481.9	1521.8	1152.6	1033.2	2191.7	3249.6	1399.3	1129.8	544.2	622.3	882.3	640.2	260	120.3	1245.4	1142.2	163.2	409.9	115.2	194.1	1277
SL007022_HNRPQ	O60506	SYNCRIP	Heterogeneous nuclear ribonucleoprotein Q	1794.4	2020	4372.5	4621.2	3276.3	2304.6	1734.7	2951	2822.1	4290.2	2610.8	2167.1	2799.1	1646.1	2241.3	2889.1	2929.2	2232.3	2809.1	1779.1	2936.3	2338	3343.5	1639	2821.7	3727.5	2729.9	2221.5	3746.2	2496.1	2784.8	2809.8	2063.7	3698.9	1655.3	2166.8	1497.6	1316.4	1201.2	2071.8	1997.2	1664.1	2215.5	951.5	1406.3	1993
SL011211_IF4G2	P78344	EIF4G2	Eukaryotic translation initiation factor 4 gamma 2	9166.8	4134.6	10404.6	4687.9	13503.9	9591.8	7410.7	22664.4	12847.6	14206.6	11153.5	10403.7	14250.1	8655.3	11294.6	16057.1	8872.4	21009.2	18874.5	1951.6	17780.6	14998.7	17768.1	7672.8	8801.8	14618.2	17767.6	11661.9	6672.6	12927.3	17430.9	14685.5	9812.6	7896.9	1650.5	1450.5	2226.5	1055.4	677.7	6627	8573.4	627.2	2844.1	222.6	747.6	4103.2
SL003304_IGF_I_sR	P08069	IGF1R	Insulin-like growth factor 1 receptor	2902.2	5514.1	4686.8	3972.1	4128.7	5208.3	7452.5	3917.4	6373.7	5804.9	4657.9	5567.9	4081	4651.8	2810.9	3509.3	5027.8	5393.9	4306.9	5589.2	4368.5	6614.4	4401.9	5026.7	5801.6	4740.2	5664.9	4522.7	2613.8	4106.9	4967.1	4014	4674.2	4777.8	6796.3	5121.3	6815.7	5574	6548.6	6812.5	5617.8	8757.8	7464.6	7073.4	6494.2	5203
SL004146_IL_1_R4	Q01638	IL1RL1	Interleukin-1 receptor-like 1	2059.8	5143.5	2353.4	2697.5	2419.4	1912.3	5450.4	2280.8	3495.6	3236.6	4961.5	2471.4	2688.8	2453.3	1777	2896.9	2399.2	4409.1	3819.7	4121.6	2442.4	3140.2	2219.5	2213.4	2556	4285	2712.4	3403.8	2530.9	2530.7	2413.5	2338.3	2479.2	3351.9	2788.6	6126.8	6490.9	7940.8	1857.1	2998.6	2377.2	2369.9	3041.9	2270.2	3823	2873.8
SL011770_LCMT1	Q9UIC8	LCMT1	Leucine carboxyl methyltransferase 1	2027.5	2462.9	2680.5	3420.7	2848	2256.3	2189.9	2648.5	2694.5	2414	2546.3	3077	2082.3	2673.4	2310.6	2736.9	2991.6	2376.3	2674.4	2608.8	2930.1	2477.6	2683.5	2296	3234.5	3708.2	3031.2	2762.6	2376.4	3840.6	2880.7	2739	2226.3	2915.9	2210.9	2278.8	2479.6	2024.4	2631.5	2873.9	2927.5	2641.1	2690.9	2269.6	2478.1	2883.4
SL012168_LIN7B	Q9HAP6	LIN7B	Protein lin-7 homolog B	261.1	322.5	382.1	382	387.6	468.3	325.3	377.2	397.2	324.7	488.3	341.8	326.3	387.5	475.9	420.5	315.8	392	437.4	327.4	420.2	360.6	389.6	352.1	419.9	424.2	408.2	314.9	496.9	405.5	439.5	529.4	315	337.2	282.5	330.8	318	237.5	317.5	252.9	324.2	316.6	289.2	280.9	278.1	448.7
SL002650_M2_PK	P14618	PKM2	Pyruvate kinase PKM	57021.6	33986	23596.6	15110.5	73918.2	50965.2	6557.8	74036.8	57873.2	35579	94960.5	49216.9	35144.4	11287.4	109311	71190.6	27005	45099.2	130797	28678.5	62148.6	45572	66831.1	20771.4	52436	83212	29336.2	49963.7	88003.8	67342.2	98729.9	60475.5	54305.7	20480.5	31313.8	58543.9	46511.2	11717.3	41399.2	42746.8	67343.9	9021.9	23473.5	7983.5	14345.7	56607.7
SL001999_MDM2	Q00987	MDM2	E3 ubiquitin-protein ligase Mdm2	177.8	219.7	142.4	112.3	298.5	212.6	192.8	227.2	203.2	211	269.3	201	210.1	172.2	305.9	310.4	176.5	198.5	339.4	242.7	232.3	271.3	289.8	217.4	185.3	220.6	164.3	286.3	366.5	280.7	261.4	196.4	195.7	173.1	184.5	193.5	267.9	125.5	168.3	133.8	177.9	152.5	98	147.6	151.6	294.2
SL004154_NCAM_L1	P32004	L1CAM	Neural cell adhesion molecule L1	309.8	277.2	385.7	385.5	391.6	603	566	388.7	398.5	458.8	609	389.7	467.2	374.5	333.1	277.8	495.9	299.5	355.6	466.7	331.5	517.3	341.2	333.2	400.6	327	388.6	428.1	219.8	309.9	618.1	297.9	428.2	369.3	384.1	230.1	452.8	550	492.6	573	328.2	519.9	484.3	397.3	553.5	655.7
SL004921_NDP_kinase_B	P22392	NME2	Nucleoside diphosphate kinase B	53159.1	38783.4	39758.4	35226.5	71483.2	52486.4	32971.6	68188.7	64328.2	49471	74705.1	50267.5	47196.9	37116.7	60205	69928.3	43943.1	70757.8	91975.3	27268.8	72459.8	66352.6	55611.7	40346.5	58464.6	76080.9	74214.6	41507.4	54153	53743.2	82235.8	57737.1	56262	35957.5	13953.8	22091.3	11486.8	10029.1	3095	46955.2	48708.8	9684.2	25523	766.6	9693	27494.8
SL011768_NUDC3	Q8IVD9	NUDCD3	NudC domain-containing protein 3	313.3	267	608.9	337	313.1	441.8	397.6	529.3	471.5	530.8	500.7	464.7	442.6	323	379.4	543.5	289.9	618.1	568.1	572.1	583.4	456.8	427.8	464.9	273.6	418.6	778.1	316.9	632.6	689.3	640.4	391.7	358.2	1024.2	378	196.4	181.8	251.4	241.4	322.8	390.3	173.1	251.5	144.6	212.8	384.1
SL008331_PA2G4	Q9UQ80	PA2G4	Proliferation-associated protein 2G4	4070.2	2712	3059.6	4851.8	6600.7	4207.9	1095	6220.8	3897.7	3936.2	9620.5	3307.6	3696.3	4189.6	8100	7385.4	3419.6	6308.2	8535.4	5144.7	5520.1	4758.8	6993.7	2878.3	5433.5	5665.2	3987.6	4220	9716.8	5065.7	6972.3	5265	3979.9	2426	1927.2	4770	3551.1	828.1	3436.5	2456.4	3651.9	1309.7	1549.3	2550.1	1850	3863.1
SL005493_paraoxonase_1	P27169	PON1	Serum paraoxonase/arylesterase 1	119.6	148.7	127.8	120	215.9	150.7	125.3	169.1	263.2	352.5	208	388.4	172	163.2	231.8	273.5	128.2	161.7	219.3	172.9	164.2	153.5	197.3	155.1	157.9	141.2	130.4	151.3	236.1	160.2	176.4	159.5	129.8	133.4	658.6	186	142.2	130.9	140.4	87.3	125	132.9	76.6	136.1	128	245.3
SL011772_PESC	O00541	PES1	Pescadillo homolog	217.3	321.8	433	342.3	337.6	1136.9	216.8	316.4	258.5	363.7	469.7	247.8	289	459.8	381.8	394.4	199.3	304.5	340.3	378.7	297.5	249	454.1	238.4	296.7	272.9	215.8	425.8	566.1	433.9	284.2	348.4	310.8	354.1	225.8	316.4	276.3	169.3	551.7	132.9	188.7	267.3	116	366.7	193.4	278.9
SL006705_PFD5	Q99471	PFDN5	Prefoldin subunit 5	295.5	251.3	691.4	403.4	278.5	680.5	453.9	421.1	394.5	543.1	353	360.5	413	297.4	272.6	430.5	341.9	481.4	497.2	285.2	462.6	307.5	305.6	467.4	283.3	355	487.5	310.1	408.6	357.6	339.9	408.1	376	473.5	290.5	266.8	226.4	300	226.4	258.1	355.2	310.5	372	225.8	303.8	368
SL000539_PHI	P06744	GPI	Glucose-6-phosphate isomerase	45807.1	38113.9	85865.1	80944.9	65316.9	50578.7	52524.4	64748.3	53524.4	86129.8	71134.5	53707.1	66188	38645.6	67649.1	73860.6	48021.3	78108.2	81672	29791	71015.1	59527.2	62047.3	51315.7	46686.5	58942.7	57977.1	46836.3	86008.4	48146.6	64852.4	67384.2	45913.2	57118.8	28936.7	37155.5	22914.6	22724.7	16339.1	48651.4	48335.5	18828.5	30617.3	8446.4	24581.4	34399.4
SL005358_prostatic_binding_protein	P30086	PEBP1	Phosphatidylethanolamine-binding protein 1	9940.1	7695.7	10753.6	18132.3	14179	8543	7609.3	13299	8818.4	9893.5	19547.5	7851	9381.9	12537.9	19362.3	17781.2	9051.4	19534	15409.1	14625.8	11684.7	10859.5	16621.6	9554.1	15532.3	9347.4	10396	11339.4	25471.5	9900.3	15781.3	18763	9623	6597	5695.5	9741.3	8144.9	4873.3	8074.7	7508.5	7789.9	4763.2	5655.2	9393.9	5910.2	8627.2
SL004901_Protein_disulfide_isomerase	P07237	P4HB	Protein disulfide-isomerase	110.6	163	150.6	138	172.2	187.4	179.7	146	169.6	172.1	252.5	176.8	148	157.3	154	157.4	169.5	179.3	147.8	198.5	168.6	173.7	140.6	191.8	168.3	144.3	178.4	152.2	141.3	184.5	159.5	155.2	167.3	173.5	169.9	192.1	320.9	147.9	231.7	116.9	140.8	292.6	166.2	22641.2	198.1	170.8
SL008865_PSA2	P25787	PSMA2	Proteasome subunit alpha type-2	385.5	468.9	965.7	833.7	425	650.8	1137.2	638.3	539.4	781	417.1	568.3	602.2	946.6	440.6	617.2	622.6	1201.6	640.6	648	739.4	619.2	705	698.3	588.7	666	524.4	632.5	780.6	514.4	605.2	758.4	564.6	947.2	534.4	378.3	313.8	523.5	277.4	513.6	561.1	447.4	700.9	291.1	556.3	448.6
SL005034_RAN	P62826	RAN	GTP-binding nuclear protein Ran	4778	2926.6	3011.1	7261.6	9768	4823.2	1927.8	7473.5	7174	3896.2	10408	9212	7136.5	10169.6	10804.2	1554.4	3881.8	11701.8	7648.2	4129.1	5065.3	5323.1	7752.3	11900	6651.2	5234.6	5361.6	4693.8	11525.2	6534.4	7283.9	7540.1	7268.5	2289.5	1982.8	3519.3	2882.8	1054.3	4413.1	1810.1	2695.3	247.9	857.8	324.2	612.6	3358.2
SL011535_RBM39	Q14498	RBM39	RNA-binding protein 39	403	489.6	3213.1	2502.6	481.4	415	542.3	500.1	344	3326.4	428.6	350.2	1250.8	362.3	512.3	459.5	756	491.8	490.9	588	406.2	341.9	906.8	445.7	370.4	529.9	478.5	530.9	1718.3	601.3	381.4	420.9	622.6	1926.6	271.5	367.8	382	272.3	1026.1	238	279	300.4	236.3	404.9	289.1	299.2
SL011202_SNAA	P54920	NAPA	Alpha-soluble NSF attachment protein	21116.1	15685	8984	18344.5	30319.3	16838.6	9295.9	29310.6	18962.7	16028.2	40640.5	14710.1	16791	16611.1	41762.2	33595.5	15729.5	31222	29820.8	24454.3	23251.6	19358.6	30107	17690.6	22738.1	21683.7	18248	20113.6	45999.6	24064.1	28958.2	27173.7	26123.2	8620.2	6802.2	18015.1	13746.6	4236.6	11454	13595.4	15565	4545.7	6947	8704.9	5959.1	14325.6
SL006088_Sphingosine_kinase_1	Q9NYA1	SPHK1	Sphingosine kinase 1	14219.3	11453.4	6073.7	3505.4	23292	13403.2	4053.5	20756.1	20859.5	9127.3	34253.6	14765.3	10158.5	6940.7	18669.5	19688.2	9095.4	18342.8	28947.6	8955.1	20169.8	17184.5	20072.6	16065.7	16273.7	29240.8	11301.3	15446.3	19746.1	20173.2	28350.7	14900.1	18993.1	6355	7432.2	15264.5	14116.9	2878.1	10988.2	14259.6	16976.6	2938.8	7172.9	2616.1	2632.9	12864.3
SL005115_Spondin_1	Q9HCB6	SPON1	Spondin-1	1138.3	2730.1	1747.5	1935.6	1526.4	1701	1984.1	1321.7	1687.1	1773.3	1518.4	1804.6	2153.2	1913.7	1059.1	2028.9	2138.5	1599.3	1730.4	2128.5	1328.1	2040.2	1476.9	2265.1	2040.8	1632.5	1999.6	2534.9	1542.2	1700.9	1441.2	1558.5	1721.4	1774.4	2761.9	2179	2657.1	2344.6	2411.6	1783.2	2001.7	2567.5	1711.6	2241.6	2610.4	1994.2
SL000057_Thymidine_kinase	P04183	TK1	Thymidine kinase, cytosolic	226	327.4	390.2	332.2	322.9	440.8	326.9	474.7	335.2	331.4	384.7	337.4	363.4	344.4	337.5	2389	348.2	299.5	368	368.7	349.9	304	374.9	471.7	309.6	295.4	1367.5	289.6	333.7	321.4	436.5	327	275.8	331.6	538.9	552.9	327.3	335.4	301.2	1408.1	343.1	461.3	461.4	313.2	406.3	518.8
SL006698_transcription_factor_MLR1_isoform_CRA_b	Q8N3X6	LCORL	Ligand-dependent nuclear receptor corepressor-like protein	101.7	160.4	149.1	139	150.2	163.7	146.9	133.8	149.8	139.9	155.1	154.3	151.2	136.1	163.1	139.1	145.7	134.5	132.6	153.5	155.9	244.3	151.8	153.6	145.6	140.9	138.5	219.9	171.2	159.7	145.4	147	148.2	157.7	166.8	210.4	175.2	133.7	183.2	92.6	133.8	186.2	123.3	195.9	163.2	288.3
SL003655_Transketolase	P29401	TKT	Transketolase	94542.9	68487.2	92919.2	102706	125589	97530.9	60067.6	112771	86305.2	96948.4	137280	86672.8	93435.1	82050.1	167658	108398	67281.5	132155	138288	95287.7	108651	112611	108382	82005.9	105407	90384.4	103820	92233.6	142543	86861.6	135609	119917	100904	60846	48342.6	88707.5	77543.8	24916.3	72031.2	46865	79586	35971.8	33918.9	49866.8	39656.7	66855
SL004812_Triosephosphate_isomerase	P60174	TPI1	Triosephosphate isomerase	22975.5	14550.8	22453.3	25730.4	37057	24716.2	13139.5	34409.3	21999.9	24355.7	45736.4	20063.4	22864.2	20215.7	53353.6	39041.4	15138.3	39007.4	40490.7	29082.1	27972.1	26264.5	35340.7	18926.4	27230.3	23228.8	23632.9	23888.3	60792.8	24430.7	37153.1	35082.2	24152	12267.8	9407.8	20924	17029.7	4595.5	14635.2	10105.4	18507.4	6646.7	6769.9	10734.7	8411	16751.3
SL011809_XTP3A	Q9H773	DCTPP1	dCTP pyrophosphatase 1	5976.7	11166.7	11350	8647.5	6374.7	9417.3	9512.1	8413	12716.1	13090.4	6122	10139.8	9929.6	5564.6	4545.8	9073.6	7109.4	9469.9	14392	718.3	11655.1	9552.7	6046	13386.2	4957.5	11464.7	11597.3	8145.3	4516.2	7061.2	10481.6	7593.9	10685.7	9230.9	12174.5	2585.3	814.3	14023.4	450.2	8988.9	10999.1	4444.2	14186.1	450.2	9340.4	5238.1
SL004940_PTP_1C	P29350	PTPN6	Tyrosine-protein phosphatase non-receptor type 6	21094.3	30088.4	31510.2	21375.8	44569.6	22648.7	26232.4	31498.3	30740.4	29719.8	24168.9	18138.3	23190.4	20356.5	27924.7	36116.4	16413.3	29341.5	52980.2	19170.1	26746.1	31769.7	23944.7	22593.5	27287.5	18031.1	30000.4	29299.8	43633.8	19649.7	32706.9	26316.1	30073.6	19027	4378.3	11899.7	8879.5	2018.4	8322.6	10552.3	9688.1	4967.2	6729.7	4700.9	3404.7	7890.6
SL013489_AMNLS	Q9BXJ7	AMN	Protein amnionless	69.8	100.1	87.7	78.1	108.4	111.7	149.6	92.8	88.7	91.1	109.2	148.2	108.5	101.8	119.4	177.1	81.1	101.1	167.7	119.5	125.5	94.8	92.6	100.1	98.4	97.3	86.5	296.8	114	100	103	91.7	78.3	97.7	94.5	121.4	109.3	82.6	121.2	84	87.1	127.4	214.1	126	104.1	195.3
SL008516_CYTT	P09228	CST2	Cystatin-SA	11864.3	22809.8	31121.1	23350.1	5290.5	23660.8	24565.9	17917.6	45207.2	18753.1	10345.6	20401.4	6739.3	9648.7	12642.9	16855.9	22810.4	12112.3	11515.5	7922	43749.2	22340.9	7457.1	14116.4	10997.7	15752.1	38376.4	15828.9	18310.2	14141.4	24391.4	11525.2	5742.8	18017.1	23506.4	10513.2	27552.4	19106.3	8693.5	31377	28018.3	31962.5	11691.3	20189	31004.2	11551.3
SL013490_BOC	Q9BWV1	BOC	Brother of CDO	787.3	1094.2	1911.5	1420.2	688	1151	1400.9	1083	822.8	1543.3	791.9	1070.6	1086.5	1089	631	1170.8	1140.7	1134.4	1335.2	554.3	899.7	2002.9	1277	1395.5	866.1	1441.3	1829.4	1077.5	914.7	1583.7	1243.9	880.1	1142.8	1434.6	1630.5	586.3	612.1	1309.3	243.9	1767.4	1981.7	946.3	2219.6	301.2	1386	1213.2
SL013488_CLC1B	Q9P126	CLEC1B	C-type lectin domain family 1 member B	11528.5	16545.6	10405.5	15648.6	22831.1	11481.2	11345.7	23018.6	16834.8	20204.1	20707.8	23351.3	16299.9	11420.8	22024.5	29796.2	20680.3	17108.7	31781.1	17644.2	19238.2	12829.2	17625.1	14343.6	19055.2	18706.9	14559	21559.7	28527.7	23921.9	15441.3	17188.4	13006.3	13489.9	17149.1	23534.3	20946.6	4799.7	15204.2	21410.6	18724.6	10752.9	13011.6	5114.6	10184.7	20212.2
SL000572_SAA	P0DJI8	SAA1	Serum amyloid A-1 protein	6162.9	2038.6	198.2	780.9	288	210.8	1342.3	1304.9	1833.7	810.3	210.8	177.8	184	2013.5	936	1005.8	857.4	518.1	774.2	841.2	127.6	587.6	1415.1	110.4	158.9	900.3	508.7	589.8	100.1	127.3	117.6	158.9	741.1	2260.1	462.1	14176.2	791.2	4025.8	2140.7	4438.1	292.7	331.4	674.7	616.6	1451.9	301.2
SL000051_CRP	P02741	CRP	C-reactive protein	36346	37279.8	12369.6	23637.5	18770.8	38090.9	32993.6	41775.9	29549.6	50010	18124.1	58255.3	77358.5	88329.5	16256.3	44809.8	25654.7	83255.9	18932	16975.1	42749	5753.2	17344.9	25962.2	5979.2	8244	10276.5	19406.8	43423.1	36373.8	11971.7	21540.5	6773.1	87639.2	103680	84365.8	8078.3	67450.8	35202.8	38365.5	22158.9	13984.8	35394.5	9954.6	18421.1	87124.3
SL002922_sICAM_1	P05362	ICAM1	Intercellular adhesion molecule 1	2570.8	3376	5109.2	5087.7	3033.9	2003.7	6500.8	3186	1777.1	3433.5	3124.7	3304.3	1776.7	4927.7	2929	4311.4	3092.6	1882.3	3067.8	3455.8	5560.1	5693.4	1834.9	5151.6	1685.7	3945.9	1827.5	3042.5	4009.5	4787.3	4275.3	3059.4	1839.5	4853.7	4297.2	3224.4	4843.6	3678.7	4384	1954.6	3626.1	1753.6	4304.6	2089.1	3681.7	5886.1
SL007752_DAPK2	Q9UIK4	DAPK2	Death-associated protein kinase 2	2151	2166.8	17246.3	19477.2	2009.8	2879	3010.5	3233.7	2222.5	17988	2708.3	2592.5	6086.7	2489.6	1973.1	3324.7	5483.1	2516.9	2933.2	1723.7	3088.9	2326.6	3799.7	2224.8	3033.1	3377.1	3219.3	2953.9	8359.6	2490.1	2754.1	3933.1	2171.3	9863.4	3420.3	2140.2	2075.3	1743.2	1700	2679.3	2095.8	2091.5	3682.4	1929	2227.7	2356.3
SL013570_DYRK3	O43781	DYRK3	Dual specificity tyrosine-phosphorylation-regulated kinase 3	1200.1	2056.2	3265.4	3736.8	1768.8	1464.1	1594.3	1623.9	1595.9	2067.3	1587.4	1742.6	1564.3	2385.9	1428.1	1569.3	2601.2	1473.1	1646.8	2465.8	1589.5	1751.1	1850.9	1522.4	2536.7	2182.8	1904.1	1442.1	1607.3	1704.3	1358.1	1740.1	1518.1	2625.8	2683.5	2241.3	3149.9	1850.7	3874.4	1997.6	1518.8	2622.1	2014.1	3260.4	2525.7	1703.2
SL003869_MIC_1	Q99988	GDF15	Growth/differentiation factor 15	931.5	2153.1	929.1	1075.3	1552.2	1336.5	1636.7	1174.7	1520.3	959.5	1642.8	1438.1	1335.1	1132.8	831.9	1400.2	1168.8	1118.8	964.8	973.9	960.1	2072.7	1262.7	1275.3	975.7	1148.3	2037.7	1424.2	1433.9	958.9	811.7	5616.3	1106.9	1498	2276.1	670.2	865.8	2271.2	760.9	726	1197.8	691.5	743	1145.9	2551.8	1124.2
SL007003_DHH	O43323	DHH	Desert hedgehog protein N-product	1079.2	1312.5	942	1222.2	1812.5	1024.7	870.8	1714.2	1599.9	1020.2	2125.2	1246.1	1044.1	957.6	1841.3	1895.1	1006.5	1570.4	1730.1	1446	1427.1	1168.4	1703.2	925	1716.4	1363.4	1414.1	1465.9	1975	1461.7	1686.9	1711.1	1239.6	857.2	587.8	1119.3	1008.9	370.2	1042	862.8	884.3	565.7	624.9	1100.8	510.6	825.6
SL005161_FGF_12	P61328	FGF12	Fibroblast growth factor 12	133.8	159.4	196.4	171.1	180.9	183.2	173	164	309.4	171.9	174.2	170.2	189.8	161.3	199.3	178.4	150.5	188.5	180.7	187.8	200.8	161.9	186.7	183.9	162.3	166.2	154.4	206.8	226.1	177.3	174.8	164.4	145.3	173	2064.3	173.1	277.2	180.2	200.7	114.1	161.8	175.3	149.8	206.3	197.1	223.2
SL004334_FGF_16	O43320	FGF16	Fibroblast growth factor 16	3556.6	4482.5	2852.7	3927.8	5714.6	2958.3	2956.6	5370.5	5247.3	2984.4	6943.8	3928.5	3160.3	2824.1	6090.9	5828.1	2887.3	5225.7	5173.4	4888.9	4364.5	3245.7	5437.4	2639.9	5802.8	4350.8	4082.1	4048.7	6126.4	4750.5	5263.3	5546.9	3506.8	3012.2	1734.8	3768.8	3172.1	875	3240.8	2427.8	2470.9	1540.2	3266	3650.9	1421.2	2408.5
SL014308_FGF_8A	P55075	FGF8	Fibroblast growth factor 8 isoform A	500.8	722.8	487.2	703.4	1009.3	577	494.3	920.3	876.8	537.5	1184.9	660.6	617.3	708.1	1064.7	1013.7	509.4	841.4	892.4	876.3	774.1	1297.2	937.6	556.3	1027.8	733.3	690.3	705.3	1184.3	814.3	927.5	953.1	613	435.3	429.8	606.3	1599.3	191.9	570.3	357.4	410.9	321.6	250.5	631.4	244.2	536.9
SL004348_IFN_lambda_1	Q8IU54	IFNL1	Interferon lambda-1	375.5	423.1	312.9	407.5	584.4	327.9	309.7	519.9	502.1	312.9	664.1	403.9	349.5	323.6	596.7	618.7	313.3	524.4	515.1	451.2	453.8	347.8	524.8	303.9	544.3	439.6	435	420.8	636.8	473.4	514.8	563.9	379.3	720.9	214.9	356.6	356	211.4	363.6	201.9	295.6	223.6	159.4	413.1	199.4	297
SL004349_IFN_lambda_2	Q8IZJ0	IFNL2	Interferon lambda-2	91.1	127.2	131.2	112.6	148.9	134.7	305.4	137.2	113.3	227.8	151.1	121.5	143.2	382.6	181.1	133.2	100.7	134.9	132	141.5	132.9	184.1	137.8	134.7	133.8	207.6	106.2	152.9	143.3	154	133.8	159.9	530.1	110.9	244.7	160.3	167.5	116.5	213.7	91.2	100.3	143.6	95.2	158.3	130.7	228.4
SL005202_MSP	P26927	MST1	Hepatocyte growth factor-like protein	5321.4	7240.9	6837.2	7208.9	7479.2	5773.6	5909.9	5685.5	6985.6	7012.1	5923.8	6781	3572.3	8906.8	5453	5590.4	7422.3	7990.2	6290.2	10950.3	6263.3	8258.7	2827.4	6854.9	6848.3	4816.1	7064.9	7697.4	7314.4	6083.6	5142.1	5495.5	6915	10167.1	6606.3	8515.4	8708.4	5633.7	8045.8	2047.5	5655.5	6947.5	5301	9577.9	737.9	6800
SL001888_SLPI	P03973	SLPI	Antileukoproteinase	70358.7	29777.2	24117.5	20186.9	26530.8	22065.4	36882.3	22841.8	32265.5	21406	25328	25835.2	27485.4	33505.1	15637.5	25591.1	25406.9	26365.9	23059.4	22492.4	23987.5	25109.6	22541.1	30638.1	25051.9	23459	22654.6	23274.6	20970.6	19905.4	27110.4	24835.3	28193.2	24728.1	27758.1	23087.3	31452.3	42030.2	33453	42971.5	29473.1	35057.6	35425	31301.9	33678.8	26060
SL004484_SP_D	P35247	SFTPD	Pulmonary surfactant-associated protein D	28343.3	15068.6	270792	253029	19732.1	13410.7	27105.8	49748.1	10507.1	217115	20304.4	11654	90717.5	28087	28225.4	15091.7	69601	34965.4	20231.7	28306.4	36273.8	14124.8	120476	18602.7	40162.2	52181	34999.3	58210.9	159405	23154.2	17999.6	42559.4	12912.7	238045	7482.7	23205.6	12236.9	4983.7	20739.9	11664.9	7468.4	5664.2	14134.6	9401	9452	9670.2
SL009988_ADAM12	O43184	ADAM12	Disintegrin and metalloproteinase domain-containing protein 12	300	341.5	341.5	367.4	730.7	440.2	336.7	414.7	356.9	404.2	490.5	384.4	449.5	941.5	520.7	481.3	290.3	395.8	418	514.6	408.7	393.2	424.8	383.4	350	290.9	329.9	601.9	509.9	419	402.5	390.5	1627.1	340.1	385.4	529.2	406.4	299.1	407.8	310.6	301.3	439.8	431.7	509.2	366.7	394
SL003674_BCL2_like_1_protein	Q07817	BCL2L1	Bcl-2-like protein 1	1414.4	1118.9	795.3	643.8	1736.6	1423.3	1104.9	1904.5	1804.9	1135.1	2275	1446	1322.2	1002	1653.7	2565.2	1088.8	2053.5	2869.7	860.4	2250.2	1810.4	1651	1483.1	1116.7	1730.4	1983.1	1359.9	2364.9	1857.1	2052.6	1622.1	3158.8	976.5	837.3	1037.5	749.7	629	623.6	1235.2	1577.9	836.4	1052.8	502.8	691.6	1103.7
SL013988_CHST2	Q9Y4C5	CHST2	Carbohydrate sulfotransferase 2	270.1	420	307.8	370.4	443	277.3	240	354.8	291.2	331.8	366.3	268.6	309.3	336	472.5	446	251.7	275.6	472.1	380.9	356.8	364.7	466.8	280.7	307.4	372.7	216.3	383.9	536.3	370.8	343	272.4	919.3	354.5	272.7	302.5	346.6	218.1	371.4	280.4	245.7	285.5	183.5	323.7	238.7	327.3
SL014130_CHST6	Q9GZX3	CHST6	Carbohydrate sulfotransferase 6	195.8	356.4	366.8	376.6	235.8	235.3	295	239.4	229.4	297.9	230.4	258.8	262.4	255.2	260.7	215	290.4	221.1	218.1	311.2	246	213.7	254.9	243.6	298.8	254.6	247.1	271.5	252.6	473.3	225.1	312.5	325.8	331.2	309.1	299.7	414.4	307.5	470.1	317.9	223.9	461.6	355.2	455.4	339.8	348.2
SL006713_Collectin_Kidney_1	Q9BWP8	COLEC11	Collectin-11	7460.9	18512.4	9319.2	9452.9	11389.5	6701.5	14187.5	8938.3	7618.1	9444.1	7426.1	14646.1	30200.1	19870	13772.1	4555.8	4395.2	9197.8	6730.5	9594.2	7468.7	8289.6	8134.8	8654.5	7876.6	15912.1	13755.5	17224.7	3143.1	8171.9	7617.1	6569.4	6890.8	12685.7	13318.8	14479.1	13653.7	14908.5	18215.2	22949.1	10977.6	17294	10268.5	20723.7	13132	6236
SL009045_ENPP7	Q6UWV6	ENPP7	Ectonucleotide pyrophosphatase/phosphodiesterase family member 7	7262.4	13415.5	7823.4	14610	9340.4	8661.1	34494.8	7848.9	8167.8	6729.3	6564.4	11974.3	18881.9	9487.4	9835.9	7031	7990.9	16094.3	3877.9	6661.9	9546.9	9222.4	9798.7	11579.8	10618.8	14053.5	5291.3	16652.5	3916.6	7259.8	2792.6	18897.8	8206.4	5366.9	6166.6	3861.1	13634.8	31969.3	2041.5	8627.3	7569.1	12617.9	20404.8	4592.2	6050.1	10501.5
SL014093_ENTP3	O75355	ENTPD3	Ectonucleoside triphosphate diphosphohydrolase 3	714.6	1056.8	978.9	1053.9	1009.6	1046.1	698.3	946.9	994.8	829.5	1123.2	923.8	836.6	719.9	1061.1	1237.7	851.8	875.5	1046.8	1003.3	1127.3	885.8	1016.1	773.9	1081.5	1024.1	862.1	871	1086.2	1058.4	1076.2	1180.9	894.2	854.7	1069.5	1093.4	991.7	785.9	876.9	985.4	859	891.1	989.9	918	791	878.2
SL014028_ENTP5	O75356	ENTPD5	Ectonucleoside triphosphate diphosphohydrolase 5	1839	5028.9	1676.9	3008.6	3808.7	2511.1	3249	3465.3	7114.3	3227.2	3355.8	1815.6	3198.2	3541.4	4380.3	1885.2	5801.7	4318.4	2721.9	3804	2927.9	2191.8	3388.9	2309.4	4416.9	4331.2	2065.6	2942.5	3483.9	3935	6101.9	5468.2	4052.8	5366.2	2973.2	7177.7	6022.5	3573	4225.8	3088.7	3041.3	6152.3	3976.5	5293.8	5881.5	1831.3
SL014088_FCRL3	Q96P31	FCRL3	Fc receptor-like protein 3	366	280.4	374.2	353.2	360.2	1742.1	409.2	681.4	288.1	306	357.3	279.1	379.1	396	371.4	738.4	319.2	294.3	334.9	345.5	399.4	339.8	311.5	327.3	342.9	258.5	281.1	385.5	350.4	318.1	317.5	336.8	466.1	282.6	475.5	346.2	336.4	269.4	303.7	234.7	481.8	347	410.2	355.6	296.5	401.6
SL007024_GREM1	O60565	GREM1	Gremlin-1	593.8	523.7	595	416.1	566.7	414.4	305.2	481.8	398.7	534.1	580.4	454.5	462.2	362.2	615.3	598.7	408	481.3	520.7	588.9	421.4	519.9	556.9	386.3	437.2	402.4	384	583.3	785.3	541.8	473	422.7	554.4	328	357.7	532.4	460	263.7	1521.2	287.7	331.3	369.9	324.3	462.8	361.2	417.7
SL009791_hnRNP_A_B	Q99729	HNRNPAB	Heterogeneous nuclear ribonucleoprotein A/B	2222.4	1682.5	10874.8	11707.3	3310	2040.6	1198.7	3616.7	2303.4	7725.7	3244.2	1807.7	3206.4	1889.7	5546.6	3361.4	2789.8	3861.9	3191	2613.5	2986.8	1926.8	8542.7	1831.5	3544.1	4015	2152.2	3078.6	7511.4	2384.7	2646.5	3454	2381.8	5586.9	1508.3	2817.8	1449.9	1066.9	1678.6	1425.9	1767.1	927	1427.3	1833.2	1536.1	1949.5
SL014096_LRRT1	Q86UE6	LRRTM1	Leucine-rich repeat transmembrane neuronal protein 1	48.9	69.5	63.8	156.4	87.4	86.1	106.7	65.3	66	79.5	71.6	76	67.1	90.9	79.1	77.4	63.4	62.2	83.2	80.8	75.4	92	71.9	181.6	271.1	61	60.8	162.9	125.1	147.9	71	68.9	137.3	74.3	111.9	103	90.9	64.3	105.1	82.6	73.4	96.3	64.8	85.2	84.2	163.1
SL014108_LRRT3	Q86VH5	LRRTM3	Leucine-rich repeat transmembrane neuronal protein 3	122.7	374.5	207	146.1	175.4	178.5	208.8	171.7	150.7	171.1	156	168.8	185.1	363.5	183.7	156	148	149.3	162.5	230.9	377	142.3	149.7	190.7	185.7	144.1	161.1	187.8	194.2	399.4	156.8	168.7	244.1	182.7	196	264.5	228.9	168	383.4	265.8	160.2	313.2	450.9	310.5	199.2	219.1
SL006523_MFGM	Q08431	MFGE8	Lactadherin	1057.3	719	3768.7	1369.1	465.7	3609.8	9478.6	852.8	661.2	1537.1	451.3	1561.2	2601.2	3957.9	508.3	470.1	1948	2293.5	590.6	945.4	2115.3	3980.7	689.3	2840.2	1748.6	563	3130.1	1436.9	1161.8	959.4	937.5	1136.1	1406	2050.3	658.6	677.5	708.3	1126	660.5	679.5	946.9	1037.7	1461.2	844.2	1146.3	678.9
SL014069_PCSK7	Q16549	PCSK7	Proprotein convertase subtilisin/kexin type 7	726.3	670.6	678.5	917.9	842.7	1102	835.3	1342.3	997.4	615.6	849.9	1375.3	1247	1300.4	961.9	851.9	606.7	917.9	1122.2	822.9	854.8	908.3	667.2	850.7	544.9	1098.1	780.6	805.1	1320.7	1178.6	856.3	685.6	1582.8	855.2	1278.2	751.8	746.5	1541.2	560.1	952.5	1789	826.7	1867.7	519.7	807.9	1141.4
SL006998_PDPK1	O15530	PDPK1	3-phosphoinositide-dependent protein kinase 1	1267.6	1008.5	3399.3	2789	1841.8	1201.7	661.3	2589.7	1820.2	4539.3	2547.6	1846.5	2200	837.3	1805.6	1810.6	1970.6	1614.3	2589.1	1139.1	1732.3	1456.2	2395.9	877.6	1411.2	2481.4	1488.8	1393.7	3276.5	1791.3	4315.9	1559.5	1465.6	2559.7	884.1	1449.2	1235.9	313	861.8	1590.3	1132.8	470.5	850.9	128.6	317.4	1958.6
SL001753_Sialoadhesin	Q9BZZ2	SIGLEC1	Sialoadhesin	72.6	89.4	88.3	93.1	103.9	102	124.5	94	110.4	99	123.1	115.5	112.4	113.5	107	110.3	102.3	104	107.4	114.4	108.2	102.9	96.9	207.4	100.9	108.4	102.8	149.2	236.8	106.2	114.6	120.4	133.3	137.8	129.1	117.7	109.3	88.6	100.7	94.6	119.6	109.3	82.9	107.8	98.7	207.8
SL005488_SPARCL1	Q14515	SPARCL1	SPARC-like protein 1	8081.6	10145.5	13815	8630.9	10539.1	13776.9	21256.1	9984.4	11798.7	10894.8	9498.7	11817.4	9869	15091.6	7755.1	8277.6	10907.5	10946	14258.3	9297.7	12370.3	13894.9	8420.7	14240	13473.3	13560.3	9485.4	10018.4	7634.3	10189.1	11477.8	7414.7	10404.8	12609.2	13972.2	10333.3	14062	11598.5	14817	9288	16719.7	18668.5	17580.9	19530.5	13715.3	11240.3
SL014029_SPHK2	Q9NRA0	SPHK2	Sphingosine kinase 2	325	427	421.3	459.3	506.1	444.8	465.8	407.3	501	394.5	486.3	456.1	416.1	380.4	464.6	802.8	414.7	382.1	464.4	492.4	446.9	414.2	562.1	416.4	431.8	453.4	413.8	489.2	482.9	491.7	497.4	444.2	1037.5	427.1	420.9	428.8	942.4	321.1	656.9	350.3	444.5	430	427.2	456.7	351.2	542.8
SL007502_ST4S6	Q7LFX5	CHST15	Carbohydrate sulfotransferase 15	3087	4877.2	5061.3	4656.5	4035.6	4564.4	5636.3	3494.9	3606	5293.6	3447	4766.2	3847.8	4677.8	2812.6	3788.2	4374.5	4467	3608.2	3548.7	4239.1	5110.4	3219.7	4200.4	3321.9	3763.4	3685.2	3910.1	3304.7	4604.6	3498.2	3730.4	4165.7	3358.9	5150.2	4817.9	5730.2	6755.2	5421.8	4712.5	5516.1	5939.1	5875.6	5957.6	6133	5029.1
SL008945_TGM3	Q08188	TGM3	Protein-glutamine gamma-glutamyltransferase E	258.1	855.8	180	1353.9	182.3	9863.9	227	649.9	678.5	2755	454.6	227.9	255.6	220.4	1017	224.4	20409.3	174.1	303	2283.8	648.1	179.5	5402.2	192.6	147.8	172.2	239.7	123.7	3716.9	491.5	6586.9	211.2	912.1	758.1	4109.3	142.3	141.2	864.1	168.8	1479.5	1463.1	306.6	216	1262.5	1219.9	4576.9
SL004908_Tropomyosin_2	P07951	TPM2	Tropomyosin beta chain	738	1177.8	682.2	686.3	693.8	1054.8	561.9	857.6	1198.8	726.5	833.4	999.7	703.9	583.2	835.1	1056.9	947.1	724.9	1235.4	1012.9	1044.9	787.4	645.2	822.7	689.7	998.1	906.5	628.8	798.8	1191.5	1160.3	846.3	1095.3	914.9	1301.8	1249.7	774.8	1079.2	593	750.9	1105.4	1464.4	1810.7	539.1	1067.4	1011.3
SL004070_Ubiquitin	P62979	RPS27A	Ubiquitin	1198.2	1511	1700.1	2509.3	2620.7	1159	1139.1	1609.4	1523.7	1536.2	2212.8	1146.2	1355.2	1901.6	2190.7	1953.2	1583	2553.6	1709.6	2524.4	1429.7	1219.1	2211.6	1508	2115.1	1347.7	1190.8	1911.3	3365	1806.3	1628.4	2465.4	2143.6	1223.9	1078	1483	1218.3	1006.3	1183.2	926.1	1076.8	926.6	664.5	1451.7	1761.5	1442.1
SL010519_ZAP70	P43403	ZAP70	Tyrosine-protein kinase ZAP-70	2886.4	5701.7	5195.2	5676.5	2698.7	4440.9	1803.4	2613.9	5414.6	3520.1	3186.1	4606.7	2449.1	2172.2	2870	4002.3	5160.1	2095.7	4761.5	2435.5	4095.6	3002.3	2914.4	2685.6	3073.1	5137.5	3583	2311.4	1872.5	4595.6	4524.7	3615.7	6322.3	5493.9	6141.7	6265.3	3034.2	6016.7	2969.7	3328.4	5145.5	7697.3	9968	2695	5425.9	3972.8
SL000308_C1_Esterase_Inhibitor	P05155	SERPING1	Plasma protease C1 inhibitor	5559.8	5735.6	11336.5	8973.3	9277	8190.3	11955.7	9490.7	7952.3	11316.7	9384.4	10529.1	10053.4	17788.5	6735.6	5847	7916.2	8066.7	7239.6	10360.6	10741.1	9596.2	5755.5	8825.9	11012.5	10932	8277.7	5355	7658	5384.5	8669.3	9233.8	10576.8	9044.9	10115.2	9359.5	6437.8	9386.5	13546.8	7467.7	10477.1	15887.7	7737.5	13164.2	13559.4	7304.1
SL000314_C3b	P01024	C3	Complement C3b	76130.8	26811.3	103458	78576.4	62749	102736	45983.5	58117.5	56532.6	48492.4	34518.7	83952	50146.1	109977	55814.7	38043.5	84229.3	64762.4	68681.4	53120	105214	101655	39546.7	94892.7	46035.4	32810.9	97277.1	24256	18995.8	57111.1	79057.5	66504.3	83183.6	85553.8	18408	9877.6	308.4	16187.4	274.8	27364.1	10169.8	21091.1	36061.5	613.9	36017.7	14041.8
SL000316_C4	P0C0L4, P0C0L5	C4A C4B	Complement C4	83285.9	85902.5	58541.3	73533.3	91261.9	84272.1	85852.3	74918.2	111367	86666.9	111276	106870	85838.2	67843.2	122328	97004.7	95929.6	118736	100333	79063.3	108718	110675	76949.5	98602.6	91247.6	100561	116150	59035.7	66437.9	75711.7	85273.4	86586.3	66857.8	110867	100509	127289	97439	100203	85196.1	133502	80010.6	106061	54995.7	110397	102424	95831
SL000321_C5b_6_Complex	P01031,P13671	C5 C6	Complement C5b-C6 complex	406.6	471.7	604.1	457.1	455.6	404.3	558.4	437.6	472.5	466.4	421.8	454.7	524.1	598.3	472.3	419.5	437	453.7	388.8	487.3	433.3	438.6	432.1	365.5	391.5	423	413	388.6	522.6	582.6	439.3	428.3	456.8	418.1	542.1	587.5	487.4	471.6	642.3	365.7	439.9	502	423.2	466.1	506.3	492.4
SL001691_FGF7	P21781	FGF7	Fibroblast growth factor 7	2445.4	3555.7	2612.5	3075	4578.9	2492.8	2548.7	4212.6	4236.3	2806.4	5285.1	3316.8	2681.3	2659.8	4752	4592.2	2552.7	4068.6	4100.9	3889.8	3536	2913.4	4376.9	2738.6	4545.2	3631.9	3534.2	3353.2	4887.3	3755.7	4096.6	4380.8	2961.3	3947.6	1677.1	2956.6	2587.1	1450.2	2631.7	2064.1	2354	1576.9	1597.5	2939.6	1509.6	2234
SL005187_IL_3_Ra	P26951	IL3RA	Interleukin-3 receptor subunit alpha	1847.1	2575.6	1630	2280.6	3699.9	1935.1	1533.3	3393.6	3185.7	1838.1	4546.1	2412.5	1864.9	2161.3	3702.3	3752.9	1797.1	2988.3	3085.1	3007.5	2824.4	2084.5	3378.1	1594.7	3378.5	2588.4	2355	2378.5	4237.8	3008.9	3258.6	3156	2168.6	1488.7	1340.4	2195.7	1915.5	670.8	1941.8	1660.9	1564.7	970.8	934.9	2053.6	876	1693.9
SL005188_IL_5_Ra	Q01344	IL5RA	Interleukin-5 receptor subunit alpha	2092.6	1308.2	3881.1	1842.4	1572.1	2159.3	7534.4	1542.6	4012.2	3756	1064	3926.2	2611.3	1775.3	1268.3	2144.3	2281.8	2453.4	1108.6	847.7	1928.8	4348.7	1631.2	3602.9	974.5	2706	1674.6	2017.4	1137.3	1431.4	2979.4	1389.9	1446.6	2972	9129.2	921.8	1563.3	2506.8	1312.8	5864.9	3721.9	5360	3197.5	1023	2196.5	9332.6
SL000470_IL_11	P20809	IL11	Interleukin-11	265.9	285.8	211.1	237.4	379.4	260.2	240.1	324	320.3	257.1	433.3	278.4	274	303.6	415.5	363.1	196.6	303.9	339.5	337.6	326.7	262.1	347.4	254.5	316.9	252.5	252.6	328.8	414.2	299.3	321	318.1	438.7	210.2	229	309.3	302	187.1	291	131	202.8	237.7	242.5	314.5	210.7	241.4
SL017189_Kininogen_HMW	P01042	KNG1	Kininogen-1	15691.2	19966.3	20846.9	25549	24283.6	21970.2	30266.8	23025.2	25820.7	18964	27832.5	28857.3	11521.2	25450	27875.9	20450.2	21651.3	27158.8	20883.8	24532.4	31143.1	23887.9	17191.1	23265.2	30951.5	12037.3	24194	16203.5	23612.6	25008.8	29018.9	23100.5	12407.6	25453.9	18548.7	32755.7	27679.9	15162.1	33998.4	20703.1	23447.9	34715.4	32219.5	36772.2	28432.6	16299.4
SL000522_MMP_12	P39900	MMP12	Macrophage metalloelastase	1032.2	3473.9	2406.3	1007.4	1489	2206.2	2435.3	977.1	2730.4	1295.8	2538.8	1530.9	4091.4	2057.2	636.6	1373.4	2481.6	872.6	1637.1	913.2	933	3040.2	1126	1766.2	1225.5	742.4	1104	1408.6	1032.9	972.8	1077.8	2943.8	1586.3	2782	2599.3	369.1	545.6	2016.2	611.5	1135.4	1654.9	1732.5	690.5	1222.6	1062	3131.5
SL003764_NCAM_120	P13591	NCAM1	Neural cell adhesion molecule 1, 120 kDa isoform	9880.6	11367.5	13843.6	8828.1	8385.6	11130.1	16178	11412.4	13894	13217.1	8463.2	9536.8	11340.5	9981.3	10605.5	8971	10255.3	11338.2	11634.3	12058.6	9803.8	13324.8	8529	11596.9	13611	11667.4	13777.4	9798.9	7768.2	10340.9	13092.8	11517	11557.6	8462.8	10238.4	8023.7	12703.4	13723.5	20835.7	17688.3	13987.9	17737.1	12934.8	14627.5	13658.8	10259
SL000535_PDGF_AA	P04085	PDGFA	Platelet-derived growth factor subunit A	19166.8	22259.2	17829.6	7392.7	32699.9	27662.5	12093.1	34062.5	22515.2	38829.7	30960.4	36855.4	31392.5	24366.3	28393.9	30314.6	19913.2	32566.2	32741.7	17924	30975	30185.6	30040.3	41293.4	25722.1	27873.6	28668.5	31937.5	31137.3	27969.3	29598.1	27022.4	22541.3	13333.6	17384.4	25039.2	12284.6	5789.6	7581.7	19720.1	17136.2	13840.8	11307.3	2374	20643.6	23038.6
SL004363_SCGF_alpha	Q9Y240	CLEC11A	Stem cell growth factor-alpha	2139.6	3826.9	2064.5	2211.4	2847.8	2434.4	2348.6	2284.8	3382.5	2235	2572.7	2566	2632.1	3187.7	2310.7	2724.9	2890.7	2270.3	2401.9	3042.1	1292.3	1914.5	2917.9	3146.4	1597.1	2368.8	2058	3075.6	2596.2	2822.8	2530.8	2689.8	3033.3	2428.1	2845.9	1910	2238.4	3443.1	2788.6	1541.5	2486.5	1916.3	1665.4	1771	2130	4921.6
SL012740_ATS15	Q8TE58	ADAMTS15	A disintegrin and metalloproteinase with thrombospondin motifs 15	248.1	309.4	305.5	289.8	389.3	353.3	322.4	308.6	334.4	1076.2	377.7	268	305.5	312	390.3	384.9	282.6	302.4	382.6	407.8	319.7	411.7	389.4	384.7	336	299.8	260.7	317	460	314.1	391.5	786.9	260.6	282.1	331.9	322.7	326.4	240	305.5	171.4	250.6	276.1	221.8	295.9	282.7	351.6
SL012822_BSSP4	Q9GZN4	PRSS22	Brain-specific serine protease 4	712.9	1538.3	1145.2	930.1	1027.2	1096.6	1406.6	749.3	1657.3	1735.7	1177.1	1556.2	933.9	953.8	655.5	1169.5	938.5	763.1	838.9	872.8	855.3	1346.8	982.5	1343.6	1150.7	1583.2	1211.4	1261.3	563.1	1262	1381.5	898.2	1098.3	932.9	1602.4	973.4	1709.9	2162.4	1765.9	1685.5	1578.8	1924.7	1303.5	2090.3	1889.7	1266.2
SL009768_CBX5	P45973	CBX5	Chromobox protein homolog 5	186.9	283.3	303.4	309	270	286.6	294.7	263.5	259.8	267.1	259.8	256	264.5	237.4	277.1	262.3	270	246.8	261.3	309.4	290.8	219	451.6	283.1	312.4	245.9	249.2	263.4	260.5	265.2	269.8	301.9	238.7	264.2	328.8	325.7	269	233.5	263.8	198.2	239.6	310.5	252.4	222.9	402.9	368
SL014092_CDON	Q4KMG0	CDON	Cell adhesion molecule-related/down-regulated by oncogenes	3098.6	5490.5	5623.1	7951.8	4470.6	5780.7	6306.1	4516.8	4891.1	5228.5	4673	5248.6	5492	5221.6	5166	4223.2	4274.6	4354.2	4216.9	5531.2	5799.7	4763.4	4212.1	4485.8	4484.3	4707.6	6820.6	5101.7	3962.4	5184.4	5950.3	4779.7	4349	3997.8	6421.4	4670.8	4832	4013	4187.4	4580.1	5303.6	6269	7240.2	7772.6	5909.6	4517.6
SL001896_Clusterin	P10909	CLU	Clusterin	869.8	1041.2	1135.8	1360.6	1057.3	1046.8	993.3	1144.4	1139.8	1141.3	1345.5	846.1	1264.2	1499.1	1084.3	1234.3	1155.7	1031.8	1199.5	1240	1054.6	993.1	1096.1	993.3	1067.2	1121.9	1073	1029.4	1349.9	1062.3	1274.9	1121.1	1235.3	1220.3	1005.9	1316.3	979.6	977.2	926.1	992.1	1080.6	1225	955	865.8	971.5	943
SL014048_CONA1	Q86Y22	COL23A1	Collagen alpha-1(XXIII) chain	777.2	725.9	233.5	162.4	1342	736	397.3	912.6	753.3	654.6	1117.5	516	645.2	406.2	1155.2	1428.5	563.8	656.4	1443.9	980.6	675.7	702.7	1369.1	625.8	631.4	901.8	474.6	940.7	1760.8	846.5	963.9	506.5	622	402.9	322.1	488	471.3	196.2	377.8	477.5	527.7	186.9	170.7	192.5	219.9	508.1
SL004708_CTAP_III	P02775	PPBP	Connective tissue-activating peptide III	45555.3	36415.7	23729.9	7713.4	64698.2	46146.3	11105	60914.5	37519.6	60421.8	92034.7	51701.1	66941.9	32411.2	95687.1	77623.5	27147.1	59812	64860.2	41312.9	54216.3	49453.2	70639.3	55800.8	35943.7	53385.9	37975.5	62084	103260	47998.1	59178.4	40491.3	37100	15284	21773.9	56035.2	18501.7	7310.5	20191.9	20855.6	33884.6	14859.9	11294	3601.1	20818	41163.9
SL006197_DnaJ_homolog	Q96DA6	DNAJC19	Mitochondrial import inner membrane translocase subunit TIM14	432.3	518.7	426.8	453.3	653.1	576.5	689.9	602.6	596.7	572.6	644.3	512.1	553.3	1127	643.1	623.6	491.4	565.3	698.5	785.6	601.3	594.2	687	540.1	785.9	513.2	524.8	626.2	878.4	700.8	557.9	613.3	580.1	564.2	409.7	602.2	710.5	356	716.4	375.9	379.7	643.8	402.1	886.1	418.2	439.1
SL008822_EMR2	Q9UHX3	ADGRE2	Adhesion G protein-coupled receptor E2	351	423	419.9	777.2	247.8	462.1	649.8	444.3	627.3	482.2	588.8	383.6	624.9	529.3	463.2	431.4	548.5	626.7	475.6	622.7	442.2	418.2	449.8	435.4	456.3	379.3	324.2	577.4	244.8	567.4	528.2	408.5	751.9	373.7	798.3	280	504.5	577.1	651.9	172.2	544	575	394.6	521.7	701.4	577.1
SL014071_FLRT1	Q9NZU1	FLRT1	Leucine-rich repeat transmembrane protein FLRT1	1169	1641.6	1095.1	1485.3	2267.4	1291.1	1055.5	1979.6	1813.1	1177	2746.9	1471.5	1172.5	1512.9	2150.4	2287	1274.9	1794.2	1929.3	2141.8	1670.3	1387.9	2159.1	1027.4	2364	1718	1555.5	1579.5	2493.2	1938.8	1965.4	1985.9	1423.6	1209.2	881.9	1719.3	1480.8	592.6	1538.2	984.7	1051.7	808.4	693.1	1506.7	687.9	1175.2
SL005575_Fucosyltransferase_3	P21217	FUT3	Galactoside 3(4)-L-fucosyltransferase	219.2	252.3	415.9	380.9	319.9	387.1	3156.8	438.2	450.6	354.4	341	380.6	350.4	633	273.7	251.1	240.9	500.6	419.7	240.9	301.2	390.7	316.8	464.1	271.3	392.9	261.9	345.9	341.7	328.7	261.2	397	456.2	263	420.3	272.5	541	368.6	229.5	210.1	440.5	331.5	577.8	289.3	452.5	807.8
SL014008_FUT5	Q11128	FUT5	Alpha-(1,3)-fucosyltransferase 5	2333.2	1908.4	3343.5	2169.5	1828.4	3734.7	3342.9	5907.3	6716.1	6319.3	1787.7	2037.3	4388.2	5391.4	1291.6	1716.4	4813.4	3144.7	4725.4	3893.3	1752.7	3059.8	2452.7	3092.6	2257.1	5618.9	1657.8	2341.3	2119.7	3824	2029.4	4413.6	1712.7	3714.8	4438.7	2202.1	4531.5	4055	1621.4	4024.1	4807.4	3388.7	5793.2	4498	11560.4	6205.1
SL014094_GP114	Q8IZF4	ADGRG5	Adhesion G-protein coupled receptor G5	360	464.5	452.6	448.5	557	517.1	441.1	518.4	528.5	541	640.1	501.2	455.1	725.6	567	550.6	536.4	496.6	533.4	575.4	501	4068.2	567.2	456.3	582.9	466.5	555.4	498.2	563	514.3	497.2	494.7	600.8	452.9	429.6	553.1	464.3	401.4	534.3	158.5	389.6	568	501.4	521.7	424.6	432.9
SL014009_HDGR2	Q7Z4V5	HDGFRP2	Hepatoma-derived growth factor-related protein 2	451.5	881.2	2517.4	4155.2	672.8	662.9	743.9	721.7	582.4	3047.6	735.6	645.2	949.7	1011.5	672.3	679.2	1100.9	627.9	605.8	984.9	619.1	537	1540	502.5	953.1	704.6	682.8	842	1734.5	619.6	681.1	737	1997.5	1680.5	599.9	970.3	787.6	474.3	1096.5	500.9	394.9	1473.3	587.3	861.2	571	592.3
SL013548_IL_34	Q6ZMJ4	IL34	Interleukin-34	298	449.2	304.7	308.6	360.1	483.6	358.9	395.5	488.4	393.7	379.8	497	396.6	299.4	381.9	424.6	368.2	357.3	453.9	433.2	450.8	430.7	297.8	437	303.1	406.7	382.9	339.9	302.2	426.7	441.5	400.2	391.7	398.8	565	564.9	329.4	448.7	304.9	376.6	501.1	599.8	854.8	293.8	496.4	553.5
SL014111_KIRR3	Q8IZU9	KIRREL3	Kin of IRRE-like protein 3	207.6	250.3	239.3	238.5	328.7	387.2	277.4	326.1	284.2	258	325.1	249.2	262.6	247.4	315.3	326.9	243.7	280.7	304.6	299.2	293.7	279.5	299.6	260.3	291.6	241	273.6	257.5	346.6	296.8	306.3	275.6	222.4	294	301	251.3	251.5	197.1	255.9	188.5	244.4	251.4	184.5	234.7	220.7	348.7
SL013969_KYNU	Q16719	KYNU	Kynureninase	1250.4	904.6	1309.2	1096.6	1898.1	1281.9	1248.2	1308.1	2389.6	1169	1718.2	1322.5	1999.8	1029.6	1505.4	1662.2	1127.7	949	1701.6	1278.7	948.8	1428.8	2029.3	1069.5	1310.8	1830.6	1771.8	2050.6	1735	1333.9	1585.8	1303.2	1111.8	1262.6	563.8	1214.1	1054.9	938.5	1018.2	851.1	1734.4	964.1	884.4	773	664.1	1282.5
SL004299_Livin_B	Q96CA5	BIRC7	Baculoviral IAP repeat-containing protein 7 Isoform beta	63.7	78.3	62.7	63	101.1	115.9	79.3	77.4	76.2	79.3	99.4	76.9	82.9	73.9	99.2	92.9	77.4	73.4	86.7	99.7	102.9	101.5	99.9	79.5	79.2	68.8	66.9	135.1	105.3	81.3	85.5	79.3	73	74.3	94	100.7	101.2	60.9	100.1	81.7	66.4	99.6	65	76.2	82.9	138.1
SL012457_NXPH1	P58417	NXPH1	Neurexophilin-1	7863.4	9775.4	13159.7	7561.3	13012.1	7632.3	10283.8	11462.3	8221.3	10306.8	10868.3	11926.7	14072.1	10383.8	12389	11928.1	10501.3	9687.4	8518.7	9478.3	17390.2	9317	9226.7	10295	9268.5	9787.5	10915.4	9655.9	15078.4	13132.5	10482.7	9838.2	10226.1	10864.8	13727.8	15284.2	8426	6304.3	9625.2	12759.3	11076.4	16410.3	12976.1	5554.4	10965.9	10574.5
SL012108_PLCG1	P19174	PLCG1	1-phosphatidylinositol 4,5-bisphosphate phosphodiesterase gamma-1	290.5	422.4	971	780.6	471.6	463.3	395.9	474.2	522.3	613.1	586	452	446.2	368.2	418	602.9	524.1	385.1	665.2	442.8	570.4	425	582.4	402.3	535	513.3	502.7	419.6	567.4	586.8	523	496.3	401.9	904.9	486.6	504.1	538.4	338.8	409.2	292.6	430.2	490.5	429	420.3	412	525.3
SL006406_PLXC1	O60486	PLXNC1	Plexin-C1	523	505.9	860.7	865.9	520.9	677.9	956	550.6	761.2	703.9	711.5	736.6	779.5	575.4	602.1	492.1	664.9	619.2	621.2	735.4	572.4	775	607.4	823.4	637.4	546.5	628.5	704.9	559.1	698.5	641.6	707.9	639.4	952.6	857.7	465.2	675.7	641.4	529.4	290.5	833.3	756.9	789	1018.7	845.6	617.5
SL013989_RSPO2	Q6UXX9	RSPO2	R-spondin-2	357	455.2	682.3	578.2	494.7	362	271.1	440	369	485.4	607.3	385.2	374.6	480.8	518	521.4	504.7	461.7	383.6	712.2	422.4	301.5	632.8	331.3	616.2	426.8	311.3	506.4	649.6	578	380.7	625	476.7	362	275.8	538.9	428.4	219.5	464.9	304.9	246.9	357.6	211.4	652.3	333.5	336.7
SL014070_SLIK5	O94991	SLITRK5	SLIT and NTRK-like protein 5	1650.2	1134.6	2279.7	1381	1090.7	1578.4	3076.9	1473	1823.2	1797.2	1057.7	1615.6	1481.2	1652.5	854.4	1623.8	1696.7	1694.3	1367.9	593.4	1450.5	2110.5	1098	2450.9	1527.7	1728.5	2535.9	1786.3	1008.2	1379.6	1802.9	1304.1	1332.6	2034.8	1423.1	510.9	562.4	2113.6	344.9	2056.6	2555.8	1041	1839.3	318.6	1513.1	1513
SL014091_SORC2	Q96PQ0	SORCS2	VPS10 domain-containing receptor SorCS2	330.1	536.8	2633.7	935.1	626.2	788	1144.2	481.9	315	2185.7	457.8	752.1	608.5	608.8	456.6	402.5	1104.5	614.2	11088	1807.7	564	925.8	659.4	1024	1053	300.5	706.1	406.8	769.6	420.5	781.7	621.6	541.7	4981.7	472.5	604.9	943.5	452	534.6	2061.9	237.3	555.6	358.2	804.2	322.4	445.1
SL011499_PH	P01298	PPY	Pancreatic hormone	12984.5	4011.8	4847.8	3774.1	1978.3	4138.9	4142.4	3834.4	8375.2	1071.9	2544.3	10671.7	10871.4	9658.3	5772	2062.3	6684.8	3257.1	3639.5	1327.5	11870.9	4791	2358.5	9000.4	2688.2	4399.8	3441.3	3802.7	5933.3	5811.3	2313.9	6109.4	3748.3	4880.7	1647.3	1281.7	1012.3	8229.3	2251.9	4469.4	3259.8	1388.7	2205.4	757.9	3949.3	990.9
SL000087_IL_6	P05231	IL6	Interleukin-6	604.2	614	274.3	257.3	1074.1	586	460.2	726.7	604.3	514.5	888.1	488.3	584.7	578.9	1309.4	1111.2	489.9	568	1106.8	837.3	575.4	636.8	1007.3	597.6	579.6	715.9	403.8	788.4	1302.8	726.3	815.4	613	557.5	412.1	436.8	529.1	523.7	270.2	515.1	451.7	455.6	294.7	336.2	361.3	323.1	576.5
SL008085_3HIDH	P31937	HIBADH	3-hydroxyisobutyrate dehydrogenase, mitochondrial	1664.5	490.1	398.1	543.8	328.7	359.1	429.2	322.6	281.6	332.8	479.7	642.7	322.6	428.3	359.4	273.6	392.4	411.6	289.8	629.9	296.2	306.4	277.2	346.2	337.7	381	286.4	352.3	302.2	405.1	313.2	342.7	292.9	427.1	512.6	351.9	477.8	12996.3	400.5	466.3	622	6535.7	627.6	1194.2	667	476.8
SL001726_GM_CSF	P04141	CSF2	Granulocyte-macrophage colony-stimulating factor	632.2	183.7	311.1	495	208.8	225.3	260.4	184.4	179.5	286.5	186.2	187	232.7	328.6	197.8	168.5	289.6	395.3	261	163.2	214.5	343.3	195.2	182.7	211.9	205.2	224.5	187.1	225.2	177	230	200.8	211.9	418.6	254	181.8	158.8	2875.8	730.8	518.9	194.1	210.4	302.2	174.3	376	285.4
SL000597_TNF_b	P01374	LTA	Lymphotoxin-alpha	2329.2	448.2	465.1	552.7	376.6	346.6	313.1	352.2	335.8	387.5	399	353	417.2	1117.3	443.9	369.6	371.6	380.9	325.7	478.1	343.6	291	473.6	334.2	388	415	269.7	371.6	427.2	352.9	363.2	381.6	330.9	327.7	569	557.8	483.9	6364.3	419.8	601.3	371.8	462	442.5	663.2	905	465.7
SL010830_41	P11171	EPB41	Protein 4.1	15218.9	11685.8	32286.2	31813.2	27396.4	14542.3	27570.3	21494.8	11353.9	14814.3	21031.2	9608.7	12864.8	26643.7	37837.6	19645.6	15743.4	33399.9	20852.2	21182.2	25860	13732.1	25447.7	37418.2	47715.3	13560.8	20418.7	21364.8	47491.2	17540.9	20795.3	38268.4	15218.9	14833	5561.7	14600	11035.2	5555.3	12011.8	9526.7	8680.4	7331.4	5981.8	14875.4	5436.9	10119.8
SL004253_17_beta_HSD_1	P14061	HSD17B1	Estradiol 17-beta-dehydrogenase 1	1486.4	1883.9	5740.6	7954.7	2016.6	1571	1965	1888.4	1615.9	6160.6	1641.4	1672.2	3691.5	2039.1	1562	1561.5	4089.4	2004	1441.4	2520.6	1689	1608.5	2600.4	1700	2693.8	2433.3	2381.8	1575.2	4082.6	1839.2	1368.9	1948.8	1388.4	4306.1	2665.1	2422.9	3002	1856.7	3068.6	1812.4	1472.9	2569	2244.9	3279.6	2181.8	1788.6
SL005361_Apo_D	P05090	APOD	Apolipoprotein D	2109	2821.6	1630.1	1957.4	1991.4	2840	883.4	1970.9	2752.8	1667	2765.1	2071.9	1898.3	1326.7	2997.6	3106.1	2169.7	1654.7	3390.3	1266.2	2519.3	1667.3	1603.5	1714.9	1383.8	2659.3	2134.1	1488.2	1797	2849.8	3002.8	2644.9	2481.8	3732.6	3533.7	3784.6	1208.5	2945.7	1174.9	4690.7	2629.5	2651.3	4982.7	1065.2	2578.7	2277
SL000479_IL_3	P08700	IL3	Interleukin-3	1039.6	1195.4	2090.1	2484.6	1740.3	1557.8	1727.1	1303.9	1196.1	1618.1	1422.4	1189.8	1394.4	1651.1	1269.8	1231.8	1606.4	1224.4	1459.3	1555.5	1314.8	1246.4	1320.3	1216.2	1957.9	1243.1	1369.9	1159	1265.7	1144.8	1251.1	2733.6	1031.3	1679.5	1775.5	1452.4	1885.2	1370.2	1878.8	1300	1100	1628.5	1665	2647.9	1308.4	1400.8
SL007869_PPIB	P23284	PPIB	Peptidyl-prolyl cis-trans isomerase B	2882.3	4910.5	6153.9	6484.4	3516.4	3589.5	3548.1	3205.7	3028.6	4017.9	3519	3416.6	3434.2	3780	3001.1	3358.3	4453	2721.2	2680.2	5871.8	3311.8	2927.1	3596.2	3582.1	4903.8	3874.8	3428.9	3780.1	2892.8	3361.9	4659.5	4866.8	3356.9	5089.8	3888.9	4777.5	6455.9	3469.1	7093.7	4201.6	2747.8	5430.1	4654.4	7975.8	4165.6	3505.2
SL003524_Protein_disulfide_isomerase_A3	P30101	PDIA3	Protein disulfide-isomerase A3	8514.5	8285.5	5765.4	5019.3	11238.7	6835.6	4587.3	11211.3	7628.7	6655.3	16573.3	6530	6683	4916.2	11512.1	13270.8	5775.4	8015.4	14698	7833.4	9204.7	8072.4	10934.9	5492.4	7061.1	10209.3	5860.5	7500.8	19151.6	9541.4	13058.2	10086.7	6697.3	6039.4	3724.7	8534.1	5552.9	2317.7	5479.6	7922	6497	3013.8	4765.2	2920.3	2592.8	6562
SL006119_TFF3	Q07654	TFF3	Trefoil factor 3	5861.3	13648	9464.7	6869.7	8868.8	9915.6	10789	10113.9	9699.3	8258	6176.2	11262.6	6336.6	9365.2	5818.2	10282.1	9541	7805.5	5777.5	7923	7346.7	10971.3	7628	10862.7	8618.4	6957.6	9589.4	6561.9	7141.4	6879.9	7018.9	7006.7	6767	7081.3	12121.9	8586.3	10887.9	17668.8	11601.5	9277.8	13677.6	12990.1	9393.8	11812.8	11464.8	7555.9
SL004742_Afamin	P43652	AFM	Afamin	27527.3	40445.9	30218.2	36166.5	30512.5	35815.5	29987.4	22495.9	31743.3	25091.9	29218.8	26424.2	35587.4	20064.8	39703.7	24661.8	24162.4	22977.1	27692.1	27199.7	32566.6	21235.9	23691.6	23047.6	25316.8	32100.9	30710.6	42752.9	20004.7	31011.4	29598.7	33119.7	24705.3	20335.7	36551.2	36232.2	32530.8	32005.9	28285.5	18519.8	31374.7	33337.9	39376	27657.2	33426.5	26692.8
SL008590_Olfactomedin_4	Q6UX06	OLFM4	Olfactomedin-4	89.1	130.2	111.1	93.4	145	149.3	123.3	130.9	115	129	261.8	127.1	138.9	139.7	168.9	138.8	99.7	147.4	132.5	136.7	136.1	117.7	197.8	215.8	126.1	184.7	124.4	155	155.9	128	146.7	142.1	97.3	111.8	124.2	142.9	142.4	422.3	143.8	77.6	103.3	137.2	94.7	139.2	129.6	196.6
SL012754_ASM3A	Q92484	SMPDL3A	Acid sphingomyelinase-like phosphodiesterase 3a	29182.7	6230.8	13578.6	16463.9	9004.9	5460.9	5168.2	8731.3	4769.9	11171.2	9508.5	5499.7	9545.3	6795.1	12814	7262.2	7131.2	6002.6	6676.2	9248.5	6823.8	5077.1	12864.3	5476.3	7617.6	7486.5	6839.5	7373	13046.6	6195.2	6056.3	7142.1	5574.7	11802.3	5171.9	9888.9	6859.4	4763.8	8951.5	7673.2	4853.1	6392	7557.8	9910	5432.8	6181
SL016129_FAM107B	Q9H098	FAM107B	Protein FAM107B	6670.1	1171.6	1037.7	980.4	1253.4	1833.8	1524.1	1270.4	1724.5	1172.7	1411.8	1540.3	1199.7	1254.4	1256.3	1454.7	1182.2	1063.3	2273.3	937.4	2039.5	1551.6	1234.9	1554.2	1208.7	1733.7	1568	1186.1	1196	1722.6	2193.3	1567.5	1259.9	1496.4	1518.3	1010.2	951.7	11081.2	1008.2	2334.6	2824.4	953.4	2433.3	759.9	2898.9	1426.4
SL005572_Gelsolin	P06396	GSN	Gelsolin	1436.7	1183.8	910.4	954	1069.9	1415.3	1293.8	1087.6	1112	1128.3	1125.1	1024.4	928.7	853	1138.8	1440	923.6	1098.1	791.7	967.7	1149.5	1357.3	1238.6	1072	1590.4	1199.7	1188.9	1501.5	1405.3	1296.6	1866.2	1417.8	1079.7	792.6	815.8	548.1	782.2	789.6	679.8	568.7	853	936	764.4	912.7	871.1	541.9
SL000347_CBG	P08185	SERPINA6	Corticosteroid-binding globulin	528.1	653.2	734.4	1057.5	775.8	3451.8	676.4	696.6	725.9	590.9	835.3	646.6	653.7	775.3	802.5	713.2	1360.2	685.5	649.6	964.2	687.7	988	725.5	630.5	1050.3	603.4	655.3	762.2	749.1	656.5	678.9	851.5	569.5	685	705.2	756.7	1139.9	473.2	1071.9	529.7	496.7	926.1	745.8	1562.5	774.6	601.6
SL007871_Cytidylate_kinase	P30085	CMPK1	UMP-CMP kinase	3028.1	5339.7	8734	10838.9	4571.7	3900.5	5541	3950.8	4624.2	4813.2	4129.3	4470.6	3901.5	5958.3	3647.2	4182.2	7299.5	3960.3	3804.5	6654.9	4389	4563	4603.6	4481.9	7980.8	5479.9	5376.2	3755.4	3540.6	4497.3	3733.1	6595.5	3526	6990.8	6195.6	5966.5	8911	4628.3	8549.7	5302.2	4072.2	7153.7	5969.1	9317.6	5145.7	4605
SL016148_C34_gp41_HIV_Fragment	Q70626	Human-virus	gp41 C34 peptide, HIV	426.4	879.7	866.1	783.3	584.3	675.5	669.4	626.4	649.2	574.7	686.3	1021	1125.3	843	554.7	854.7	940.3	661.3	511.6	977.2	621.5	2337	698	998.1	714.5	590.4	1484.6	574.4	533.7	546	851	668	763.6	601.7	770.9	756.9	1154.4	833.5	1047.1	624.1	815.4	1036.7	895.5	1158.9	761.9	975.1
SL007153_PERL	P22079	LPO	Lactoperoxidase	459.8	1213.6	1326.5	1817.8	562.1	548	1406.6	578.6	795.7	452.4	1756.1	1417.4	957.7	769.9	552.2	1471.7	543	956.6	574.4	446.8	1598.7	1551	1049.8	759.1	633.3	1881.9	1116.9	1124.5	881.7	823.3	2145.2	794.7	1010.5	1317.7	1188.1	603.7	447.8	874.7	371.3	995.5	990.3	569.3	1458.5	273	1045.7	710.6
SL008072_CO8A1	P27658	COL8A1	Collagen alpha-1(VIII) chain	1875.4	442.2	1344.5	4999.2	555.9	641.6	944.5	660.4	759.8	787.4	611.9	660.6	778.8	1581.1	555.9	672.3	651.1	516.2	491.4	510.5	458.8	432.7	537.3	3694.4	771.5	1060.4	1288.6	1732.7	476.3	545.9	549.5	613.4	584.2	530.6	672.1	628.8	476.4	10253.4	522	740.2	1034.5	2523.2	740.7	712.6	870.3	669.9
SL004739_ITI_heavy_chain_H4	Q14624	ITIH4	Inter-alpha-trypsin inhibitor heavy chain H4	29785.9	24596.3	28281.4	25149.4	32849.1	20110.8	27925.9	29078.5	32135.3	29962.5	31239.8	32800.5	31785.1	40121.7	30404.1	25416.3	31341.5	34507.7	29700.7	30414.3	29855.5	36264.4	27104.4	32431	28224.4	28675.9	32584	31659.8	28936.4	25851.6	28101.7	29478.5	33055.6	37360.9	31120.6	33740.9	30906.5	33674.9	32776.9	35797.2	28942.9	34804.4	43078	32275.2	32061.6	30956.2
SL016128_TXD12	O95881	TXNDC12	Thioredoxin domain-containing protein 12	3895.5	2405.9	1967.1	2399.5	2851.6	2338.5	2558.4	2160.7	2623.1	2220	2170.4	2892.9	2432.6	3176.3	2390.2	2118	2163.7	2147.2	2930.8	2044.8	2467.3	2409	2197.8	2527.4	2279.3	2064.5	1918	2354.3	2293.7	2230.8	2378.9	2476.9	2455.6	2664.3	2513.3	2130	2922.1	2856.6	2649.9	2396.9	2424.6	2420.3	1898.7	2437.5	4373.8	3018
SL001737_STRATIFIN	P31947	SFN	14-3-3 protein sigma	936.6	1019	1314.1	1469.9	1283.7	962	686.4	1319.1	871.5	1279.5	1419.6	935.7	1084.9	1048.9	1546.2	1426.2	871.8	1179.7	1167.5	1304.6	1061.5	984.8	1404.8	936.4	1070.5	915.4	1119.9	1058.4	1854.2	1031	1169.1	1251.6	954	1090.6	956.3	1036.9	909.3	852.8	885.1	755.2	685.9	806.8	681.4	1094.7	928.6	789.9
SL002823_sL_Selectin	P14151	SELL	L-Selectin	2592.8	2571.7	4145.3	3858.6	3660	3554.7	3796.5	3780.5	4315.4	3217.1	3155.9	3254.1	2383.4	2896.8	3599.1	3877.8	2994.7	3264.1	3316.9	5005.1	3558.6	3228.9	3994.8	3578.5	4108.1	3649.8	3333.3	3750.5	3315.9	2815.8	3717.9	2879	3212.7	2977	3663.6	3365.1	3343.2	3483.1	4716.7	4392.8	4242.2	3785.1	4046.1	5314.3	3724.6	5694.5
SL004156_TRAIL_R1	O00220	TNFRSF10A	Tumor necrosis factor receptor superfamily member 10A	746.5	1026.4	1691.1	2246.4	1118.3	1036.9	1336.9	1490.4	1242.7	1004	1181.6	941.5	1491.5	1326.5	1146.4	1728.3	1276.5	956.9	883.8	1428.9	969.5	1391.9	1243	1212.6	1487.5	1025	1870.4	942.8	975.3	1033	1295.3	1175.3	889.2	2345	1803.1	1326.6	3551.1	1848	2692.8	1986.5	1550.8	1941.8	2490.8	2448.4	2932.2	2994.5
SL002654_Epithelial_cell_kinase	P29317	EPHA2	Ephrin type-A receptor 2	3342.8	2481.9	2159.4	1899.7	1522	1963.7	3129.1	1945.7	2697.9	2270.8	1732.3	2649.4	2427.5	2407	1026.9	2101.5	6353.8	1821.7	1643.3	1075.9	1729.5	2664.3	1959	3420.4	1751.9	2283.6	3362.5	2105	1068.4	2272.5	1981.1	1633	2110.7	3069.7	2556.7	1075.8	1428.5	6206.1	1153.1	3584.4	2559.7	2260.9	3259.5	961	2491.6	1991.7
SL001729_G_CSF	P09919	CSF3	Granulocyte colony-stimulating factor	973	900.7	4427.8	1803.5	1286.3	1059.1	1725	1009.1	1178.3	32197.1	1124.3	1267.8	1171.8	5796.2	756.7	1113.7	1370.1	2703.1	1009	949.5	1268.5	1319.9	1070.8	1164.5	1549.7	1069.3	1491.8	797.1	1030.2	1093.6	1265.8	1183.2	2206.2	1203.1	971.1	754.6	717.2	1102.6	684.4	1144.9	1143.1	1295.7	2137.3	349.8	944.2	1127.4
SL000070_Glypican_3	P51654	GPC3	Glypican-3	675.9	748.5	748.4	426.4	593.9	674.7	1721.5	659.4	706.3	705.2	966.1	774	831.2	516.5	637	459.9	652.4	766.5	542.5	727.3	879.8	701.3	548.2	631.4	870.3	660.9	931.8	1361.2	458.6	646.4	888.4	899.8	985.1	705.6	1042.7	762.4	688.8	3547.1	740.5	1012.1	1166.6	1197.1	1158.9	935.6	847.1	782.9
SL000125_IL_1a	P01583	IL1A	Interleukin-1 alpha	500.4	607.7	915.4	867.8	639	725	627.1	683.4	606	988.9	672.3	743.2	832.7	779.5	686.5	1624	719.2	727.1	693.1	613.5	672.3	634	909.7	728.7	642.4	580.7	703	732.3	818.9	1165.3	665.7	690.1	1264.6	797.8	538.1	617.9	620.2	1536.2	578.8	531.9	577.6	785.9	701.3	487.8	572.4	625.3
SL004080_BMPR1A	P36894	BMPR1A	Bone morphogenetic protein receptor type-1A	349.5	614.7	726.9	1774.6	533.1	437.4	573.2	563.2	618.5	562.4	586.7	355.9	489.5	515.3	625.8	1773.9	606.3	655.1	626	735.9	452	647.2	405.6	870.4	1128	543.6	641.7	529.9	329.4	476.6	532.6	700.4	501.9	607.5	737.3	619.9	888	791.8	1149.7	652.4	724.3	1253.7	703.1	840.7	886.6	762.7
SL004133_BMP_RII	Q13873	BMPR2	Bone morphogenetic protein receptor type-2	383.8	337.9	556.8	1395.3	353.3	359.8	408.6	357.8	359.6	511.5	343.1	356	353.6	433.7	323.7	322.8	442.2	367.1	331.4	444.2	364.7	340.5	603	385	500.2	341.9	411.3	446.2	304.6	468.9	311.6	419.3	432	627.7	16668.8	414.4	469.4	354.7	453.7	419	417.2	558.5	1180	421.1	339.6	365.9
SL004160_TrkB	Q16620	NTRK2	BDNF/NT-3 growth factors receptor	718.1	596.8	876.1	896.9	657.6	1059.6	1073.8	698.5	833.8	739.8	724.1	742.9	850.8	742.2	793.7	630.3	775.4	793.3	765.7	885.4	856.4	695.1	673.6	785.1	937.7	838.1	716.3	796.9	466.3	734.9	797.4	832.8	691.7	777.9	1111	554	671.9	737.1	887.8	407.8	904.5	1038.1	676.7	1128.7	983.5	856
SL003310_VEGF121	P15692	VEGFA	Vascular endothelial growth factor A, isoform 121	15120.9	1111.5	755	689.3	929.3	954.5	620.2	1161.7	676.7	823.9	2538.6	1643.5	2883.1	1092.2	1167	1117.5	800.3	1017.8	824.6	1146.4	470.5	1268.9	1351.2	909.3	1491.8	824.1	762.2	405.3	2891.1	1462.9	826.5	762	846.3	577.8	1069.3	708.2	790.5	5508.2	713.2	581.2	1736	744.4	863.2	421.6	1495.8	1150.8
SL000003_Angiogenin	P03950	ANG	Angiogenin	3225.3	3795.2	1910.4	2542.3	3002.6	2966.1	3596.5	2296.9	4301	2376.9	3017.4	3063.2	2585	3488.8	1846.7	2425.6	3569.8	3119.3	3118.7	2777.3	3431.2	2677.2	2402.8	2448	2354.3	2799.3	2702.8	2514	3428.4	2741.4	2511	2394	2275.6	2321	2278.5	3390.9	4204	3158.8	2208.2	2513.6	2468.3	2548.1	2402.7	3768.2	4062.7	1889.6
SL000357_Coagulation_Factor_IX	P00740	F9	Coagulation factor IX	10126.3	11014.7	9679.8	11572.5	11346.5	10215.2	13491.6	9906.4	10041.3	9520.7	11489.3	12174.6	13223.4	12281.8	10491.4	9627.4	10355.9	10714.9	4667.7	10329.9	12305.1	8120.4	8950.1	10243.8	8908.6	12472	10993.5	10173.5	10238.9	9769.4	9117.9	10773.2	8833.8	11088.2	12744.1	12980.9	11555.9	11488.1	11536.2	11273	9494.1	10360	9290.2	9064.9	11801.6	11638
SL000360_Coagulation_Factor_X	P00742	F10	Coagulation Factor X	4345.3	3613.5	4896.5	6154.3	5722.1	5495.2	6898.6	6068.7	6921.8	4656.6	7090.9	5753.6	6365.5	5368.4	6034.1	4985.4	6237.6	6691.7	3147.9	6103.9	7130.4	3847	4525.2	5167.6	6458.8	6784.3	5920.1	5157.6	4630.3	5789.8	4576.6	5635.8	4798.6	4270.7	5293.9	6654.3	6812.9	4754.7	6847.9	7490.7	5005.3	6742.5	7513.1	4393.2	7499.9	5524.1
SL007756_GDF2	Q9UK05	GDF2	Growth/differentiation factor 2	4678.7	2355.6	6132.8	4432.9	2033.7	6719.5	5817.4	1972.3	2169.6	7403.3	1820.7	3578.1	2787.1	2885.9	1502.2	1885.4	5022.3	3378.2	4019.4	3089.4	3609.3	2959.5	2781.9	4604.9	4210	3763.7	7975.4	4090.3	1555.4	3302.2	2582	5434.7	4343.3	4498.9	4299.6	1874	3000.5	6919.5	2526.9	2892.6	3064.5	2816.6	3038.8	4610.4	3912.6	2425.5
SL000021_Insulin	P01308	INS	Insulin	248.5	210.5	123.4	266.1	308.2	202	147.7	115.4	104.7	127.8	145.3	281	179.1	272.3	229.4	112.4	251.9	125.5	131.7	612.6	206.1	103.8	135.7	205.3	104.1	172.1	208.2	204.7	146.1	271.3	171.4	134	351	321.8	129.9	158.7	122.9	1526.8	140	119.3	114.6	157.8	97.7	158.6	200.7	172.3
SL000516_MCP_3	P80098	CCL7	C-C motif chemokine 7	2224.1	791.8	857.1	509.2	917.6	713.2	1152.3	1488.8	1286	1166.4	1105	1415.5	1358.7	1477.7	808.4	2392.8	854.6	1543.8	665.3	354.3	1210.8	1510.1	1420.1	1713.5	919.7	1108.9	2008.4	1339.2	1140.5	995.2	797.9	963	2119.7	1000.1	770.8	538.4	305.3	1584.5	258.1	456.1	2923.3	706.5	1008.6	240	915.8	1076.4
SL009951_WNT7A	O00755	WNT7A	Protein Wnt-7a	752.3	131.2	641.3	141	178	214.5	170.8	149.5	436.5	151.4	174.6	153.7	159.8	472.9	203.7	149.8	236.7	166.2	158.4	164	144.5	120.9	157.3	161.5	129.8	133	145.6	142.6	177.7	146.3	182	152.2	127.8	171.2	214.2	219.6	147.1	6415.1	173.5	144.9	171.6	178.2	143	171.8	461	217.9
SL003461_ACTH	P01189	POMC	Corticotropin	1964.4	348.4	261.5	334	412.6	507.3	319.6	422.5	332	339.9	453.3	417	419.7	592.7	518.7	1726	650.4	741.3	405.8	428.4	362	367.7	423.2	400.7	321.3	356.5	307.2	442.3	465.5	355.2	414.4	406.2	375.5	428.5	413.8	492.7	302	14041.2	423	306.2	540	322.2	252.5	380.1	858.5	448.8
SL000433_Glucagon	P01275	GCG	Glucagon	16981.8	3939.1	1791.4	2430.8	1580.3	1747.5	1457	1298.3	1262.8	1630.7	1746	6356.8	2167.1	4449.8	1493.9	1349.5	3081.2	2205.1	2912.6	876.4	4773.2	2090.4	1512.3	2954.1	1419.3	3991.7	1956.1	1393.9	1727.9	3675.7	1898.3	3240.2	3367.5	3152.2	3296.4	1727.2	904.3	10025.7	1201.1	3143.5	6678.8	816.1	3531.8	1127.9	1752.2	1027.8
SL003657_Calcineurin	Q08209 P63098	PPP3CA PPP3R1	Calcineurin	2316.6	2552.6	1377.4	1109.2	3066.6	1839.8	797	2780.8	2504.7	1658.8	5126.1	1840.6	2222.3	836.7	4824.2	3588.7	1235.6	1941.9	3795.3	1141	2504.5	1945.6	4027.3	1395.7	1796.2	3289	1552.2	1822.6	2797.5	2804.6	3491.1	2032	1572.7	1014.2	1187	3576.5	1975.3	1396.5	2198.9	1666.5	2086.3	692.1	1177.9	586.8	832.3	2673.5
SL003710_Caspase_2	P42575	CASP2	Caspase-2	1205.4	303.8	230.8	491.5	468.1	341.6	269.6	359.9	298.7	301.4	400.3	341.1	355.8	276.3	466.9	491.2	293.6	341.3	453.1	391.9	323.2	600.7	414.8	476.4	293.8	291.1	252.1	368.5	512.1	817.5	399.6	294.9	298.3	253.9	369.2	325.2	258.7	3987.4	296.7	242	272.7	220.2	198.4	383.2	467.8	333.2
SL000622_Coagulation_Factor_V	P12259	F5	Coagulation Factor V	36109.8	35186	36357.4	34422.1	43959.4	28850.6	30708.4	34275.9	46192.5	40191.6	51970.7	25891.2	41517.5	51934.4	37584.7	51740.9	50196.7	44861.8	36967.4	42877.5	42876.7	43866	31647.8	44860.2	40526.3	49016.7	48838.5	35000.3	31483.3	40248	37093.4	32285	58750.9	51841.5	44541.5	51191.2	61088.1	68605.9	50064.1	48270.9	51000.9	61729.4	22517.6	45072.9	51773.6	37900.6
SL000022_D_dimer	P02671 P02675 P02679	FGA FGB FGG	D-dimer	15005.2	10171.2	11530.3	7936.8	12364.9	8507.7	10947	13648.9	11512.9	12748.3	10805.2	13837.4	10900.6	10484.8	9162.6	11925.1	11510.3	9020.8	11708.6	9530.7	9967.5	11454.4	9118.9	10316.4	9602	10703.8	11345.8	10871	10589.6	11664.1	9182	9291.6	11060.4	14198.9	11470.5	10483.5	11718.9	10825.8	9830.9	14554.8	11058	9956.9	12384.1	8936.4	12818.9	14221.7
SL005167_Galectin_8	O00214	LGALS8	Galectin-8	1517.1	457.7	365.9	978	557.3	532.2	389.1	394.2	359.2	375.9	406.8	428.9	359.6	466.7	374.3	362.6	484.9	383.2	373.4	341.1	374.2	353.4	395.9	550.9	352.4	332.8	463.2	378.4	403.2	1247.1	399.4	341.5	428.6	796.2	389.1	369.3	339.7	4065.5	359.9	441.9	390.4	737.2	369.8	354	685.1	456.6
SL004064_GIB	P04054	PLA2G1B	Phospholipase A2	2092.4	444.2	707.2	658.8	620.1	601.4	1287.2	666.2	1138.6	787.4	501.7	795.9	740.4	849.4	565.6	671.7	945.7	729.9	568.3	526.4	711.9	568.7	644.6	1335.2	477.7	2327.5	958.5	431.7	496.5	720.1	580.7	551.1	549	1119.9	659.7	464.6	666.3	10935.3	501.6	9506.2	805.2	1639.7	922.3	712.6	862.8	561.8
SL003643_Glutathione_S_transferase_Pi	P09211	GSTP1	Glutathione S-transferase P	8361.9	14705.4	12554.2	14258.6	12433	9379.9	23754.4	12853.7	21214	13611.5	8863.9	12680.8	11763.4	11154.2	14513.3	11966.2	13621.2	17455.6	10079.4	5113.5	10411.3	14105.7	8836.9	17136.4	8363.2	9235.8	17196.9	8956.1	12022	13640.6	11316.7	14890.6	11950.7	9709.8	4845.8	3494.7	2423.2	6857.5	1658.9	10755.7	8385.9	4037.9	7476.7	1349.9	4415	4754.5
SL000280_GOT1	P17174	GOT1	Aspartate aminotransferase, cytoplasmic	7799.2	4513.5	6101.7	8418.4	6392.4	5705.4	10664.8	5933.6	5348.3	6422.5	4817.7	8153.7	5048.1	23090.7	4115.3	5403.3	7180.2	5643.5	4660.3	4864	6668.1	6741.2	5285.7	7170	3771.9	5864.5	8601.1	3691.8	5051	8588.8	5015.3	3967.2	4729.6	11776.7	4731.1	4177.9	5231.6	6661.4	4791.9	8130.1	5462.5	5893.8	6633.8	3994.2	5512.8	5465.3
SL001766_HCG	P01215,P01233	CGA CGB	Human Chorionic Gonadotropin	4314.4	574.6	27442.2	591	745.9	2855.2	1220.2	638.2	611.9	2512.1	515.2	849.2	508.5	781.5	524.1	483.8	1365.5	726.4	605.6	1352.1	543.6	766	6956.3	16430.8	10522.6	825.4	1050.8	2667.8	1388.3	459.7	491.6	836.8	830.7	924.9	3503.8	3605.3	879.9	15355.5	4245.5	717.1	4532.3	6952	2425.3	1086.3	2817.1	7303.3
SL000460_IgD	P01880	IGHD IGK@ IGL@	Immunoglobulin D	571.3	620.7	17436.5	195.4	62490.9	655.8	2382.5	8203.8	1641.7	764	2518.7	5175.1	3844.7	446.3	168.2	945.9	1959.9	4396.3	5518.6	1392.8	4854.5	486	1993.8	525.6	953.8	4669.9	947.3	15934	2648.3	773.8	5501.5	67745.9	373.6	2888.9	8896.5	1043.4	9295.6	456.1	809.7	2328.8	780.9	780	204.1	2457	10477.7	21980.9
SL003182_Integrin_aVb5	P06756, P18084	ITGAV ITGB5	Integrin alpha-V: beta-5 complex	1418.1	1335	1598.6	1206.5	1356.3	999.2	1114.8	1494.2	1132	2264.4	1534.7	1014.7	1248.5	916.2	1003.7	1123.6	1074.7	2654.9	1039	1615.2	1108.4	1308.7	1605.3	906.3	1031.2	1131.8	1357.4	1378.3	1526.9	2166.7	1257.7	802.9	1001	1222.6	1487.1	1160.9	1229.3	1341.7	1405.6	941.1	1710.9	2181.4	1047	2409.8	2097.9	1722.4
SL000510_Lysozyme	P61626	LYZ	Lysozyme C	72007.2	68553.8	70050.3	78528.6	74245.9	77995.3	93024.4	74190.1	78926.2	71048.2	54873.4	76286.3	67941.6	84134.5	63052.4	64973.9	70181.3	80363.7	76259.8	58754.3	69156	74736.7	60865	86606.4	71698	71614.2	87795.1	68642.7	58193.2	68746.7	64792.1	66219	73182.7	99747.4	92143	70373.5	81173.3	109645	92206.3	108506	83466.4	94786.4	85382.4	95753.6	86828.2	73770.8
SL003189_MIP_3b	Q99731	CCL19	C-C motif chemokine 19	3531.3	366.6	469.6	381.1	374.6	427.4	1661.3	382.4	1177.1	427	580.5	441.7	326.5	623.5	376.1	324.4	501.6	454.1	332.6	462.9	326.4	8865	253.2	813	273.7	401.9	395.7	425.9	1563.6	353.2	299.8	325.2	960.6	539.7	454.2	299.3	296.2	14594.1	338.1	244.7	650.2	452.4	563.6	654.1	790.7	535.4
SL005201_MIS	P03971	AMH	Muellerian-inhibiting factor	27574.3	8930.8	11013.4	10470.9	10913.5	10796.1	13507.9	11068.3	10760.2	10477.4	11520.1	13193	11042.9	16847.2	9671.6	8840.3	13373.1	10874.7	11165.8	9529.7	11120.3	10911.2	9136.7	11126.5	8177.9	11578.2	12740.1	6495.3	9222.8	11191.4	11458.5	7638.7	10506.4	13124.6	12955.7	12189.7	14508.8	16795.1	13712.2	35095.4	12644.9	14910.9	21767.6	12470.5	14451.8	11833.1
SL000521_MMP_1	P03956	MMP1	Interstitial collagenase	5557.2	1544	1180.1	630.9	2342.6	334.4	514.1	3627.6	1587.1	1068	1428.7	1634.3	2209.6	3368.3	2925	3703.8	2362.2	840.7	2119.7	764.7	869.6	628.8	1408.6	2252.2	897.5	4555.9	721.4	1608.6	16774.8	1287.5	769.7	952.7	1433.4	511.6	2168.7	542.4	1291.2	2041.3	896.8	1344.3	887.8	633.5	1526.1	415	970.9	1875.1
SL000523_MMP_13	P45452	MMP13	Collagenase 3	2089.6	477.9	2767.6	537.2	540.7	500.9	582.2	516.2	493.9	571.2	527.5	579.2	532.1	716.2	472.1	719.2	692.5	2477.1	497.7	456.6	467.5	511.8	521.5	697.3	1796.7	559.5	529	483.5	505.1	434.4	564.9	525.3	5701	2073.3	1105.3	543.6	520.7	20204.2	831.4	730.3	1289	766.3	793.5	683.2	925.8	576.9
SL005102_SHBG	P04278	SHBG	Sex hormone-binding globulin	3277.4	7852.6	8905.8	2312.7	6203.8	4146	3733.6	4651.9	2570.6	8457.3	5444.8	4818.9	2211.6	3619.3	1771.7	4378	4016.3	5889.5	4304.6	7999.6	2646	7328.3	7353	5302.1	7408.8	7507	7568.5	7374.3	7111.8	4497.4	5190.8	4055.6	6221.6	2261.3	3533	1530.7	4030.6	4038.6	4683.5	3955.7	7144.2	3399.2	11933.8	6035.2	4500.1	4737.9
SL005789_Stanniocalcin_1	P52823	STC1	Stanniocalcin-1	4719.2	2189.2	1459.8	2239.8	1664	1650.6	3311.4	1824	1923.5	2090.7	3341.8	3002.5	2789.9	1484.2	1391.1	1824.5	1490.5	1963.9	1438.1	1513.6	1255.9	1755.1	1552.4	2197.7	1532.7	1825.2	1729.8	1787.6	1917.3	1998	1574.4	1844.8	2433.1	1415.8	2736.5	2346.4	3201.6	6281.9	2417.8	2520.1	2006.7	2012.2	2820.4	2267.9	2330.1	1823.5
SL000024_TF	P13726	F3	Tissue Factor	24526.1	5723.8	3018.2	2304.6	1228.5	4463.3	4623.9	1824.4	1496	1727.1	1075.8	1872.9	2116.6	3651	985.8	1986.6	2042.6	1928	1486.8	849.4	2989.7	2749.7	1598.5	2685.7	1625.4	1969.8	2830.1	1682.6	1747.9	1701.1	1875.7	2058.5	30351.8	3182.7	1386.2	736.2	1057.3	8245.7	753.8	1930	1472.5	1800.9	2423.1	634.1	2321.4	1359
SL000139_EPI	O14944	EREG	Epiregulin	6180.4	1275.4	1177.1	830.5	1149.2	881.7	1107.2	1727	1241.3	1742.6	1510.1	1899.9	1451	1822	1097.1	1590	1271.3	1577.9	1469.8	691	1389.3	1229.7	1123	1897.2	797.6	1756.9	1501	1008	1255.9	1475	1048.1	1281.8	3240.9	1289.7	848.1	774.3	567.8	8711.9	504.2	2180	1311.4	683.2	1227.5	471.6	996.2	1318.8
SL004605_40S_ribosomal_protein_SA	P08865	RPSA	40S ribosomal protein SA	5165.2	1611.7	3643.6	2441.2	1955.9	2349.7	6081.9	2524.9	2133.9	2623.1	1813.4	2625.6	2721.6	3212.7	1832.7	2147.6	6711.4	2769.1	2194	1213.4	2691.7	2232.8	1833.1	2738.8	1928.8	1965.8	3022.3	2144.3	2451.6	2428.9	2308.8	2788.5	2562.3	2797.7	1464	1107.5	1216.9	8200.8	1348.7	2320.4	2305.9	1328.1	1994.3	974.2	1814	1282.8
SL004925_AGR2	O95994	AGR2	Anterior gradient protein 2 homolog	1896.6	605	869.4	1019.1	641	692.3	608.3	607.4	579.1	694.3	660.1	590.2	610.8	664.9	604	609.2	787.1	557.2	536.4	793.5	594.8	616.3	762.7	567.5	849.8	631	651.6	653.1	726.2	621.6	562.8	624.7	484.9	776.2	748.7	749.8	1023.9	2260.1	928.1	1144.3	621.6	775.4	740.7	903.6	816.1	623.5
SL004208_annexin_I	P04083	ANXA1	Annexin A1	18226.3	7843.3	171365	135677	9190.8	14341.2	81272.9	26039.9	9661.6	133504	6611.4	12391.2	78755.4	58687.8	8947.9	8798.7	68845.9	39188.1	8824.1	6477.9	17891.5	16125.3	31884.6	30841.4	27603.3	22498.2	41250.2	35257.2	78405	12959.2	26180.2	22911.1	6580.8	88153.9	10264	9058	3110.1	12475.2	2524.9	10662.9	7587.6	5783.3	13641	691.1	13249.8	10250.8
SL004209_annexin_II	P07355	ANXA2	Annexin A2	10256.2	7238.1	23307.9	23922.6	5186.4	8758.7	8977.5	8514.9	14177.1	18197.8	7192.4	10711.3	9222	8957.4	8629.7	8981.9	8632.7	39018	21396.1	2598.2	21766.4	9001	16259.7	11195.7	8236.8	25083.4	10476.4	15157.6	9030.9	12811.4	9095.3	10814.1	8260.7	14389.9	6138.1	5223.9	2142	9801.3	1669.9	7262.5	8423.1	4550.4	14024.5	1271.1	5447.4	6200.4
SL012538_ARMEL	Q49AH0	CDNF	Cerebral dopamine neurotrophic factor	8984.9	3273	2057.2	1981.5	2318.9	2272.3	2759.9	2587.7	3204.4	2319.6	1986.7	2380.2	1781.7	2373.5	2027.3	3168.3	2706.4	2140.1	2488.6	2639	2149.5	3633	2280.5	2241.9	3186.1	2689.5	2494.1	2019	2190.4	2528.6	2423.8	2654.3	2066.6	2109.4	2587.7	2275.4	3324.9	8249.9	3227.6	3175.7	2766.8	3868.3	3644.8	3291.1	2979.9	2235.6
SL011708_ARP19	P56211	ARPP19	cAMP-regulated phosphoprotein 19	3360.1	3470.6	1741.7	1315.8	5626.2	3409.9	1940.4	4871.4	3644	2388.2	6568.9	3022.7	2750.7	2411	4860.8	5988.4	3005.7	4591	4561.9	5178.6	4032.3	3932.6	4934.9	2280.3	4409.6	3774.6	3189.3	3373.4	6532	3456	5661.6	4129.6	2867.5	1487.7	1325.8	4109.1	3254.9	1815.5	3185.9	3483.5	2370.6	1197.1	1485.6	1131.9	1168	2674.2
SL007729_ARTS1	Q9NZ08	ERAP1	Endoplasmic reticulum aminopeptidase 1	85078.3	74920.6	119135	79134.9	67988.7	30378.9	129250	96776.5	79174.4	99617.4	69372.4	148919	114543	69683.2	73325.8	122395	78461.8	126666	117410	44381.5	83681.6	150428	73358.6	146665	96201.7	108924	151017	68557.1	92778	65152.4	124282	94756.1	94385.2	87947.8	135623	29893.1	30377.1	97516.3	35629.3	179802	157736	87666.2	172517	26374.4	43729.9	97585.4
SL005675_ATP_synthase_beta_chain	P06576	ATP5B	ATP synthase subunit beta, mitochondrial	11856.5	2200.4	8367.8	8636.9	3041.4	1979.3	1913.9	3810.8	2433.8	4823.5	2904.3	2846.3	2612.3	2150.6	2379.8	3259.3	3894.4	2708.2	2658.7	2335.3	2829.2	2245.8	7359.1	2622.2	3229.7	4488.6	3552.8	2961.4	4446.9	2639	2467.6	2887.9	2230.4	5967.2	1944.1	2266.3	1618.5	10182.5	1605	1827.8	2208.3	1661.3	2422.2	1480.7	1868.5	1398.5
SL008177_C1QBP	Q07021	C1QBP	Complement component 1 Q subcomponent-binding protein, mitochondrial	7859.5	4911.6	6864.2	6737.3	6232.8	6190	6366.3	6855.7	5597.1	6473.7	7385.9	6215.7	6244	7086.6	6479.1	6215.7	5510.1	6025.8	7444.5	5712.3	6573.9	5984.5	6274.3	5626.1	5450.6	5930.7	6279	5600.2	8210.6	6089.5	6451.3	6083.3	6161.4	7212.8	4820.9	5414.7	5304.1	4590.8	5106.1	6951.5	5399.2	5806.4	6611.3	4441.6	4890.6	4852
SL008099_CAPG	P40121	CAPG	Macrophage-capping protein	5042.8	2217.7	13420.5	23520.4	1085.8	2193.8	4000.7	2284.6	2003.1	16557.2	954.2	1610	6142.1	3146.2	760.5	1945.9	6186.4	2651.6	1174	2045.9	1743.1	2307.2	2428	2206.8	2376.2	2276.2	3296.9	1939.6	8747.2	1430.4	1037.3	2533.8	1202.7	10427.7	3565.4	1173.2	1194.2	6397.7	3018.4	1445	1794.9	1879.2	1501.3	1731.1	3104.8	1456.8
SL004866_Carbonic_anhydrase_I	P00915	CA1	Carbonic anhydrase 1	11461.8	12398.3	37205.1	91068.5	20752.2	16076.9	56554.2	13262.1	24111.9	16103.3	14622.3	16005.2	23026.3	48690.2	32932.9	12775.9	50777.1	89659	9018.2	56941.7	29051.5	13715.8	18443.4	67585.9	78334.5	11715	33485.9	35132.9	35213	23219.9	20737.5	83820.3	23525.4	23608.9	32074.7	32837.6	37759.7	34466.7	53297.1	18387.3	7977.3	37803	20573.3	76768.3	42916.5	13290.3
SL000339_carbonic_anhydrase_II	P00918	CA2	Carbonic anhydrase 2	2474	187.5	143	156.6	229.5	278.3	186.7	211	179.8	177.2	241.5	193.6	220.2	399.9	389	214.3	217	343.5	204.8	212.3	175.6	149.9	213.4	309.7	178.7	1198.5	154.4	216.1	225.7	201.9	214.1	179.4	221.4	169.7	217.4	260.9	178.3	10202.8	200.8	1588.6	482.2	195.3	169.7	239	584.8	369.3
SL008380_CATZ	Q9UBR2	CTSZ	Cathepsin Z	4868.5	4285.6	3956.7	5952.1	4415.1	3378.9	3945.5	5089.1	3091.1	3428.6	2739.7	4407.2	4984.7	4417.9	3261.1	3772.9	5037.3	4045.3	3536.1	3861.9	3457.1	3319.2	3213.9	6885.1	4421.9	4512.9	4903.8	4064.2	3627.7	3763.3	3611.2	4087.7	5723.4	4933.3	5561.7	2851.2	4010	9288.5	4326.4	4740.4	5125.4	4520.9	5288.3	4767.8	5038.2	5324.8
SL003728_cIAP_2	Q13489	BIRC3	Baculoviral IAP repeat-containing protein 3	664.8	150.8	129.6	153.7	188	173	213.5	169.5	140.9	160.3	206.9	496.7	182.5	158.7	426.6	201.1	203.4	178.4	161.7	192.7	158	177	170.2	158.5	345.4	182	139.2	155.7	193.5	176.6	175.9	180.1	160	141.8	182.6	200.7	182.2	4445.8	176.2	150.2	179.4	214.8	126.5	263	390.7	254.2
SL011628_DBNL	Q9UJU6	DBNL	Drebrin-like protein	8802.3	3430.7	3580	3087.5	5515.8	4332.3	3598.8	4991.9	4137.5	3877.1	7453.8	3273.1	3293.1	3533.7	6723.2	6197.4	3269.2	4272.3	7390.5	3522	4388.2	4320.1	5489.2	2486.3	4028.1	4924.6	4209.3	4142.8	6818.3	4968.8	6236.2	4132.6	5032.3	36831.3	2045	3367.2	3022.2	1930.8	3106.1	3930.3	3531.8	1752	2576.6	2145.3	2134.5	2991.7
SL008178_DERM	Q07507	DPT	Dermatopontin	2722.8	3226	2435.3	3015.7	2283.6	3162.1	3020.5	3623.6	3220.1	3699.2	1915.7	3128.5	2877.3	5381.2	2402	2243.1	4281.2	1805.3	2545	2780.3	2207	2164	2339.9	3944.8	2843.2	2219.5	2498.4	3428.9	1633.1	3585.5	2561.1	7392.7	6970.2	3517.3	6306.7	3234.6	2765.8	5656.9	3581	2809.7	4807.6	3894.6	2030.7	3881.7	4617.1	3999.8
SL008709_DSC3	Q14574	DSC3	Desmocollin-3	437	319.1	242.7	205.9	269.9	243.5	251.1	232.2	51528.5	233.8	251.5	252.7	272.4	239.3	1389.4	257.9	242.3	229.7	274.7	235.6	263.2	351.6	247	280.3	254.6	272.5	309.3	272.1	672.1	266.4	280.3	247.1	238.4	230.9	289.8	262.8	228.8	14643.6	239.2	224.9	1361.8	276.5	206	245.8	437.3	368.2
SL004458_Elafin	P19957	PI3	Elafin	12363.9	19984.8	9371	11668.3	13178.5	13481	11646.8	9933.9	9819.5	10962.6	8423.7	8808.7	8765.2	10454.1	5044.1	11494.4	9223.1	8323.9	6360.5	6828.6	11702.9	11646.1	14575.3	15718.1	5713.7	10959.7	11102.6	8234.1	8036.6	6768	12792.1	12714.3	10627	10299	19468.5	16786.6	8946.3	32286.6	4251.2	13644	10789.6	7392	13854.9	5651	13113.5	6528.3
SL003522_ERP29	P30040	ERP29	Endoplasmic reticulum resident protein 29	3759.3	3779.6	1786.7	3845.1	3307.8	2677.5	2736.2	2037.2	4615.7	1978.3	3743	4807.9	2750.6	6208.9	3306.4	3526.8	4762.8	3306.3	2332.6	1991.2	2054.3	2827.3	3046.8	3890.8	2270.8	3553.8	2497.4	2429.4	2535.8	3904.9	2432.7	2680.8	2662.2	4986.1	3752.8	4381.9	4399	5532.7	3423.7	3731.3	4049.6	4376.6	2265.3	3154.7	4489.2	4453.3
SL006378_Esterase_D	P10768	ESD	S-formylglutathione hydrolase	36824.1	3266.1	7879.7	25513.1	10314.6	8260.9	11876.9	14460.7	13845.2	11946.6	15446.6	10141.8	17090.1	15705.7	13568.5	7587	19678.3	45565.8	23919.6	40565.1	12415.6	5647.5	10373.6	22320	12439.2	12056.4	7138.5	9235.1	22853.5	12996.7	5616.4	35109.9	19936.3	17439	3917.7	1699.2	1847.2	7943.4	1207	11448.5	10893.6	5159.1	11198.6	1586.4	6174.9	6397.3
SL005352_FABPE	Q01469	FABP5	Fatty acid-binding protein, epidermal	1623.8	560.5	12726.5	763.5	1022.9	619.1	1126.4	616.1	708.9	673.1	671.8	853.1	604.1	941.7	767.5	639.3	847.1	559.1	644.5	1001.4	725.9	761.2	573.7	845.2	839.1	1311.2	648	718.3	617.5	736.2	665.6	1663.5	536.2	1551.8	1551.2	1511.7	2184	6162.1	773.7	1140.7	759.6	1001.7	9009.3	734.4	1713	1487.3
SL012248_FAK1	Q05397	PTK2	Focal adhesion kinase 1	250.9	190.6	525.4	512.8	238.7	234.6	244.2	213.5	207.8	437	231.1	221.5	269.6	234	218.4	205.3	312.3	247.6	210.9	214.7	229.3	174.2	279.3	225.3	237.2	257.9	232.5	207.2	333.4	240	211.7	266.6	182.1	371.4	209.5	222.7	238.6	2675.4	224.8	167.1	200.6	209.5	191.7	240.7	332.3	285.5
SL010373_FCAR	P24071	FCAR	Immunoglobulin alpha Fc receptor	875.1	308.7	158.2	195	154.6	174.2	162.9	130	124.6	151	143.3	148.3	150.2	182.2	182.8	129.7	145.7	123.1	138.4	162.3	139.6	123.3	138.1	144.7	163.4	147	121.6	132.9	140.8	148.2	189.9	145.6	143.1	154.4	198.2	164.3	179.6	6538	193.3	280.9	564.6	179.3	97.2	209.1	356	247.1
SL002036_FGFR4	P22455	FGFR4	Fibroblast growth factor receptor 4	1505.4	1657.1	1129.8	1298.7	1355.2	870.6	1165.2	1024.7	776.3	1281.7	1229.6	962.6	886.6	1383.4	1166.6	1022	1456.7	1008.3	857.2	1554.8	921.8	804.9	1101.9	956.4	1178.4	3288.3	920.5	1052.3	1129.3	1622.3	890.8	961.6	905.1	888.2	728.7	1052	1376.4	5724.2	1555	1182.1	952.8	2347.6	827.2	1763	1122.5	711.6
SL003341_Fibrinogen_g_chain_dimer	P02679	FGG	Fibrinogen gamma chain	55968.7	52059.1	51346.6	35505.2	55998.4	39940.3	48576	60659.7	54458.2	59061.2	52149.3	65642.9	51204	42167.2	43185.1	54951.4	52381.8	42676.7	57329.2	46133.8	47529.6	51962	42055.2	47806.7	43645.2	48922.7	51060	50278	48328	51299	44436.4	44330	51962	59351.6	53993.6	52479.2	57859.3	52480.7	52405.5	72309	51962	51093.6	58337.4	48166.4	57005.2	62642.9
SL006460_GP1BA	P07359	GP1BA	Platelet glycoprotein Ib alpha chain	2402.7	1170.3	1188.2	1272.7	1577.6	969.2	1146.6	1468.4	1116.4	1187.9	1324.7	1083.4	4553.8	1458.5	1395	1399.9	1187.4	1528.2	1236.5	1467.8	1181.9	1109.5	951.9	1636.8	1006.9	1558.3	1107.2	924.4	1722.2	1222.3	1325.2	1060.2	946.7	865.5	1226.8	1184.7	1378.6	1988.9	1943.1	2585.3	1122.9	1069.8	1590	1191.6	1287.1	1323.7
SL012469_GPC5	P78333	GPC5	Glypican-5	1252.2	787.6	4674.1	696.2	870.9	645.5	1028.2	842.3	785	742.6	580.9	830.5	602.6	822.1	600.6	893.4	718.4	659.2	681.6	590.5	687.8	476.5	874.1	689.4	943	702.4	738.7	716.3	563.7	1016.6	809.1	707.6	577.8	648.1	450	623	441.5	2782.2	879.4	1189.9	965.9	1577.7	1375.1	832.1	941.4	833.3
SL007173_GRN	P28799	GRN	Granulins	25556.7	20852.2	19355.1	24926.7	17505.1	22646.9	28270.1	19833.9	27331.2	28193.5	22534.2	21916.2	22961.5	25998.6	21739.8	27617.6	24626.2	24432.5	21269.2	21292.1	23102.4	28499.8	18608.1	25132	21050.2	19568.8	25252.1	17885.1	16254.5	23290.9	20322.3	20669.2	26847	24709.9	24524	20951.4	25936.6	36036.3	31351	25479	28354.4	27906.7	41569.8	32791.8	37272	30076.8
SL000670_GSTA3	Q16772	GSTA3	Glutathione S-transferase A3	2764.9	171.6	181.5	383.1	601.5	141.4	144.9	180.9	4539.3	150.8	139.9	131.2	127.3	161.5	188.3	108.5	210.4	285.6	138.1	226.5	104.6	97.9	128	142.6	155.3	122.7	173.8	126.7	105.5	159.1	317.6	186.7	667	149.8	219.6	144.3	186.5	8888.2	661.6	189.1	137.3	289.6	253.4	272.7	214	187.2
SL002756_hnRNP_K	P61978	HNRNPK	Heterogeneous nuclear ribonucleoprotein K	642.5	368.1	163.3	160.9	196.6	209	216.9	160.9	155.1	175.8	160.4	170.7	176.7	347	246.2	548.9	204.3	173	169.8	180.4	351.6	148.4	173.7	190.1	150.2	156.2	146.9	162.4	164.7	177.5	185.6	154.5	195.7	210.4	202.5	241.8	504.7	18399.8	395.5	312.5	408.2	2026.2	177.1	742.4	1244.6	315.4
SL003930_HPG_	P15428	HPGD	15-hydroxyprostaglandin dehydrogenase [NAD(+)]	5176.7	2478.4	2711.9	4243.6	3298.2	2369.7	2017.1	3326.6	2541.6	2601.5	3889	2502.4	2526.5	4775.8	3941.1	3419.7	2504.8	2646.3	3596.7	2353.9	2888.9	2298.7	3409	2008.3	2474	2775.2	2490.2	2559	4652.8	2920.9	3251.5	2952.5	2568.5	2695.1	1582.4	2149.3	2037.7	1701.8	1818.7	2285	2144.1	1574.3	1539.9	1438.1	1561.5	1917.9
SL006448_HRG	P04196	HRG	Histidine-rich glycoprotein	8492.4	7266.8	4153.1	4771.7	4951.3	3608	3331	4621.6	3206.8	4168.9	3510.9	2154.9	3496.9	2475	2730.5	1943	4690.9	4275.2	5673.9	4797.7	3819.2	3557.1	4957.9	4551.4	3476.8	5680.1	4347.9	4212.9	2275.3	3188.6	4241.9	4342.3	5565.3	2135	4552.6	3964.7	2069.6	4619.5	3015.1	2890.2	4152.6	2683.7	2903.1	5917.1	4580.1	3455.7
SL011616_IF4A3	P38919	EIF4A3	Eukaryotic initiation factor 4A-III	5561.8	424.9	1119.6	1407.8	890.4	514.4	1056.3	778.2	539	957.1	739	1010.3	680.7	491.5	920.2	735.4	841.4	714.1	735.3	473.4	672.7	740.2	1441.1	649	967.3	868.1	578.7	665.9	1121.8	639.6	715.8	868.5	558	1001.1	402.9	452.9	422.2	3411.9	429	310.9	1415	270.7	315.2	392.8	667.1	598.8
SL001973_Mammaglobin_2	O75556	SCGB2A1	Mammaglobin-B	31698.5	11385.6	14955.3	16231.7	15607.3	12707.3	11736.4	17198.3	12906.3	16276.3	20056.2	14869.5	15068.3	17501.6	19939.5	15543.9	12530.4	14653.4	18122.3	13174.2	16893.6	13811.6	17358.8	12009.9	12557.5	12899	15721.8	15027	21269.8	14579.5	15247	13791.3	15269.9	16588.2	9031.5	12451.6	9686.9	8145.9	9603.7	14297	9870.6	10132.7	12169.2	7452.5	9439.8	9541.4
SL002646_MMP_14	P50281	MMP14	Matrix metalloproteinase-14	10179.7	602.7	704.1	578.4	719.1	861.7	681	546.9	579.9	749.8	551	770.5	513	36393.6	596.9	613.4	666.5	573.4	695.6	771	561.6	567.2	535.8	800.6	648.4	2067.5	701.2	616.3	452.3	573.2	539.2	646.3	800.2	1147.8	688.1	16452	621.2	7772.7	702.5	1257.5	833.7	695.8	974.4	1360.9	2063.3	716
SL007453_MK11	Q15759	MAPK11	Mitogen-activated protein kinase 11	3183.1	645	609	755.5	520.6	626.9	3385.3	661.1	575	601.1	433.6	652.1	619.1	726.3	459.3	609.2	719	1197.8	490	551.9	587	554.2	504.6	887.3	531.5	534	863.1	480.7	493.1	543.5	525.3	564.6	530.6	717.8	599.7	461.5	519.2	1333.8	646.9	673.2	940.2	691.8	667.8	599.3	817.4	520.4
SL007281_MK12	P53778	MAPK12	Mitogen-activated protein kinase 12	1393.5	813.5	1002.8	661.3	1769.4	1154	1062.1	1572.1	1787.7	1136.4	1683.5	1179.5	1274.4	995.6	1366.6	2308.9	938.5	1482.4	1923.9	555.9	1591.1	1605.1	1305.5	1123.2	877.3	1607.1	1233.5	1073.3	2010.4	1330	2039.6	1327.8	1236.9	837.2	717.2	597.1	501	3586.3	431.6	1165.5	1399.3	484	842.5	448.7	615.7	947.5
SL006993_MK13	O15264	MAPK13	Mitogen-activated protein kinase 13	3912.2	404	2461.3	2014.8	413.7	458.9	570.1	538.1	433.4	1711.1	416.3	496.8	563	817.6	574.7	405.7	655.2	493.7	422.6	420.2	651.5	396.6	1318.1	591.6	522.9	667.9	989	671.9	800.7	639.4	441	582	383.2	1583.3	598.2	441.1	656	7575.5	411.2	734.3	914.2	656.3	554.8	467.6	3087.5	555.1
SL006920_MAPK14	Q16539	MAPK14	Mitogen-activated protein kinase 14	4898.5	4136.7	3635.2	3071	6464.8	3624.5	1864.4	7195.3	4711.9	4801.7	9965.1	4311.7	4321	2358.4	8372	8696.1	3189	5379.5	8665.4	4010.5	5724	4281.4	5870.1	2612.3	4536	5644.2	3861.3	4411.3	12085.5	5815.1	7254.7	5862.9	5196.7	2582.5	2036.4	4088.4	2873.6	1711.9	2687.1	3122.8	4182	1203.1	2030.3	1247	1275.6	3366.1
SL001815_Mn_SOD	P04179	SOD2	Superoxide dismutase [Mn], mitochondrial	59116.6	26279.4	35735	34562.1	36581.6	35450.9	32698.6	31497.2	28839.1	35849.1	34756.8	26633	29190.6	36942	32650.4	35846	37123.6	38243.1	38610.3	25547.7	38168.7	29891.9	21951.6	29431.2	30451.5	26076.2	45332	28365.4	24484.1	35262.6	36781.9	27723.4	30914.3	54359.3	32430.3	38170.5	29747.9	45325.7	26984	35488.1	30541	35706.9	82045.9	40959.9	46580.6	23458.1
SL005846_Moesin	P26038	MSN	Moesin	36596.4	651.4	4862.2	2380	620.4	815.9	1904.3	1254.8	646.9	3578.5	550.2	710.5	1723.5	3792	509.7	661.7	1534.5	948.3	588.2	848.5	654.3	747.9	768.1	1004.7	907.8	1907.5	1072.6	695	1634.7	624.7	1046	732.8	658.3	2232	1809.7	1186.7	1727.2	9990.3	1877.5	1854.1	552.6	771.9	1018	3593	1166.8	1564.8
SL003685_PBEF	P43490	NAMPT	Nicotinamide phosphoribosyltransferase	1381.9	1613.3	5274.3	2098.8	1278.1	3302.4	5832	1816	1904.3	2680.5	600.8	1379.5	2155.2	4323	1057.9	1663.1	3271.4	1415.2	1299.2	563.8	1319.2	2502.3	1196.6	6099.1	1124.2	1582.8	1342.5	1414.1	1552.7	1482.7	991.3	1379.2	3966.2	4479.4	470.2	540.3	333.6	6937.7	294	1077.9	1178	359.5	919.5	289.6	660.8	486.3
SL004296_Myokinase_human	P00568	AK1	Adenylate kinase isoenzyme 1	34210.8	23538.9	30956.9	86327.9	54620.6	31365.6	25590.2	40867.6	38590.8	22620.9	66040	29800.4	29584.1	54707.7	72104.2	57891.1	43893.7	86176.5	54968.1	65829.5	49722.8	40754.1	46034.8	46762.5	77573.8	35986.6	41769.6	37321.6	64558.6	37606	52196.9	73594.7	35104.7	14192.8	25585	40899.3	38279.7	19757.7	43252.7	20253.6	26189.5	26391.3	18664.3	63678.5	35299.9	33965.8
SL004915_NCC27	O00299	CLIC1	Chloride intracellular channel protein 1	94168.1	10548.1	9910.9	7930.9	34202.3	21955.4	4797.8	36509.8	19812.6	20510.5	41202.6	18678.7	20420.8	16892.5	42588.9	33113.7	13083.2	35485.5	38208.7	21175.5	27565.6	27624.6	35307.6	15396.8	28733.3	19714.7	23474.8	26350.3	49632.1	23631.8	34341.2	29262.6	26103.3	9073.1	4166.9	14191.9	8218.1	2303.1	9084.5	16034.9	9607	2455.6	8247.5	1611.5	2150.8	10854.1
SL006091_NCK1	P16333	NCK1	Cytoplasmic protein NCK1	3244.7	1152.5	1390.7	1030.7	1703.1	1194.9	1100.5	2159.4	1409.7	1404.3	1840.9	1539.3	1188.1	1126.2	1289	1459.6	1428.6	1243.3	1523.3	1295.9	1348.5	1187.7	1275.2	1026.1	1338.8	1497.9	1491.3	1677.8	2048.5	1335.5	1895.9	1228.5	1177.1	1701.7	927.4	1086.3	1233.4	8561.1	988.1	2063.3	1875.2	1089.2	1503.3	880.8	1331.1	1256.6
SL003440_PAFAH	Q13093	PLA2G7	Platelet-activating factor acetylhydrolase	34300.6	523.8	187.1	558.9	692.1	494.7	453.8	707.3	390.2	791	616.7	457	523.3	513.1	941.7	841.2	958.2	597.5	765.6	917.2	352	721	586.1	384.4	636.9	706.7	719.1	696.3	664.3	617.2	719.6	753.9	322	480.4	620.8	660.3	433.7	753.8	377.3	410.1	885.1	612.4	498.1	353	560.4	617.8
SL005694_Peroxiredoxin_6	P30041	PRDX6	Peroxiredoxin-6	1895.5	995.4	830.1	1780.8	2582.6	1538.3	947.8	2422	1431	1182.2	3383.2	1134	1302.4	1869.9	2965.2	2408.3	1693.7	2525.7	2827.8	1779	1654.5	1678.7	2648.5	1303.1	1997.3	1529.5	1441.4	1977.2	4846.4	1469.9	2575.1	2051.7	1831.6	829.4	569.6	1147.4	678.9	324	778.4	874.8	847.5	406.3	428.5	980.3	430.9	918
SL002803_PGP9.5	P09936	UCHL1	Ubiquitin carboxyl-terminal hydrolase isozyme L1	4815.7	3033.9	2734.2	7262.1	4069.3	3182.5	2565.1	4906.6	3707.4	3669.5	6223.8	3583.3	3299.4	8265.4	5775.2	4844.4	2553.3	4759.4	5139.3	3694.4	4506.4	3713.4	4557.4	2581.8	3651	3694.4	3627.2	3324.7	7504.3	4121.1	4817.3	3866.4	3554.6	2452.6	1373.6	2569.2	2019	1957.9	1822.6	4390.3	2251.5	1245.1	2078.9	1377.1	1245.9	2203.8
SL003653_phosphoglycerate_kinase_1	P00558	PGK1	Phosphoglycerate kinase 1	5994.1	1986	4196.4	5369.1	4637.2	2788.6	4639.6	4097.5	5052.5	4372.5	5135.2	4395.1	5499.5	5404.3	3896.3	4961.6	3104.3	4640.7	4966.6	1352.3	5106.4	3263.2	3421.4	4554.7	2605.4	3544.2	5221.9	3364.4	4043	4267.2	3650	3790.4	3519.2	4495.3	2381	2160.4	1480.2	4157.5	986.2	5202.6	5977.2	1333.7	3545.5	744	2259	4045.8
SL004914_PPase	Q15181	PPA1	Inorganic pyrophosphatase	33254.9	20568.9	50066.2	70876.1	31634.6	25254	39178.7	46677.7	40568.1	45485	42103.3	42227	34628.6	42368.1	34693	45035.5	43782.6	59274.4	45701.3	5025.9	47678.3	42235	35891.3	83088.7	36061.8	43839.6	53014.9	33701.5	40610.5	39943.7	44330.3	50391.6	40702.6	32062.6	17320.7	6959.5	6552	24265.6	3674.5	35394.9	35940.4	7935	32567	3200.2	22222.8	20166.5
SL002522_Rb	P06400	RB1	Retinoblastoma-associated protein	29798.1	1098.5	1870.6	2329	1087	1122.4	1343.1	1022.8	976.7	1286.8	1112.2	927.1	1352	1347.2	1142.7	1089.1	2558.7	892.4	987.8	1328.9	1044.8	1199.2	1194.3	1233.2	1206.5	1200.2	1223.4	978.4	982.6	1004.5	984.8	1109	1166.8	1485.4	1673.9	1277.1	2040.9	16597.4	1623.5	2333.2	2679.7	1267.4	1715.3	1587	1792.7	1151.3
SL008059_RS3	P23396	RPS3	40S ribosomal protein S3	615.2	317.2	506.8	716.9	644.2	434.1	1766.5	390.9	420.3	416.1	428	381.6	432.3	334.7	636.1	299.3	422.3	410.6	382.2	236.6	375.5	272.5	1032.5	410.9	335.9	660.9	370.1	427.6	597.5	514.1	310	319.2	421.8	658.8	205	257.5	219.6	3887.2	540.6	193.2	526.4	187.5	111.8	197.1	340.6	345.2
SL005764_sCD163	Q86VB7	CD163	Scavenger receptor cysteine-rich type 1 protein M130	2936.5	1809	2277.7	2584	2749.9	3421.4	5076	2717.9	5721.1	2734.6	3983.3	2841.5	2527.6	2879.8	2199.2	2355.8	2406	2768.7	3267.8	2876.4	2825.1	3422.3	2334.4	2688.8	2729.5	1904.2	1491.7	3119.1	1456.5	3317.7	2360.8	2599.7	4999.3	3495.7	3424	1951.5	2096.3	4008	3968.7	3225.3	4648.8	2875.7	3798.9	3446.3	3591.3	5525.4
SL006528_SEPR	Q12884	FAP	Prolyl endopeptidase FAP	9817.9	735.8	848.6	1847.3	567.1	872.3	1117.3	636.8	786.7	793.4	564.1	741.2	812.3	688.4	844	695.8	867.3	591	662	732.4	1078.4	759.2	812.9	1015.9	796.9	749.7	927.9	891.7	552.3	1215.9	805.8	877.2	672.2	1142.2	1240.9	514.6	606.3	1297.2	537.6	986.9	868.9	703.9	796.9	950.1	658	709.6
SL006629_SIRT2	Q8IXJ6	SIRT2	NAD-dependent protein deacetylase sirtuin-2	12422.1	13685.7	17176.4	18527.2	12142.1	12069.1	15820.7	12517.7	8824.6	13904.7	11480.7	10715.8	8670.1	17993.7	11518.9	11010.7	17303.7	10185.6	13562.7	13979.5	11487.4	12755.7	59121.6	8143.4	16904.6	14648.4	11561.5	15479.3	17547.5	12739.9	12123.8	12878.1	12901.8	16355.4	7769.1	11844.5	10462	8152.6	10665.2	8680.5	7882.7	8290.6	8344.3	7627.4	5823.1	6110.6
SL008190_SPTA2	Q13813	SPTAN1	Spectrin alpha chain, non-erythrocytic 1	2589.8	185.9	132.5	124.7	157.5	164.6	194.6	132.5	115.7	127.1	152.1	143.3	147.1	184	191.5	133.1	107.2	131.8	133.2	157.6	126.8	107.1	136.4	132.4	131	108.1	110.8	131	152.9	125.8	137.8	126.7	118	182.5	191.6	188.2	160.8	3320.5	150.1	208	689.1	149.9	157.1	161.1	305	214.3
SL009868_SSRP1	Q08945	SSRP1	FACT complex subunit SSRP1	8886.9	438.6	2082.7	1693.2	342.7	515.9	650.5	629.3	343.4	1994.1	345.6	407.5	666.2	442.7	479.1	317.1	542	530.3	567	480.5	577.8	463.7	2326.4	426.1	579.3	613.6	426.3	639.2	1182.1	467.8	430.3	560.4	394.3	1690.8	1145	400.4	424.1	3116.2	391.9	553	531.2	428.6	492.5	483.5	575.3	399.8
SL004737_Tropomyosin_1_alpha_chain	P09493	TPM1	Tropomyosin alpha-1 chain	2347.2	798.2	1098	1127.2	831.2	876.9	1013.8	1088.2	843.8	822.7	853.7	802.4	883	901.4	862.1	776.9	1889.4	797.5	739.7	800.8	805.5	778.1	787.9	1209.4	814	879	849.5	744	771.9	888.8	746.3	1168.6	734.4	993.3	952.1	930.5	993.6	18837	1225.3	2802	4815.8	862.7	1301.2	1074.7	1608	921.6
SL010388_Trypsin_2	P07478	PRSS2	Trypsin-2	2870	4541.8	1174.3	2295.3	3088.6	2068.5	2937.6	2353.3	4207.6	1682.4	1771.6	3237.8	3494.6	2870.8	1640.3	2408	3126.8	2177.6	895.9	1382.4	2459.5	1656.7	1926.6	2127	1324.8	2555.9	1848	1937.4	1733	2228.7	1101.4	1941.9	1750.1	3198.6	1347.2	4200.5	3050.9	6490.4	5167.2	1586.6	2445.1	2504.2	4966.1	2612.8	4342.5	1153.7
SL000142_TS	P04818	TYMS	Thymidylate synthase	535.1	412.3	264.2	396.3	284.8	338.1	351	307.9	293.8	342.5	270.8	310.3	373	391.1	424	264.1	314.4	356.2	249.9	313	261.8	278.1	322.7	414.4	361	385.7	341.3	294.7	303.4	315.4	312.3	281.7	283.8	609.8	403.6	295.4	363.1	7157.5	358.8	315.3	590.9	458.8	321.3	358.2	631.8	490.2
SL004782_TSG_6	P98066	TNFAIP6	Tumor necrosis factor-inducible gene 6 protein	861.9	1351.3	1413.3	937.7	630.9	1112.9	844.9	707.7	764.5	920.8	616.1	1032.3	574.3	1193.1	467.6	675.4	889.5	911.8	824.7	1470.8	708.8	1125.3	816.5	1278	1161.3	1457.1	1449.2	869.1	657.8	809.5	966.2	848.4	1031.8	965.9	1146.7	473	1853	11716.6	3383.3	2087.2	2443.3	991.7	1345	2409.2	982.9	1419.7
SL004852_B7_H1	Q9NZQ7	CD274	Programmed cell death 1 ligand 1	95038.9	698.7	6406.4	865.8	853.2	1875	1848	1174.4	980.1	11288.2	832.8	1028.8	4317.4	4859.4	892.2	852.3	961.1	1257.7	960.3	553.7	1594.3	959.6	1222.5	1971.6	651.9	3588.7	1168	1054.1	865.3	1393.8	789.1	975.2	1260.5	1642.9	2172.1	497.1	3832.9	13862.7	381.5	2092.3	2637.6	1775.4	1568.1	1286.4	2534.3	2085.3
SL004853_B7_H2	O75144	ICOSLG	ICOS ligand	7802.8	2048.1	5752.1	15073.8	2464.3	3136.8	1971	3895.1	3054.7	9763.5	9583.4	4168.7	2617.3	5408	3352.4	7075.5	3922.2	3933	5445.5	4317.9	2915.5	4208.4	8912.3	1828.1	4519	2972.3	3540.8	4527.5	24681	3775.1	3199.2	4893.6	2711.5	3085.3	1713.1	5093.5	2329.2	1123.2	3228.3	5823.6	2365.7	1042.9	2968.7	1522.1	866.2	2636.1
SL011100_CD226	Q15762	CD226	CD226 antigen	22690.1	1896.5	1650.9	1719.1	1274.2	1414.5	1092.3	1394.5	1173.9	1256.4	1101.6	1279.7	1323.7	3401.7	1195.4	1409.5	1291.4	1188.8	1329.3	1656.8	1181.8	1032.5	1228.5	1331.9	1293.7	1272.2	1105.9	1190.1	1365.7	1342.5	1599.1	1257.3	1055.7	1464.2	1365.7	1446	1688.8	25044.5	1754.2	2044	2974.5	1306.8	1332.1	2144	1635.7	1236.8
SL014188_CD244	Q9BZW8	CD244	Natural killer cell receptor 2B4	774.9	152.1	176	155.6	195.3	158.7	175.3	237.8	205.6	176.7	218.5	238.8	193.1	614.9	222.8	2584.5	168.6	229	193.7	171.6	182.3	149.3	185.6	186.8	180.2	161.4	174.9	195.4	230.2	177.6	191.3	164.8	151.6	144.5	153.1	184.7	159.8	1473.3	168.2	115.5	165.3	145.7	121.7	162.6	315.5	261.3
SL014229_CD83	Q01151	CD83	CD83 antigen	1216.5	304	261.4	272	222	226.2	320.2	262.4	279.3	294.8	222	254.3	235.9	288.9	312.9	244.8	372.3	211.5	289.2	188.4	237.1	240.6	230.3	300.8	217.5	188.9	894	483.5	244.3	224.3	768.7	205.6	267.3	323.6	6912.4	194	181.8	1473	188.6	210.1	317	330.1	240.5	178	316.2	233.6
SL014270_CLM6	Q08708	CD300C	CMRF35-like molecule 6	2684.1	2521.3	1580.4	2114.1	1670.6	1977.4	3033.4	1733	2348.1	1841.7	2280.5	2275.5	1936.2	1776.5	1490.2	2026.8	2775.5	1672.2	2050.4	2312	1550.3	2517.7	1645.3	2037.1	2112	1612.2	1679.5	2115.3	1722.4	2305.3	1712.2	2100	2685.1	2180.2	3139.1	2132.2	2755.2	6982.7	3344.2	3491.9	3081.2	2098.6	3807.7	2810.5	3105	2892
SL014208_CRTAM	O95727	CRTAM	Cytotoxic and regulatory T-cell molecule	1760	854.5	683	830	1225.1	739.4	825.9	1003.9	920.6	690.1	1256.9	828.3	730.1	738.7	1149.4	1095.9	1019.8	2423.5	912.4	1178.1	1368.4	683.6	1066.3	702.5	1185.6	836.7	832.5	858.6	1590	913	1047.1	1052.9	700.1	785.4	736.1	1003.4	1279.8	1605.7	1002.9	621.3	706.9	654.6	609	1166.5	661.8	1044.1
SL004556_DAF	P08174	CD55	Complement decay-accelerating factor	13043.6	17855.7	13909.1	14706.2	13244.8	17282.2	24431	12604.9	15538	16504.6	15264.6	15887.1	14291.5	16947.1	12230.3	13318.6	15630.9	13472.9	14433.8	15143.1	12106.3	18597.5	11739.3	19789.2	16594.4	16887	14792.7	15988.2	10647.2	15631.6	17590	12614.5	12426.3	16122.2	16893.2	8757.8	16611.9	28977.5	14811.9	10045.2	19391.1	16657.1	12379.5	16900.3	18562.6	13484.5
SL003739_DcR3	O95407	TNFRSF6B	Tumor necrosis factor receptor superfamily member 6B	7728.4	523.9	468	470.2	478.6	520.8	481.6	495.8	498.7	461.4	465.1	486.1	459.8	738.7	502.5	468.4	609.8	423.3	390.3	489.5	422.8	402	464.7	471.5	404.6	1731.4	455.7	445	418.1	434.6	494.2	496.2	413.9	430.1	692.4	539.1	508.6	4649.4	468.1	860.4	439.3	535.7	808.8	68898.1	890.7	574.4
SL004857_Desmoglein_2	Q14126	DSG2	Desmoglein-2	75526.7	45966.6	76817.1	58450.1	39848.8	55662.7	56677.7	58459.4	45811.9	58084.7	42127.5	58353.6	33892.8	49716.2	42017.3	41250.4	48405.4	38786.1	58187.9	49145.9	64452.2	75153.3	59983	53099.6	41708.7	48742.3	37477.5	50989.9	53883.7	50930.8	47530.3	61859.9	61526.8	67348.6	55934.1	26868.8	49443	47843.3	49115.9	59045.9	52243.3	60796	39974.7	48064.8	45825.5	63625.9
SL004791_DR3	Q93038	TNFRSF25	Tumor necrosis factor receptor superfamily member 25	16587.6	13858.4	11958	9187.9	7011.7	10234.3	9461.1	13802.4	8043.8	18971.4	13918.4	8745.1	5830.5	13649	8705.2	6769.4	9133.2	8354.7	8589.2	8910.9	22810.9	22955.3	16888.2	17406.1	14653.4	15435.9	7016.6	9749.7	15264.1	14604.4	10161.6	11460.3	13809	13157.7	10406.5	4806.9	6653.9	8519.2	7272	9965.5	7957.1	8530	5850.3	8281.4	8346	10677.9
SL014294_EPHAA	Q5JZY3	EPHA10	Ephrin type-A receptor 10	1192	263	229.7	187.9	325.8	243.4	305.1	277.1	286.3	283.9	308	263.9	262.1	381.8	324.5	291.2	343.2	332.6	250.4	352.4	259	312.9	315	249.8	307.8	259.3	278.5	304.6	271.1	270	270	246.9	241.8	242.4	368.9	363.3	359.6	6025.8	423	246.8	473.3	446.1	310.6	628.9	424.8	269.8
SL007179_EPHB2	P29323	EPHB2	Ephrin type-B receptor 2	6594.3	12815.7	11219.6	9925.5	7935.5	9945.3	13876.7	7314.6	10767.2	8445	8956.5	11556.2	7461.2	10380	4801	12455.2	10347.2	8877.1	7834.8	12120.2	9202.4	12851.1	7226	12832.2	14837.7	9396.1	10470.5	8416.1	5337.5	10299.2	10664.1	8918.4	14613.6	12937.8	12792.5	6674	13800.8	22811.2	13906.9	10858.5	14354.7	14361.3	14598.2	47932.6	15693.4	13838.5
SL008414_EphB6	O15197	EPHB6	Ephrin type-B receptor 6	1403.1	1806.5	1686.1	1225	1212.2	1333.4	1328.8	1174	1289.7	1283.9	1202.6	1222.9	1233.4	1584.1	1125.8	1268.1	1527.2	1217.8	1135.4	1361	1165.8	1272.8	1226	1561.9	1491.5	1401.7	1313.8	1205.4	1124.2	1267.4	1291.2	1114.6	1116.3	2035.6	1329.5	1298.7	1933	2852.2	1649.8	1430.7	1699.4	1491.8	1725	1580.7	1823.6	1398.9
SL007429_GPNMB	Q14956	GPNMB	Transmembrane glycoprotein NMB	3749.6	4075.9	3711.3	4282.6	4725.3	5827.6	5647	2643.4	4630.3	3576.2	3775.9	4598.6	3614.7	3988.7	2888.9	3820	3515.7	4399.2	4636.4	4200.5	3698.7	7321.8	3255.6	5007.6	3670	3394	3675.4	4736.4	2616.8	3210	4151.2	3822.8	4367.9	4887.4	5049	1976.9	3354.2	7786.6	3445.1	2276.6	4495.1	4111.7	2792	4863.1	4460.4	6434.8
SL004849_IL_1_sR9	Q9NP60	IL1RAPL2	X-linked interleukin-1 receptor accessory protein-like 2	2945.2	2176.9	1415.6	1339.2	832.9	876.4	1157.5	850.1	860.6	954.3	795	1516.1	897.9	1026.5	773.7	760	1061.5	842.6	908	946.2	848.6	1528.7	850.8	930.1	963.5	861.4	980.2	734.2	815.2	821.2	1785.4	919.1	726.6	1320.5	1011.3	948.3	1265.5	3181.5	948.9	1220.2	1138.4	904.1	1080.6	1081.6	1244.9	983.7
SL005174_IL_17B_R	Q9NRM6	IL17RB	Interleukin-17 receptor B	7685.5	804.6	1624	694.8	829.6	664.3	921.1	794.6	1112.8	871.3	724.6	925.1	688.9	1096.2	666.9	810.7	1464.9	1120.8	688.8	1350.9	1062.3	721.1	845.8	860.7	995.6	968.9	1600.2	1014.3	654.5	879.2	746.7	1213.3	989.6	790	899.1	966.7	1414.8	4638.9	1305	1302.2	1702	982.1	1645.6	915.4	1264.6	856.2
SL005181_IL_20_Ra	Q9UHF4	IL20RA	Interleukin-20 receptor subunit alpha	909.4	230.8	269.9	250.9	284.5	259	254.6	265.8	285.4	312.4	299.8	281.4	296.4	250	359.2	278	266.3	298.6	278.8	268.1	293.8	205.6	297	302	245.8	248.3	266.6	552.9	294.7	299.5	274	263.1	246.1	236.6	208.8	279.5	253.8	1746.5	282.2	173.5	268.8	223.5	165	282.8	341.9	307.1
SL005183_IL_22BP	Q969J5	IL22RA2	Interleukin-22 receptor subunit alpha-2	2297.6	1064.1	3363.6	2947.2	2064	1798	3195.7	2110.6	3099.8	2391.6	1887.7	4009.8	2036.2	1413.8	1433.6	1642.8	2589.6	2473	2463.8	891.1	1730.3	2083.6	1402.5	3264.4	1275.9	1658.1	2270.6	1441.3	906	2715.2	1831.9	1819.5	1844.1	2738.2	2126	753.1	674.9	6046.1	589.7	1678.2	2580.2	1330	3849.5	765.1	2531.3	2512.8
SL005185_IL_23_R	Q5VWK5	IL23R	Interleukin-23 receptor	4609.4	4184.1	2967.4	3549.1	4788.2	3639.7	2783.4	4316.4	4031.1	3992.8	5263.9	4300.2	3624.1	5193.6	4686.7	4889.2	5317.3	4159.7	4024.9	4233.5	4051.1	3087.7	5082.5	3557.1	5994.1	3737.1	3619.7	2798	4452.7	4109.6	4202.8	4642.6	4618.8	3133.9	2336.9	3639.4	5338	14575.8	3589.8	5030.6	4153.7	3229.1	3768.1	6321.4	2447.8	2861.6
SL005189_IL_7_Ra	P16871	IL7R	Interleukin-7 receptor subunit alpha	4560.7	152	238.4	199.8	306.3	370.2	278	298.9	180.9	369.3	183	179	178.2	350.7	210	202.1	199.2	602.4	180.2	200.3	195.4	194	196.6	213.8	172.5	287.4	151.2	237.8	182.2	153.8	242.5	184.8	188.7	193.9	294.5	185	158.7	1355.8	164.3	153.8	221.7	238.6	339.2	171.2	536.5	269.7
SL005190_ILT_2	Q8NHL6	LILRB1	Leukocyte immunoglobulin-like receptor subfamily B member 1	3768.9	2171.3	3169.7	3234.9	3387.9	4379.3	4437.5	3418.6	2910.3	2997.7	2965.9	3538	2734.5	3249	2830.2	2424.6	3332	2549.3	3739.1	2969.7	2660.8	3936.4	2363.9	2956.4	4881.9	2479.7	2915.7	2806	2360	3649.3	3845.6	3195.5	3510.6	3106.6	4271	1920.1	2580	3948.1	2832.8	3013.9	4562.3	4153.4	4205.2	4182.1	4566.2	5481.7
SL005191_ILT_4	Q8N423	LILRB2	Leukocyte immunoglobulin-like receptor subfamily B member 2	3456.2	3358.9	9699.3	4251.7	4632.3	4594.7	8493.9	5546.6	4821.6	4747.6	3997.1	6146.5	3836.9	3819.9	3603.7	4036.2	4706.5	7377.4	4704.6	4903.3	3741.3	4923	3271.3	4611.1	4296.8	3890.4	3182.3	2966.7	2645	3987.8	5483.9	4029.8	5469.1	5104.4	7413	5137.5	4545.2	6813.9	6089.6	3721.4	9655.3	5336.5	5730.8	5844	7756.7	8750.6
SL007774_JAG2	Q9Y219	JAG2	Protein jagged-2	1279.7	375.4	213.2	212	276	256.6	224	288.2	213.4	626.1	283.7	226.3	287.8	551.2	353.9	288	379.7	374.3	271	262.7	227.7	229	256.4	307.5	208.1	454	190.5	259	283.5	228.9	400	256.7	364.2	403.7	367.6	313.4	248.6	9033.9	526.3	282	238.8	320.6	285.5	309	1106.5	445.4
SL009202_JAML1	Q86YT9	AMICA1	Junctional adhesion molecule-like	3932.4	329.6	361.2	288.9	384.5	317.1	362.9	316.9	318.8	286.5	8143.8	602	322	387.7	343.9	289.2	764.2	277.5	296.7	318.3	269.3	297.7	2156.8	311.9	297.6	294.9	297.1	296.3	305.6	318.4	301.1	444	360.2	358	486.8	432.5	463.7	12653.1	418.9	836.1	1122.4	607.8	447.8	425	708.2	1858.3
SL012698_KI2L4	Q99706	KIR2DL4	Killer cell immunoglobulin-like receptor 2DL4	32088.3	2089.2	3155.7	4168.2	1838.7	1144.1	836	1924.6	1763.9	2670.2	2325.6	1468.5	1455.7	2368.9	1986.5	2103.5	2830	2528.4	1470.7	2780.4	2204.2	1306.4	3247.4	1226.3	2748.9	2010.2	1171.2	2094.8	3311.5	1776.8	1507.6	1818.5	1227.7	1943.5	858.9	2294.2	1220.5	14499.3	1188.5	1700.2	2033.8	1082.7	1514.6	2671.9	1961	1119.9
SL014269_KI3L2	P43630	KIR3DL2	Killer cell immunoglobulin-like receptor 3DL2	8902.3	226.7	273.7	300.6	315.8	348.8	513	275.1	230.7	290.3	328	292.8	321.5	1782.7	402.7	262.4	216.1	400.2	297.3	307.1	252.2	214.1	290.5	429.9	351.5	335.3	229.1	354.5	341.8	551.9	367.1	368.3	261.9	220.6	601.4	321.5	256.4	19419.9	258.4	161	1242.2	277	499.3	519.1	856.4	360.6
SL014289_KI3S1	Q14943	KIR3DS1	Killer cell immunoglobulin-like receptor 3DS1	1059	388.3	314.7	360.9	511	733.6	286.1	531.1	364.8	377.6	531.5	357.8	420.7	892.8	558.2	495.3	780.8	413.1	431.9	506.9	385	320.4	515.3	369	426.2	403.1	323.5	390.6	514.9	372.3	452.1	553.4	332.1	279.6	493.6	747.9	358	9175.2	423.3	259.5	362.3	338	281.7	386.4	636.8	440
SL014209_KLRF1	Q9NZS2	KLRF1	Killer cell lectin-like receptor subfamily F member 1	1315.1	297.4	217.9	268.9	298.1	296.7	289.5	263.7	238.5	245.2	467.9	278.2	289.5	409.5	395.3	274.7	755.7	253.3	266.7	277.3	243.8	229.5	276.9	287.8	264.7	242.4	225.3	250.1	282.9	354.6	283.8	276.1	220.3	226.7	369.8	315.7	248.2	9783.7	364.2	644.9	321.3	277.7	238.2	295.8	553.2	321.7
SL005197_LIMP_II	Q14108	SCARB2	Lysosome membrane protein 2	986.7	367.9	334.5	293.3	391	405.4	312.8	365	1003.3	547.9	392.4	381.4	387.6	380.3	440.3	372	475.4	469.2	435.9	394	366.2	297	361.8	397.4	316	307.8	333.9	331.3	350.7	341.9	374.1	336.6	359.1	315.6	421.9	443.7	379.5	2116.2	368.4	469.5	333.6	376.9	366.5	522.6	677.2	432.5
SL005200_MICB	Q29980	MICB	MHC class I polypeptide-related sequence B	1603	459.4	753.9	1133.1	606.7	1048.2	1802	775	904.4	646.5	1051.8	933.9	898.5	991.4	2680	957.6	590.3	1046.3	726.3	416.8	793.6	827.9	680.6	1054.8	474.6	588.6	1020.5	1070.4	689.5	1059.8	780.2	740.4	884	881.4	695.7	402.2	316.6	4212.7	329	777.5	1578.3	548.3	889.2	316.4	793.9	924.9
SL014288_MO2R1	Q8TD46	CD200R1	Cell surface glycoprotein CD200 receptor 1	2052.4	520.5	852.9	905	747.6	2085.4	1155.8	851.6	886.8	804.1	868.7	918.6	634.1	1124	672.6	763.2	1014	637.1	720.1	678	850.4	851.5	692.1	608.3	857.2	621.7	652.4	758.9	601.5	787.8	848.4	719.1	804.1	744.2	853	483.7	609.2	12314.3	498	1415	1066.6	994.4	959	556.1	1131.1	1019.1
SL005207_NKp46	O76036	NCR1	Natural cytotoxicity triggering receptor 1	10568.2	3012.3	2192.8	3007.5	1757.8	1931.2	2342.8	2375.6	1873.5	2734.7	1360.5	2254.9	1559.6	2947	1475.4	1695.6	2502.8	1664	1888.5	3048.4	1742.2	2179.5	1468.2	2165.3	2520	1970.6	2482.3	2201	1933.3	2206.3	1722.3	2191.8	11205.3	3036.9	2696.5	1457.1	2360	15219.8	1952.5	3317	2796.1	2307.2	8039.5	2083	2548.3	2298.7
SL005208_Nogo_Receptor	Q9BZR6	RTN4R	Reticulon-4 receptor	1250.6	1819.8	943.7	1826.2	964.9	1291.2	1604.6	1286.9	970.2	1126	783.2	1181.5	1689	2107.6	1138.1	1436.1	1509.9	835.2	1250.7	1546.1	1444.6	1078.9	895.1	1463.2	1364.1	1469.2	1357.9	1236.8	762.8	1849.3	1011.9	1640.6	1132	2020.8	1917.1	1276.9	2211.6	4802.9	1529.7	933.3	1802.4	1566	1191.8	1636.4	2334.4	2198.1
SL007356_NOTC2	Q04721	NOTCH2	Neurogenic locus notch homolog protein 2	990.7	268.7	250.7	279	295.3	349.7	323.2	251.5	393.6	287.4	379.1	426.1	375.9	529.9	319.6	335.5	706.5	464.7	329.4	347	279.7	257.3	319.8	709.2	207.5	314.3	256.9	269.8	245.4	458.1	520	333.4	450	485.2	468.5	318.2	499.2	2357.4	238.7	509.8	741	372.2	419.3	285.3	559.7	442.7
SL005703_Notch_1	P46531	NOTCH1	Neurogenic locus notch homolog protein 1	14384.1	16139.9	20605.3	21757	17707	19755.6	21780.7	18085.1	19942.8	19853.2	14952.3	19620.2	18061.5	20351.7	15279.8	15707.2	18324.7	18883.6	19777.3	17910.8	18658.9	19327.9	14242.1	19664.8	18337.9	17598.2	22218.9	17360.1	11862.4	18565.9	19959.8	16282.1	19838.1	18823.2	21162	17112.7	23600.8	23387.8	23534.5	13069.7	22872	25610.1	21315.4	25830.4	25273.9	19875.6
SL005209_Notch_3	Q9UM47	NOTCH3	Neurogenic locus notch homolog protein 3	1565.9	564.4	680.3	700.4	449.2	555.9	558.7	556.7	600.4	626.8	610.8	560.2	590.7	443.5	574.8	669.6	629.8	625	605.6	598.5	459.6	763.5	726.7	697.9	623.6	660	635	867.7	465.2	640.6	775.5	653.4	679.4	570.2	675.2	343.5	561.8	703	434.4	707.8	622.5	725.7	524.1	619.2	609.3	826.4
SL005210_Nr_CAM	Q92823	NRCAM	Neuronal cell adhesion molecule	52242.6	12375.9	20738.5	14433.3	10137.2	14439.9	21656.1	14802.5	18105.4	17058.6	8615.5	9217.5	14615.1	13165.2	7827.4	11184.5	21164.4	21333.6	52819.8	14939.7	11126	22461.2	11556.4	15460.7	19667.5	13455.5	15799.8	20463.9	9064.6	12979.3	16403.6	15111.3	16669.6	19794.3	22151.9	8420.1	17077.1	29855.2	11637.2	29609.5	19474.5	29537.4	21997.1	9063.1	22991.6	19107.4
SL009054_NRX1B	P58400	NRXN1	Neurexin-1-beta	1008.1	589.2	691.6	491.3	588.5	685.6	974.6	650.4	828.1	659.7	468.1	496.3	718.5	706.1	466	551	646.4	771.3	546.4	535.2	611.8	804.8	487.9	800.8	884.5	683.6	750.4	631.8	664.5	626.7	634.8	584	521.1	770.5	638.3	515.7	724.8	2963.5	1074.2	813	1205.4	877	687.3	648	973.8	759.6
SL008728_NRX3B	Q9HDB5	NRXN3	Neurexin-3-beta	1776.1	839.2	825.3	589.6	618.7	782.2	997.6	607.6	781.1	805.7	615.2	678.4	831.6	817.6	622.7	748.8	881.9	890.2	664.5	811.3	700	740.1	667.3	926.7	1027	763.8	833	1178.2	739.6	725.9	785.8	488.8	883.6	963.4	862.3	606.5	858.6	2039.4	999.9	874.8	1157.7	993.5	1068	827.4	788.9	753.9
SL014268_OX2G	P41217	CD200	OX-2 membrane glycoprotein	5011.5	2006.5	3444.7	3542.7	1946.6	2201.3	4157.3	2081.1	2555.4	2779	1871.5	2274.6	2686.2	2662.1	1855.8	2060.1	3250.3	2557.3	2015.9	1667.5	2425.1	2685.4	1994.3	3492.8	2137.7	2551.7	2825.7	1921.4	1645.3	2241.5	3165.8	2044.7	2021.5	2939.6	2405.6	1672.8	2468.6	15878.2	1903.7	2646	3360.5	2362.5	3164.1	2005.5	2882.8	2639.2
SL005212_Prolactin_Receptor	P16471	PRLR	Prolactin receptor	15331.1	1143.7	995.7	1091.4	945.2	937.9	2150.4	954.1	928.5	1105.9	865.5	998.5	974.1	3627.6	863.8	1066.9	1014.6	1058.8	2077.4	791	855.7	1010.7	980	1045.2	853.6	1327.5	1153	875.7	867.1	988.1	940.4	996.3	888.9	1189.9	1447.1	909.6	884.4	12487.8	794.8	1195.6	896.3	1127.9	1199.7	869.8	1272.5	859.3
SL005213_RELT	Q969Z4	RELT	Tumor necrosis factor receptor superfamily member 19L	1818.7	2144.4	5001.3	2194.2	1592.3	1667.3	2562.7	1647	2137.9	1817.6	1081.9	2051.7	1392.3	2082.6	1110.5	1730.3	2253.5	1694.1	1275.1	1154.4	1379.1	1518.2	1471.2	2678.1	1447	2875	2249.3	1816.6	1256.4	1806.3	1157.2	1864.7	1376.5	2114.8	1913.7	1029.9	1518.9	8514	1175.2	2084.4	1588.5	1685.4	1892.4	1191.2	2332.3	1928.8
SL007680_ROBO2	Q9HCK4	ROBO2	Roundabout homolog 2	2339.9	2144.4	3386.8	3037.6	2497.2	3030.8	3057.1	2782.5	2569.2	2821	2875	2910.9	2535.6	2740	2439.8	2784.2	2640.7	2416.7	2594.5	3098.7	2769.2	2928.5	2439.8	2734.9	3396.7	2285.4	3338	2900.1	2077.1	2733.8	2860.7	2534.1	2551.3	2509.3	3353.8	2136.4	3159.6	3256.3	3012.9	2579	3180.9	3606.1	4061	4014.6	3476	3380.4
SL014148_ROBO3	Q96MS0	ROBO3	Roundabout homolog 3	930.6	290.8	377.4	375.8	301.2	250.3	325	246.4	228.9	279.2	261.1	271	255.2	296.2	256.4	235.3	292.9	238	223.2	312.8	256.3	227	384.5	267.9	284.1	237.3	258.9	254.9	244.7	272.6	255.1	267.8	270.8	289	302.3	314.8	386.2	2568.4	416.8	431.8	490.3	341.1	237.6	366.7	449.4	311.6
SL008309_RTN4	Q9NQC3	RTN4	Reticulon-4	41409	31474.5	41174	44305.5	28464.2	47457.8	43008.7	43306	44890.5	48961.5	40621.4	41986.5	21936.2	41129.7	41625.4	33139.1	49867.4	50842.5	36827.5	42726	47739.9	63210.8	47077.1	46025.7	41937.4	39903.1	37071.6	52284.4	41637.3	43597.3	36561.5	43631.8	60389.2	53839.5	39376.6	24770.8	44621.7	34719.4	38691.6	55988.7	38632.9	45258.6	37764.2	40242.9	47966.5	54640.3
SL005214_Semaphorin_6A	Q9H2E6	SEMA6A	Semaphorin-6A	11791.5	7567.9	15149	11923.7	7330.5	11446.3	21480	12607.3	16128.7	14786.7	8256.5	15365.3	14907.2	12195	6638.3	8524	12419.2	15516.8	12324.5	3080.8	15551.3	12432.1	6937.6	17807.8	6917.6	11140.8	18038.6	10062.1	5794.5	12664.4	11713.9	9989.8	10611.8	13568	11453.7	3620.8	3444.8	14359.8	1827.2	18572.7	15742.1	8211.5	24956.2	1893.5	10896.6	9165.9
SL005169_sICAM_5	Q9UMF0	ICAM5	Intercellular adhesion molecule 5	706.9	259.6	572.2	406.7	631.8	735.3	751.9	637.6	525.6	385.9	661.2	416.1	554.2	469.1	468.5	640.2	518.1	759.4	452.1	450.5	546.2	646.2	639.7	512	806.1	673.1	762	488.6	515.9	399.8	395.2	428.2	493.6	378.8	410.8	486.9	463.3	1080.9	509.7	598.1	465.5	471.8	479.8	704	637.7	468.9
SL014292_SIG14	Q08ET2	SIGLEC14	Sialic acid-binding Ig-like lectin 14	10748.3	9082.3	636.2	504	8752.8	8870.1	559.7	8259.6	331.8	9075.5	488.8	10276.5	16511.4	9731.3	5799.5	10107	10386.8	10593.9	473.1	904.9	7905.8	8218.2	7304.5	363.4	747.2	9198	422.4	8408.8	491	392.2	481	8675.4	12210.3	21421.1	8917.1	7122.1	9717.8	1047.9	1238.5	635	22339.7	20469.1	1598.2	1553.2	584.6	24223.9
SL014228_SLAF6	Q96DU3	SLAMF6	SLAM family member 6	2209.7	300.6	521	820.9	316.5	386	463.9	331.7	369.5	407.1	318.3	393.6	437.5	659.2	308.1	335.5	430.8	344.6	387.8	324	529.3	357.8	324.3	479.4	358.4	338	390.8	338.5	296.8	446.3	303.7	343.8	366.7	473.7	497.5	323.6	412	3912.6	381.3	1854.2	643.5	400.9	621.2	446.7	723.6	523.6
SL005221_SREC_I	Q14162	SCARF1	Scavenger receptor class F member 1	13193.4	6027.1	5140.8	4333.5	6012.7	5792.8	4663.2	8664.1	6039.3	7493	9083.6	7478.1	6084.1	5657.7	6127.9	10153.7	5127.8	6874.2	9421.9	5521.6	8299.3	4388	6546.8	5764	4809.4	7028	5348.2	8928.1	8598.1	5843.7	5718.7	5940.2	5176.2	4260.2	5892.3	7530	8329.5	8235.7	7517.8	9498.1	8830.2	6313.9	7765.2	4181.6	5861.4	9154.9
SL005222_SREC_II	Q96GP6	SCARF2	Scavenger receptor class F member 2	3905.6	260.2	153.8	394.8	259.1	241	184.8	327	185.8	254.1	307.3	245.9	302.4	3155.8	341.7	260.4	238.1	249.4	320.2	380.2	215.9	180.6	282	237.7	200	198.5	220.6	237.7	295.8	213.8	316.5	215.4	249.3	277.3	396.2	297.8	288.5	7562.6	331.8	345.3	230.4	265.5	191.9	224.6	594.1	391.1
SL004863_TAJ	Q9NS68	TNFRSF19	Tumor necrosis factor receptor superfamily member 19	1749.2	1051.4	591.4	562.7	684.1	699.4	2367	658.1	775.9	706	624.9	1218.1	701.5	1445.5	605.7	790.4	2063.8	710.2	547.2	661.6	556.1	678.8	785.5	863.3	735.8	684.9	714.4	607.4	610.2	851.6	2979.4	704.1	578.6	771	886.3	606.8	791.7	20787	786.1	774.7	734.2	923.2	847.1	925.1	1276.8	787.9
SL002078_TGF_b_R_II	P37173	TGFBR2	TGF-beta receptor type-2	8159.7	725.1	1161.6	1259.1	747.8	4484	742.9	2845.6	593.4	1471	652.7	859.7	623.6	1352.7	711.8	743.4	2652.9	614	584.1	794.5	826.5	730.7	656.7	633.6	803.6	765.4	617.2	607.7	1486.2	620.4	1500.7	713.8	622.2	1037.3	1620.9	900.8	1766.5	5869.5	929.8	1288.8	688.3	1184.7	2377.2	962.5	1406	918.7
SL007547_TIMD3	Q8TDQ0	HAVCR2	Hepatitis A virus cellular receptor 2	4253.9	9063.8	3077.7	5640.9	6319	6512.3	10872.6	6322.8	8337.8	7185.1	6181.3	7457.5	5769	7508.3	4189.2	7399.4	9289.6	6420.9	6040.5	7210.8	5511.8	8838.2	5980.4	8353.9	10278.3	5906.5	6671.8	6732	4089.2	8703.3	5458.2	5672.9	9014.6	9052.5	8877.5	5749.6	7498.7	22252.1	9144.5	8712.2	9282.2	9937.4	9150.9	7613.9	9251.3	8224.8
SL004366_TWEAKR	Q9NP84	TNFRSF12A	Tumor necrosis factor receptor superfamily member 12A	558.8	351.4	175.6	156.4	200.5	241.6	203	211.6	159.4	217	225.6	182.9	277	407.3	224	181	261.1	410.3	224.3	173.1	191.6	346.3	188.1	1084.4	167	191.8	260	188.9	242	195.3	190	198	162.8	268.4	191.6	198.4	152.4	8704.8	160.6	459.9	269.2	176.7	114.3	205.2	367.6	272.1
SL005230_UNC5H3	O95185	UNC5C	Netrin receptor UNC5C	2686.5	3132.8	2306.9	2051.9	2172.6	2654.9	2655.5	2305.7	2481.6	2689.8	1857.8	2802.9	2354.4	2701.4	1952.6	2579.1	3184.5	2465.1	2030.7	2809	2026.1	2821	2473.4	3124.2	2523.1	2541.4	2798	2409	1845.9	2416.3	2367.1	2199.4	2166.9	2871.9	3225.7	2327.6	2908.3	5131.8	2805.4	3541.2	3416.9	3028.2	3644.1	3273.5	3563.9	2577.7
SL005231_UNC5H4	Q6UXZ4	UNC5D	Netrin receptor UNC5D	3047.9	4911.8	4934.4	2160.2	3863.5	3987.3	5865.7	3573.7	6270.6	5168.4	2054.6	3577.9	3321.3	5259.6	1923.4	3827.7	5330	5257.2	3478.7	3091.5	3906	5767.7	3449.9	6223.4	6420.2	5240.1	5709.3	3865.4	2148.5	3499.2	4574.4	3688.6	3274.2	5562.8	4150	3067.1	4535	13233.3	1500.5	6639.6	9128.4	5687.8	6242.2	510.1	6005.4	5011.7
SL011406_PDE7A	Q13946	PDE7A	High affinity cAMP-specific 3',5'-cyclic phosphodiesterase 7A	313.2	381.7	360.9	409.1	432	357.7	334.7	406.2	511	360.9	482.5	384.2	444.3	316.3	494.9	444.4	315.3	395.8	423.6	639.9	400.6	393.6	435.8	369.5	435.4	355.3	475.4	357.4	465.3	413.7	417.4	415.2	340.2	347.1	493.7	409.6	399.5	300.9	396.8	280.5	486.5	365.7	280	440.3	347.5	426.1
SL016548_AMPK_a1b1g1	Q13131 Q9Y478 P54619	PRKAA1 PRKAB1 PRKAG1	AMP Kinase (alpha1beta1gamma1)	3901.7	257.4	200.9	427	311.9	334.1	204.3	461.3	245.1	257.1	310.3	264.3	288.6	354.3	337.6	290.8	1071.7	302.9	277.7	292.2	263.1	218.6	312	260.5	267.4	342.8	236.8	293.5	318.9	262.8	303.8	414.1	276.9	189.7	353.2	340.3	258.1	9656.7	284.1	1079.9	352.1	317.2	233.8	290.9	540.2	315.8
SL002542_K_ras	P01116	KRAS	GTPase KRas	10204.5	4371.4	704.4	924.3	1095.9	927	1222.5	843.5	963.7	714.8	992.7	1248.5	1046.7	1596.2	691.5	735.9	1189.5	756.9	656.2	923	906.7	1008.5	725.5	905.9	982.8	1189.4	1066.3	624.9	678.1	784.8	783.8	668.2	897	836.9	1233	1328.8	1772.2	16312.6	1152.8	1544.7	1282.4	1555.5	1364.5	1208.6	1674.6	1052.9
SL006476_NMT1	P30419	NMT1	Glycylpeptide N-tetradecanoyltransferase 1	10498	8607.2	7476.7	4711.9	9177.3	7605	3774.3	10207.9	7398.4	7187.2	14927	6569.5	5336.7	4784.3	8853.6	12168	8536.6	10304	11916.3	8705.2	8202	8866.9	10536.2	4505.6	9741.5	10892.9	5773.6	6926.6	10880.9	7325.9	11250.6	7399.4	8724.3	5758.7	3236.8	8620.8	6894.2	21082.7	6339.4	8375.2	7025.6	2741.4	4231.9	2727	2188.8	6277.8
SL016554_PDE9A	O76083	PDE9A	High affinity cGMP-specific 3',5'-cyclic phosphodiesterase 9A	8110	2113.3	404.9	398.8	473.8	697.6	570.9	384.7	330.9	346	296.8	452.7	356.6	500.6	311.9	353.4	479	439.9	395.9	383.4	359.7	357	315.3	431.7	329.2	1260.7	419.8	309	346.3	372	776.9	351.5	361.4	472.2	564.4	347.3	917	2723.2	346.2	591.8	396.7	426.2	542.3	548.7	714.2	466.1
SL007373_PPID	Q08752	PPID	Peptidyl-prolyl cis-trans isomerase D	17535	11325	8745.9	5987.9	20342.1	24781	4848.2	21509.3	21729.6	8459.5	23141.4	19778	13785.9	4465.1	33267	22120.8	15325.5	22571.6	30697.4	3885.2	22183.5	25564.7	32906.1	7119.5	12278.7	31682.9	5587.8	20160.6	27285.1	30553.3	28321.1	27786.2	19264.6	8915.7	3362.1	3738.7	7413.1	4626.6	4318.6	1182	223.7	374.6	1693.3	537.8	762.4	6478
SL005308_PSME3	P61289	PSME3	Proteasome activator complex subunit 3	3481.9	215.8	134.3	434.2	279.7	219.3	174.7	1033	188.5	219.4	282.2	241.4	236.7	272.5	311.9	269	184.8	371.4	268.2	267	204.1	176.1	283.3	215.7	191.5	2432.1	158.6	240.7	321	229.1	253.9	185.4	176.3	731.5	256	335.8	216	2815.7	177.1	156.5	292.5	225	270.9	199.4	447.2	281.8
SL015728_GCKR	Q14397	GCKR	Glucokinase regulatory protein	14576.8	398.6	347.7	321.9	395.9	446.4	504.5	707.7	625.7	360.2	450	611.5	377.1	641.5	484	381.5	421.7	464.7	352.1	515.6	336.4	317.9	363.6	426.9	423.5	2540.6	340.6	385.5	472.2	356.8	407.3	361.3	371.7	382.1	519.9	408.9	536.3	14482.5	517.5	419.5	511.4	411.7	434.4	1325.7	645.5	519.9
SL016550_CK2_A1:B	P68400 P67870	CSNK2A1 CSNK2B	Casein kinase II 2-alpha:2-beta heterotetramer	18015.8	18946	14540.6	22817.6	35034.7	16726.2	17566.8	33147.1	29496.1	24265.5	40559.6	20619	19104.5	20530.3	29592.3	36365.6	25536.8	31839.1	36048.7	35476.5	26489	25905.1	32631	21399.7	34883.4	24626.4	28611.9	22136	37614.9	25815.9	32164.7	26725.8	22980.9	17413.2	9497.8	20390.9	17665.2	10991.2	18618.2	23635.3	17084.4	8756	10919.4	18164.2	6341.8	11426.2
SL016551_CK2_A2:B	P19784 P67870	CSNK2A2 CSNK2B	Casein kinase II 2-alpha':2-beta heterotetramer	1033.6	445.5	755.9	665.8	1176	538.9	824.6	1405.7	1354.3	722.3	1294.6	667.7	876.3	1328.6	1083.3	1406.4	1228	1436.3	1714.7	395.6	1255.7	889.8	1025.1	794.3	681	946.1	1044.9	614.2	1118.6	994	981.9	729.2	1665.5	678.5	343.2	304.1	254.8	2521	224	844.2	809.2	273.5	483.3	1027.3	400.9	649.4
SL006921_PDK1	Q15118	PDK1	[Pyruvate dehydrogenase (acetyl-transferring)] kinase isozyme 1, mitochondrial	18388.1	1795.3	969.6	1413.9	2026.1	1265.3	1438.1	1542.1	1537	1359.4	2075.8	2157.9	1079.5	3781.6	1742.1	1846.5	1694.7	1088.5	2475.6	1125.5	1248.6	1536.7	1901.3	1197.4	1482.1	3093.9	1262.6	1948.1	1391.6	1818.6	2074.7	1158.3	4718	1308.7	4924.1	1396	1514.4	33569.5	1046.5	2244.6	2233.3	3350	2216	959.8	3033.3	1670.5
SL006189_KIF23	Q02241	KIF23	Kinesin-like protein KIF23	3242.8	1886.8	1185.2	1678.6	2437.7	1434.2	1098.4	2462.9	2215.7	1371.7	3125.2	1678.1	1460	1329.2	2616.1	2647.6	1231.8	2154.6	2078.5	1914.6	1782.1	2628.6	2362.8	1237.5	2293.1	1734.7	1788	1846	2575.9	1951	2127.1	2323.2	2117.3	1100.1	817.7	1554.5	1204.3	11054.7	1499.5	1128.4	1445.2	848.5	614	1537.7	871	1130.8
SL014735_IMDH1	P20839	IMPDH1	Inosine-5'-monophosphate dehydrogenase 1	5197.3	6717.4	7272.8	36168.2	12795.4	3574.6	4573.8	3107.5	4137.6	3141.5	4100.1	2127.5	2823.5	4609.3	3372.2	3794.4	5510.4	4628.7	5300.3	1819.9	3300.8	1892.1	5510.8	2176.7	3430.2	5692.6	4148.2	2523.6	15852.7	5288.4	3303.1	5082.1	8107.8	8499.1	1564.8	1909.1	1369.2	2497.6	2104.2	2559.5	2359.2	1440	1764	754.2	1440.4	2983.2
SL016557_HMGR	P04035	HMGCR	3-hydroxy-3-methylglutaryl-coenzyme A reductase	665.1	295.7	349.6	384.5	312.2	308.6	333.1	259.2	304.2	274.9	262.4	310.5	305	307.3	297.8	343.4	358.3	276.5	249.9	297	283.6	229	262.5	371	266.6	279.1	254.7	243.5	226.7	318.4	739.3	286.9	316	328.4	385.5	326.6	371.5	10510.7	504.7	266.4	329.4	347.2	374.9	365.5	549.6	406.4
SL012707_PCSK9	Q8NBP7	PCSK9	Proprotein convertase subtilisin/kexin type 9	771.9	873.8	572.2	622.7	566.6	581.4	782.6	394.7	435.7	649.7	706.6	435.9	692.9	720.7	550.2	579	605.9	631	569.6	516.9	529.5	641.9	705.2	631.3	516.6	760.2	449.1	367.7	476.2	656	683.4	470.3	714.6	550.1	927.3	890.7	770.3	778.8	670.5	501.7	559.3	857.9	923.9	738.7	1065.3	714.3
SL007145_NR1D1	P20393	NR1D1	Nuclear receptor subfamily 1 group D member 1	2201.5	534.6	518.7	525.3	531.5	578.4	458.1	435.8	437.5	442	444.4	606.4	457.1	694.2	592.2	442.5	737.7	457.3	424.1	536.8	446.8	429.1	440.3	505.7	519.4	627.9	472.5	430.8	447.5	533.8	481.7	424.8	356.5	439.5	531.8	533	532.2	994.9	822.5	695.6	560.6	490.7	551.4	615.5	814.2	522
SL013928_PPIE	Q9UNP9	PPIE	Peptidyl-prolyl cis-trans isomerase E	15287.2	2696.7	2618.8	2285	6763.9	3894.5	2241.3	7441.2	5230.8	3948.8	7859.4	3881.4	3358.7	3338.6	5840.4	7324.3	2857.7	6652.7	8269	1616.2	6807.9	5147.1	7430.5	4254.8	4497.1	5182.9	5186.5	2837.5	8019.2	4649.8	5225	3926.4	4542.1	2560.6	893.3	2387.7	1446.1	9961.4	684.2	5997.5	4122.3	675	1665.6	549.8	1286.1	2126.9
SL007237_MP2K4	P45985	MAP2K4	Dual specificity mitogen-activated protein kinase kinase 4	39648.2	51428.1	64912.5	56650.2	65776.1	36543.2	40575.5	56744.5	45842.4	59573.7	40222.1	32300.6	26930.9	45951.1	34046.1	21759.5	64684.2	54722.5	88829.5	67095.4	51593.5	46595.6	58162.4	76253.1	48873.6	68588.7	68563.1	37556.6	30843.3	32711.5	48098	56107.2	72872.7	25046.1	70656.7	52256.8	41098.1	73781.9	42762.1	50884.9	65711.8	42115.9	49694.6	91695.8	50895.2	46085.4
SL016549_AMPK_a2b2g1	P54646 O43741 P54619	PRKAA2 PRKAB2 PRKAG1	AMP Kinase (alpha2beta2gamma1)	4380.5	4375.6	8026	4678	5977.9	4026.2	2722.6	7405.2	7346.5	6437.5	9467.3	6150.3	5394.9	2441.8	6385.5	7813.8	4429.6	4511.1	7827.6	2732.9	6192.4	3825	6007.4	2721.6	5129	7096.1	5264.8	4195.7	7267	6418.7	6788.8	5710.5	5231.3	4331.2	2982.3	3801	3441.1	1311.3	2082.3	4666.4	4943.4	1930.4	4582.4	2135.2	1762	5076.9
SL005730_cGMP_stimulated_PDE	O00408	PDE2A	cGMP-dependent 3',5'-cyclic phosphodiesterase	7288.7	6965.7	14550.9	18247.2	8769.4	7177	5992.5	7772.8	6061.9	9535.7	8738.9	6188.9	8196.2	7821.2	10033	7527.3	9350.9	7309.9	8655.6	8139.7	8157.6	6947.2	9526.1	6387.5	8192.1	8863.4	9175.4	6208.8	9458.1	7591.7	6786.1	11292.8	6181.5	15333.6	7563	8745.8	7445.4	6129.8	7717.2	8778.6	6324.4	6190	8842.7	7583	6559	6069.4
SL016566_DRAK2	O94768	STK17B	Serine/threonine-protein kinase 17B	3736.9	4326.6	39170	46502.2	3900.1	3086.2	3862.7	5766.1	4056.7	27813.2	4080.8	3684.5	9233.3	4875.9	3799.8	3817.6	12512.2	4311.8	3867.7	4564	5480.8	3962.2	16273.6	4482.4	7185.1	8755.7	6705.5	5299.4	18013.5	5238.1	3641.1	19878.6	3622.5	22271.5	4740.6	4536.8	6906.3	3171	5406.9	3760.1	3301.2	4065.3	10135.6	4901.7	3748.6	3371.6
SL010928_IMDH2	P12268	IMPDH2	Inosine-5'-monophosphate dehydrogenase 2	3911.1	3920.2	5045.7	12904.3	4586.2	3462.2	3430.7	4269	3802.1	3302.3	5374.8	3166.8	3594.9	5493.9	6121.9	4585.4	3971	4620.9	5313.2	3584.6	3838.7	3258.6	5341.5	3192.5	4049.3	4264.4	3942.1	3383.4	8982.1	4844.8	4260.4	5014.4	5609	6184.7	2779.1	3115.3	2835.8	2207.3	2995.2	3566.2	2889.6	2151	2550.5	2744.1	2276.9	2461.6
SL016555_PDE11	Q9HCR9	PDE11A	Dual 3',5'-cyclic-AMP and -GMP phosphodiesterase 11A	5745.8	5019.2	2175.7	1797.9	6961.1	4149.6	1656.1	6225.4	4003.9	3091.2	10291.7	8109.1	3849.9	2872.8	7392.4	9424.6	3436	4561.4	9112.8	3926	5402.2	4093.8	7369.1	2948	4129.5	6813.4	2929.8	4617.8	12570.9	6053.3	7669.2	6584.9	3928.8	3752.9	2670.8	5407.1	3965.8	1668	3285.9	4668.1	4799.5	2081.5	3943.9	1971.8	1781.1	4199.3
SL011400_PDE1A	P54750	PDE1A	Calcium/calmodulin-dependent 3',5'-cyclic nucleotide phosphodiesterase 1A	602.8	1051.2	729.9	728.9	1044.1	792.6	784.1	1026.9	894.7	1117.3	1557.2	1288.8	825.9	729.5	1204.7	1190.8	700.6	977.4	977.6	977.7	887.8	842.3	1041.9	804	998.4	751.5	951.7	843.2	1140	1361	914.8	1096.7	975.7	2475	792.1	819.7	681.1	490.1	882.7	556.8	574.2	852.2	567.1	1119.6	1067.7	630.9
SL016553_PDE3A	Q14432	PDE3A	cGMP-inhibited 3',5'-cyclic phosphodiesterase A	556.2	736	1366.6	1074.3	800.4	914.2	864.3	759.6	764.6	883.3	773.8	760.1	676.2	646	760.3	755.5	843.4	653	1011.5	977.8	1016.8	850.1	866.9	743.6	998.7	828.7	648.8	922.7	770.1	694.1	864.1	4650.3	758.6	895.8	819.3	849.4	954.2	483.7	951.6	686.7	751.1	739.7	751.8	1105.6	779.1	736.1
SL011404_PDE4D	Q08499	PDE4D	cAMP-specific 3',5'-cyclic phosphodiesterase 4D	1505.6	1520	2518.2	3734.6	2034.3	3171.2	6686.9	2484.5	2165	3874.3	2004.7	2708.9	3022.3	4367.8	1811.2	2016.8	2990.2	3422.2	1693.4	3721.5	3673.3	3416.6	2065.5	2999.6	3187.5	1853.7	4505	2331.7	2119.9	1882.1	2026.1	3291.3	2004.4	13003.2	1971.1	2357.8	2089.8	1481.4	1945.5	2421.2	1343	1978.5	1931.6	2447.6	1879.9	1396.2
SL011405_PDE5A	O76074	PDE5A	cGMP-specific 3',5'-cyclic phosphodiesterase	16377.9	9604.7	5689	5038.9	18016	11221.4	4351	18037.7	24808.5	8175.8	31650.1	19668.3	14745.4	5524.7	20999.6	28264.6	9542.6	11437.9	46791.9	5882.9	26772.6	11617.5	11409.1	6166.1	11696.4	31831.7	19560	9885.4	13712.5	21493.5	31496.6	18706.1	11815.6	8789.4	11821.9	13497.3	17805.4	5154.7	9351.2	42934.6	51916.4	4568.1	18301.4	3149.6	6661.5	23775.5
SL016567_TAK1_TAB1	O43318 Q15750	MAP3K7 TAB1	Mitogen-activated protein kinase kinase kinase 7:TGF-beta-activated kinase 1 and MAP3K7-binding protein 1 fusion	829.5	1191.3	2443.6	2739.3	1209.1	1350	1086.7	1295.5	1107.5	1768.1	1643.7	1322.8	1186.8	1395.1	1050.4	1158.4	1570.9	932.4	1382.5	1453.4	1612.5	1277.4	1441.8	1031.2	2113	1638.5	1516.7	1185.3	1155.7	1133.5	1990	1356.1	1012.9	1812.9	2030.3	1660.4	2459.9	1051.9	2767.4	1354	1001.6	1421.3	1218.5	1811.7	1217.2	1650.7
SL007181_TYK2	P29597	TYK2	Non-receptor tyrosine-protein kinase TYK2	3152.4	3098.2	3659.2	5661	4985.1	2277.3	1513.5	3283.9	4289.5	3578.9	5903	5498.9	2971.9	4166.4	6209.5	4892.3	5405.6	3882	4212	2201.6	3055.2	2805.3	5979.3	3270.1	2905.8	4904.3	2998.2	2541	4353.9	5626	3950.6	3549.5	3332.9	6411.7	4742.9	5356.1	6880.7	4277.7	4228.5	3278.6	4219.1	3601.4	2494.1	2970.4	5580	4784.1
SL010488_ABL2	P42684	ABL2	Abelson tyrosine-protein kinase 2	1135.4	1712.4	3701.8	4059.3	1557.2	1401.3	1972.7	1446.4	1339	1820.8	1410.7	1456.1	1573.7	1822.5	1313.8	1359.2	2407.4	1305	1340.8	2131.4	1637.9	1706.3	1738.9	1586.3	2323.1	1964	1987.8	1422.4	1350	1472	1265.7	2666.4	2477.9	2874.8	2053.8	1861.1	3151.3	1657.3	2874.5	1812.7	1440.7	4126.7	1747	7427.4	2348.5	1580.9
SL014470_BCAR3	O75815	BCAR3	Breast cancer anti-estrogen resistance protein 3	1606	1517	3070.5	3450.1	1550.6	1710.6	1883.6	1411.6	1821.5	1685	1440.1	1418.9	1556.1	1737.4	1334.6	1414.9	2355.6	1335.6	1258	2028.5	1547.4	1726.6	1639.8	1613.2	2105.5	1764.7	1788	1435.8	1335.9	1532.6	1399.1	1819.6	1486.4	2423.5	2007.6	1677.6	2972.2	1495.5	2529.2	1608.4	1309	2021.5	1858.3	3106.8	1596.7	1405.2
SL003520_calreticulin	P27797	CALR	Calreticulin	1626.5	1919.6	3118.2	4083.2	2127.7	2199.3	2755.8	2526.5	1851.5	2597.2	1902	2311.1	2256.2	2552.3	1913.4	2086	3430.1	1975.1	1885.6	2592.5	2333.1	2359.1	2070.7	2170	2426.9	2203.4	2633.4	2054	2237.9	1822.7	1970.7	4042	2249	4093.3	2713.6	2919	3372.8	2270.1	3409.2	2952.8	2010.5	3742.7	4173.3	3949.2	2882.6	2141.5
SL005725_GRB2_related_adapter_protein_2	O75791	GRAP2	GRB2-related adapter protein 2	385.8	358.4	513.1	463.1	368.7	399.5	389.6	395.3	319	365.8	364.3	417.9	389.7	432.1	396.9	365.9	387.6	328.8	308.3	529.9	496.3	366.3	350.2	376	416.7	360	796.4	418.6	373.9	399.4	315.9	417.1	397	437.3	591.3	447.3	561.5	324.8	595.9	318	312.5	532.4	606.4	674.5	416	478.2
SL003331_MMP_16	P51512	MMP16	Matrix metalloproteinase-16	555.6	712.1	1194.4	1410.3	651.6	577.7	801.6	655.3	757.4	818.9	574.7	670.2	655.7	752.6	596	572.7	877.5	587.8	608.4	859.8	655.2	700.7	828.4	719.9	879.8	759.7	669.8	587.4	639.9	914.4	567.2	1293	1332.1	1237.4	889.3	735.7	1292.2	734.7	1124.5	688.8	568.7	1386.3	709.4	1351.3	868.1	720
SL007310_RAC3	P60763	RAC3	Ras-related C3 botulinum toxin substrate 3	20044.9	9841	21067.2	13270.7	20670.1	21354	18076.8	30565	20067.8	24638.9	25170.6	20370.1	20353.4	18633.6	19136.7	21219.6	15705.3	29097.3	26414.6	15559.3	26698.4	27512.5	22748.5	17988.9	23431.3	22735.3	36578.9	21014.9	27427.4	20082.5	24637.2	23511.2	24176.8	14641.8	6588.8	7114.6	6655.3	4806.2	4662.4	14963.9	17164.2	4410.3	10792.5	4704.8	4650.9	9201.4
SL014469_SHC1	P29353	SHC1	SHC-transforming protein 1	9242.9	12648.9	25174	18657.6	12391.8	12857.9	11653.7	15471.1	17723.5	21063.4	20344.8	14339.8	10675.7	7910.8	11652.6	17584.9	9145.5	12012	21436.6	7963.8	20742.1	12752	12626.3	7143.8	17480.2	19344	11704.5	15090.2	17939.9	14822	29331.7	16114.7	9581.2	12717.1	9697	12740.1	12119.9	6260.9	9648.7	17718.1	14674.1	5820.6	10355.9	3850.4	6210.8	15843
SL014488_VAV	P15498	VAV1	Proto-oncogene vav	8674.5	8110.4	23939.5	23586	11018	16221	5978.3	13882.8	17731	22784.1	20145.7	14948.1	13746.8	4417.9	13438.6	11566.3	14051.1	7710.5	22969.7	4793.8	22029.5	10593.3	14809.8	3616.7	22278.8	20090.8	9688.4	12664.4	18350.7	17177.3	19929.4	15789.4	12139.8	19373.9	4341.4	9426.3	10123.1	1733.6	13112.4	7005.9	8187.1	2056.8	4349.1	1980	1769.9	11356.1
SL016563_GHC2	Q9H1K4	SLC25A18	Mitochondrial glutamate carrier 2	522.1	912.7	1399.5	1756.8	812	719.6	856.7	768.5	703.6	930	691.9	769.2	703.3	844.6	709.3	707	1094.1	634.1	656.6	1080.7	710.7	1281.3	861	679.1	1102.6	852.7	830.2	838.5	664.1	690.9	694.3	849.4	677.9	1205.2	1290.6	963.9	1323.7	945.4	1409.6	726	665.5	1193.1	798.9	1688.3	1046.4	837.4
SL000406_Eotaxin	P51671	CCL11	Eotaxin	7648.2	12745.5	11332.8	9665.6	11698.8	18067.8	14913.5	11738.9	12769.2	14238.7	8783.2	16428.6	16066.5	22819.2	5498.2	14928.6	15613.6	11858.7	20244.7	7629.3	16778.7	22201.7	18406.8	21294.7	16949.5	10263	25583.9	11621.3	13664.9	14514.5	13204.2	10430	13774.2	11164.7	14859	10079.7	5934.2	15809.8	8128	15510.1	10625.1	15875.7	17954.1	5120.6	11212.3	9851.2
SL004400_Coagulation_Factor_IXab	P00740	F9	Coagulation factor IXab	7140.3	7614.3	7248.9	8447.2	8384.4	7681.9	10379.7	7349.4	7273.8	7076.9	8637.2	8963.7	9932.5	8875.7	7333	7009.6	8066	8087	3308.8	7742.6	9056	6035.4	6723.5	7582.5	6766	9180.5	8547.9	7543.4	7491.5	7330.4	6679.9	7886.3	6765.3	8598.7	9291.9	9559.6	8356.1	8546.6	8416.7	8337.3	6881.6	7846	7006.3	6732.5	8851.8	8555.5
SL000401_Elastase	P08246	ELANE	Neutrophil elastase	884.3	727	445.4	659.7	393.4	341.6	510.2	350.3	305.3	607	433	496.1	447.9	974	394.6	762.7	476.5	442.4	337.2	673.1	297.8	318.9	402.7	367.4	389.4	298.8	288.3	357.6	526.9	906.8	307.6	320.3	342.7	1629.4	450.6	436.1	365.1	3077.2	510.8	267.4	269.8	413.3	236.3	623.5	570.4	415
SL000277_Apo_E2	P02649	APOE	Apolipoprotein E (isoform E2)	184751	232718	207371	152915	250088	226223	176353	153469	266377	149558	257518	179850	271308	174610	258083	231121	293668	201674	272576	205093	153870	242103	267120	247772	265155	271394	222692	176916	110482	250513	281414	245859	249898	344779	239916	244506	271942	317084	271390	337810	318622	276233	281849	312550	251305	233501
SL000052_Troponin_T	P45379	TNNT2	Troponin T, cardiac muscle	2206.8	4698.5	5150.1	6826.1	2290.8	1956.2	4771	2108.6	2669.8	3432.2	1987.8	2489.7	1988.2	4849.1	1823.1	2152	3539.6	1885.2	1759.3	3078.6	2022.9	2287.2	2961.9	2097.1	3314	3220.1	2646.7	1923.6	1818.6	2164.3	1763.1	7031	2078.2	4585.4	4173.6	3708.5	5114	7058.2	4566.1	4775.5	2259	4362.4	3215	5825.8	3241.7	2269.3
SL000558_Prothrombin	P00734	F2	Prothrombin	147015	140743	171685	170679	145584	154718	172318	146860	122097	145682	146500	134841	148985	144464	148327	126762	121398	147915	110986	129759	153371	160525	132845	129456	153286	126551	147015	122007	147015	113642	136175	130902	131393	139798	127246	141069	171925	131695	171397	165885	132812	169518	170610	161122	118917	121527
SL016828_EGFRvIII	P00533	EGFR	Epidermal growth factor receptor variant III	122.8	145.1	222.3	1473.9	149.7	164.1	241.9	236.3	128.2	143.7	164.8	125.3	182.6	387.6	178.6	162.2	145.3	163.3	140.3	303	138.3	663.9	229	146	233.9	148.5	145.4	222.9	150.3	445.6	165.6	240.3	155.3	254.6	215	181.3	210.9	134.1	198.6	97.6	232.4	206.9	395.8	232.2	129.8	270.2
SL003647_annexin_VI	P08133	ANXA6	Annexin A6	11641.7	10843.5	8466.1	4016.9	13875.8	12821.5	4465.7	13855.3	13088.7	13169.8	14217	15534.9	13001.6	9306.1	10205.7	12055.2	7908.7	13266.4	13238.5	13529.4	13473.8	14133.5	12279.9	15091.9	10999.9	8282.3	15625.9	12913.2	9571.1	12337.1	13711.8	10258.8	12259.7	6622.6	8482.9	15691.5	12704.3	2660.6	11181.3	11883.4	9969.8	11324.4	4622.5	1966.5	9662.3	11123.2
SL004131_B7_2	P42081	CD86	T-lymphocyte activation antigen CD86	586.7	653.8	1108.7	805.2	692.8	837.9	1246.1	700.6	1125.2	1034.9	707.8	1802.7	761.1	812.9	636.6	1119.8	793.7	923.2	1248.7	548.9	830.1	959.6	540	1197	583.9	752.1	895.9	766.6	522.1	759.4	770.9	733.3	1051.6	1192.3	835.1	495.9	550.6	908.9	739	775.1	1154.7	907	1576.9	696.5	803.3	781.6
SL004477_calgranulin_B	P06702	S100A9	Protein S100-A9	12308.6	8568.1	68158.5	60694	5626.9	7097.4	34393	12939.2	7140.1	55969.9	3161.4	7436.7	36971	18917.6	4052.1	3732.5	42139.9	19690.4	3757.4	7375	13012.2	9657.7	23435.2	18603.1	18196.1	19000.7	23201.5	23201.9	28142.8	12245.7	4539.8	23199.8	4224.6	54679.2	6564.7	7569.7	7236.9	6662.4	12826.3	10934.6	2679.7	4761.2	7814.2	5308.7	6160	3024.3
[truncated: 161 more rows]
[truncated: 39 more columns]

## Sheet: Dataset-3
Dataset-3: Asthma groups and COPD groups comparisons
[truncated: 1,236 more rows]

## Sheet: Dataset-4
Dataset-4: Correlation between parameters and protein abundances
[truncated: 1,236 more rows]

## Sheet: Dataset-5
Dataset-5: Asthma vs COPD protein abundance comparison
[truncated: 1,236 more rows]

[truncated: 4 more sheets: Dataset-6, Dataset-7, Dataset-8, Dataset-9]
